# Supplementary material for: Human liver single nucleus and single cell RNA sequencing identify a hepatocellular carcinoma-associated cell-type affecting survival
Source: Genome Med. 2022 May 17;14:50. doi: 10.1186/s13073-022-01055-5 (PMC9115949; doi:10.1186/s13073-022-01055-5)
Supplement: Supplementary file 2 — Additional file 2: Table S1. Subcell-type marker genes. [file 13073_2022_1055_MOESM2_ESM.xlsx]

## Sheet: subtypes
Table S1: Subcell-type marker genes (for explanations of the columns, please see the table footnote).
Subcell-type	Ensembl ID	Symbol	P-value	Adjusted p-value	Average logFC	Pct.1	Pct.2
Hep_1	ENSG00000106258.13	CYP3A5	0	0	1.81919	0.72	0.251
Hep_1	ENSG00000197408.8	CYP2B6	0	0	1.41655	0.611	0.221
Hep_1	ENSG00000047457.13	CP	0	0	1.22125	0.649	0.222
Hep_1	ENSG00000021826.14	CPS1	0	0	1.21659	0.553	0.218
Hep_1	ENSG00000245532.7	NEAT1	0	0	1.20383	0.868	0.721
Hep_1	ENSG00000183747.11	ACSM2A	0	0	1.1018	0.62	0.18
Hep_1	ENSG00000000971.15	CFH	0	0	1.08914	0.676	0.257
Hep_1	ENSG00000171723.15	GPHN	0	0	1.06465	0.555	0.2
Hep_1	ENSG00000073734.8	ABCB11	0	0	1.00261	0.511	0.141
Hep_1	ENSG00000241058.3	NSUN6	0	0	0.970839	0.597	0.203
Hep_1	ENSG00000138109.9	CYP2C9	0	0	0.96678	0.598	0.204
Hep_1	ENSG00000151914.19	DST	0	0	0.945456	0.637	0.215
Hep_1	ENSG00000181722.16	ZBTB20	0	0	0.942384	0.59	0.273
Hep_1	ENSG00000084674.14	APOB	0	0	0.93192	0.631	0.201
Hep_1	ENSG00000141505.11	ASGR1	0	0	0.929368	0.661	0.179
Hep_1	ENSG00000125730.16	C3	0	0	0.91327	0.661	0.251
Hep_1	ENSG00000106366.8	SERPINE1	0	0	0.890228	0.409	0.157
Hep_1	ENSG00000152270.8	PDE3B	0	0	0.858004	0.519	0.154
Hep_1	ENSG00000198734.10	F5	0	0	0.852575	0.584	0.165
Hep_1	ENSG00000160868.14	CYP3A4	0	0	0.850308	0.468	0.171
Hep_1	ENSG00000123200.16	ZC3H13	0	0	0.835339	0.555	0.239
Hep_1	ENSG00000115504.14	EHBP1	0	0	0.823596	0.553	0.19
Hep_1	ENSG00000154556.17	SORBS2	0	0	0.819351	0.596	0.216
Hep_1	ENSG00000175899.14	A2M	0	0	0.787712	0.54	0.29
Hep_1	ENSG00000138115.13	CYP2C8	0	0	0.780535	0.609	0.224
Hep_1	ENSG00000182463.15	TSHZ2	0	0	0.767679	0.579	0.204
Hep_1	ENSG00000109819.8	PPARGC1A	0	0	0.746654	0.545	0.167
Hep_1	ENSG00000069667.15	RORA	0	0	0.739375	0.63	0.355
Hep_1	ENSG00000003989.17	SLC7A2	0	0	0.731782	0.474	0.148
Hep_1	ENSG00000124253.10	PCK1	0	0	0.723177	0.57	0.208
Hep_1	ENSG00000116678.19	LEPR	0	0	0.722537	0.545	0.196
Hep_1	ENSG00000109906.13	ZBTB16	0	0	0.712658	0.557	0.247
Hep_1	ENSG00000079557.4	AFM	0	0	0.700148	0.529	0.114
Hep_1	ENSG00000039537.13	C6	0	0	0.69821	0.539	0.157
Hep_1	ENSG00000127948.15	POR	0	0	0.693706	0.592	0.194
Hep_1	ENSG00000172456.17	FGGY	0	0	0.682279	0.529	0.154
Hep_1	ENSG00000140284.10	SLC27A2	0	0	0.675591	0.465	0.113
Hep_1	ENSG00000096060.14	FKBP5	0	0	0.668619	0.6	0.348
Hep_1	ENSG00000198650.10	TAT	0	0	0.66181	0.593	0.222
Hep_1	ENSG00000170011.13	MYRIP	0	0	0.651111	0.458	0.153
Hep_1	ENSG00000140479.16	PCSK6	0	0	0.62974	0.481	0.122
Hep_1	ENSG00000156011.16	PSD3	0	0	0.619107	0.51	0.156
Hep_1	ENSG00000151224.12	MAT1A	0	0	0.607375	0.546	0.164
Hep_1	ENSG00000102910.13	LONP2	0	0	0.606539	0.561	0.216
Hep_1	ENSG00000118985.15	ELL2	0	0	0.600097	0.566	0.246
Hep_1	ENSG00000084110.10	HAL	0	0	0.593496	0.375	0.113
Hep_1	ENSG00000117395.12	EBNA1BP2	0	0	0.591425	0.499	0.144
Hep_1	ENSG00000009950.15	MLXIPL	0	0	0.584367	0.53	0.141
Hep_1	ENSG00000122194.18	PLG	0	0	0.57429	0.534	0.158
Hep_1	ENSG00000091513.14	TF	0	0	0.572891	0.561	0.22
Hep_1	ENSG00000123104.11	ITPR2	0	0	0.569869	0.527	0.189
Hep_1	ENSG00000168675.18	LDLRAD4	0	0	0.559301	0.5	0.193
Hep_1	ENSG00000144908.13	ALDH1L1	0	0	0.556744	0.497	0.153
Hep_1	ENSG00000112964.13	GHR	0	0	0.552435	0.461	0.123
Hep_1	ENSG00000188001.9	TPRG1	0	0	0.549258	0.423	0.115
Hep_1	ENSG00000131781.12	FMO5	0	0	0.546447	0.482	0.132
Hep_1	ENSG00000135094.10	SDS	0	0	0.546145	0.41	0.164
Hep_1	ENSG00000143951.15	WDPCP	0	0	0.544667	0.37	0.143
Hep_1	ENSG00000134538.2	SLCO1B1	0	0	0.540469	0.446	0.094
Hep_1	ENSG00000148655.14	C10orf11	0	0	0.538755	0.517	0.202
Hep_1	ENSG00000171560.14	FGA	0	0	0.535519	0.547	0.217
Hep_1	ENSG00000151726.13	ACSL1	0	0	0.528419	0.538	0.193
Hep_1	ENSG00000086696.10	HSD17B2	0	0	0.52531	0.426	0.108
Hep_1	ENSG00000116285.12	ERRFI1	0	0	0.523711	0.548	0.2
Hep_1	ENSG00000154655.15	L3MBTL4	0	0	0.522681	0.452	0.125
Hep_1	ENSG00000115414.18	FN1	0	0	0.520056	0.56	0.211
Hep_1	ENSG00000171759.9	PAH	0	0	0.517739	0.526	0.174
Hep_1	ENSG00000128641.18	MYO1B	0	0	0.513201	0.518	0.174
Hep_1	ENSG00000187546.13	AGMO	0	0	0.510744	0.464	0.13
Hep_1	ENSG00000154262.12	ABCA6	0	0	0.504889	0.461	0.097
Hep_1	ENSG00000144674.16	GOLGA4	0	0	0.492667	0.552	0.247
Hep_1	ENSG00000150907.7	FOXO1	0	0	0.490708	0.504	0.212
Hep_1	ENSG00000165959.11	CLMN	0	0	0.490611	0.474	0.137
Hep_1	ENSG00000156110.13	ADK	0	0	0.490396	0.492	0.174
Hep_1	ENSG00000182197.10	EXT1	0	0	0.487193	0.491	0.183
Hep_1	ENSG00000166123.13	GPT2	0	0	0.474934	0.486	0.136
Hep_1	ENSG00000139793.18	MBNL2	0	0	0.473944	0.508	0.212
Hep_1	ENSG00000151276.23	MAGI1	0	0	0.473671	0.511	0.197
Hep_1	ENSG00000136881.11	BAAT	0	0	0.47264	0.482	0.166
Hep_1	ENSG00000106804.7	C5	0	0	0.471323	0.476	0.125
Hep_1	ENSG00000189283.9	FHIT	0	0	0.470652	0.481	0.17
Hep_1	ENSG00000120907.17	ADRA1A	0	0	0.469926	0.412	0.109
Hep_1	ENSG00000196600.12	SLC22A25	0	0	0.469404	0.347	0.059
Hep_1	ENSG00000105707.13	HPN	0	0	0.465111	0.504	0.138
Hep_1	ENSG00000186529.15	CYP4F3	0	0	0.459598	0.494	0.121
Hep_1	ENSG00000173210.19	ABLIM3	0	0	0.456819	0.447	0.131
Hep_1	ENSG00000175198.15	PCCA	0	0	0.456723	0.47	0.156
Hep_1	ENSG00000258867.5	LINC01146	0	0	0.45278	0.331	0.076
Hep_1	ENSG00000146648.17	EGFR	0	0	0.451754	0.437	0.13
Hep_1	ENSG00000183098.10	GPC6	0	0	0.45123	0.462	0.149
Hep_1	ENSG00000160712.12	IL6R	0	0	0.447492	0.481	0.134
Hep_1	ENSG00000023839.10	ABCC2	0	0	0.444992	0.433	0.091
Hep_1	ENSG00000158125.9	XDH	0	0	0.440058	0.378	0.076
Hep_1	ENSG00000058091.16	CDK14	0	0	0.439782	0.448	0.125
Hep_1	ENSG00000111058.7	ACSS3	0	0	0.435524	0.384	0.097
Hep_1	ENSG00000130649.9	CYP2E1	0	0	0.435508	0.43	0.17
Hep_1	ENSG00000168038.10	ULK4	0	0	0.434385	0.317	0.103
Hep_1	ENSG00000123838.10	C4BPA	0	0	0.431978	0.467	0.147
Hep_1	ENSG00000137642.12	SORL1	0	0	0.4315	0.444	0.154
Hep_1	ENSG00000136872.17	ALDOB	0	0	0.428771	0.53	0.202
Hep_1	ENSG00000128918.14	ALDH1A2	0	0	0.424878	0.37	0.086
Hep_1	ENSG00000113924.11	HGD	0	0	0.424133	0.511	0.178
Hep_1	ENSG00000153823.18	PID1	0	0	0.423024	0.396	0.132
Hep_1	ENSG00000075420.12	FNDC3B	0	0	0.421629	0.504	0.226
Hep_1	ENSG00000170145.4	SIK2	0	0	0.419572	0.47	0.18
Hep_1	ENSG00000139144.9	PIK3C2G	0	0	0.418996	0.398	0.102
Hep_1	ENSG00000130707.17	ASS1	0	0	0.418631	0.4	0.137
Hep_1	ENSG00000171564.11	FGB	0	0	0.41466	0.531	0.233
Hep_1	ENSG00000115457.9	IGFBP2	0	0	0.41315	0.401	0.127
Hep_1	ENSG00000088812.17	ATRN	0	0	0.412706	0.407	0.11
Hep_1	ENSG00000106617.13	PRKAG2	0	0	0.412578	0.451	0.136
Hep_1	ENSG00000023287.12	RB1CC1	0	0	0.412212	0.487	0.183
Hep_1	ENSG00000101577.9	LPIN2	0	0	0.41152	0.49	0.181
Hep_1	ENSG00000130203.9	APOE	0	0	0.411368	0.296	0.159
Hep_1	ENSG00000165591.6	FAAH2	0	0	0.410519	0.27	0.063
Hep_1	ENSG00000151790.8	TDO2	0	0	0.408846	0.472	0.137
Hep_1	ENSG00000091831.22	ESR1	0	0	0.407623	0.396	0.106
Hep_1	ENSG00000169902.13	TPST1	0	0	0.4067	0.353	0.106
Hep_1	ENSG00000152990.13	ADGRA3	0	0	0.406629	0.421	0.11
Hep_1	ENSG00000172164.13	SNTB1	0	0	0.404969	0.435	0.128
Hep_1	ENSG00000231721.6	LINC-PINT	0	0	0.404068	0.514	0.258
Hep_1	ENSG00000145934.16	TENM2	0	0	0.402362	0.25	0.084
Hep_1	ENSG00000105398.3	SULT2A1	0	0	0.401936	0.455	0.136
Hep_1	ENSG00000114790.12	ARHGEF26	0	0	0.401006	0.457	0.128
Hep_1	ENSG00000145692.14	BHMT	0	0	0.400218	0.44	0.133
Hep_1	ENSG00000116191.17	RALGPS2	0	0	0.400144	0.427	0.111
Hep_1	ENSG00000008311.14	AASS	0	0	0.397487	0.418	0.109
Hep_1	ENSG00000121310.16	ECHDC2	0	0	0.397338	0.471	0.157
Hep_1	ENSG00000230590.8	FTX	0	0	0.39493	0.449	0.171
Hep_1	ENSG00000113600.10	C9	0	0	0.393979	0.332	0.098
Hep_1	ENSG00000188641.12	DPYD	0	0	0.39296	0.501	0.2
Hep_1	ENSG00000171557.16	FGG	0	0	0.392198	0.55	0.231
Hep_1	ENSG00000138356.13	AOX1	0	0	0.392171	0.409	0.114
Hep_1	ENSG00000166833.19	NAV2	0	0	0.391334	0.439	0.123
Hep_1	ENSG00000106078.17	COBL	0	0	0.390793	0.421	0.107
Hep_1	ENSG00000187889.12	C1orf168	0	0	0.388927	0.407	0.081
Hep_1	ENSG00000126522.16	ASL	0	0	0.385384	0.371	0.105
Hep_1	ENSG00000146678.9	IGFBP1	0	0	0.384696	0.513	0.191
Hep_1	ENSG00000116171.17	SCP2	0	0	0.382234	0.526	0.278
Hep_1	ENSG00000082438.15	COBLL1	0	0	0.379489	0.409	0.122
Hep_1	ENSG00000162105.17	SHANK2	0	0	0.376162	0.409	0.101
Hep_1	ENSG00000186153.16	WWOX	0	0	0.372003	0.449	0.171
Hep_1	ENSG00000158571.10	PFKFB1	0	0	0.36984	0.388	0.076
Hep_1	ENSG00000105835.11	NAMPT	0	0	0.369008	0.47	0.3
Hep_1	ENSG00000003436.15	TFPI	0	0	0.367213	0.504	0.206
Hep_1	ENSG00000250903.8	GMDS-AS1	0	0	0.365571	0.407	0.122
Hep_1	ENSG00000104760.16	FGL1	0	0	0.364501	0.508	0.196
Hep_1	ENSG00000160862.12	AZGP1	0	0	0.360978	0.494	0.171
Hep_1	ENSG00000183230.16	CTNNA3	0	0	0.360939	0.347	0.111
Hep_1	ENSG00000268043.7	NBPF12	0	0	0.360553	0.368	0.083
Hep_1	ENSG00000148584.14	A1CF	0	0	0.359068	0.456	0.144
Hep_1	ENSG00000005471.15	ABCB4	0	0	0.355578	0.368	0.071
Hep_1	ENSG00000118520.14	ARG1	0	0	0.354513	0.411	0.109
Hep_1	ENSG00000154258.16	ABCA9	0	0	0.353191	0.386	0.09
Hep_1	ENSG00000091583.10	APOH	0	0	0.352541	0.54	0.234
Hep_1	ENSG00000171408.13	PDE7B	0	0	0.352052	0.375	0.122
Hep_1	ENSG00000157168.18	NRG1	0	0	0.351222	0.343	0.128
Hep_1	ENSG00000106688.11	SLC1A1	0	0	0.348773	0.333	0.08
Hep_1	ENSG00000267586.6	LINC00907	0	0	0.348376	0.173	0.051
Hep_1	ENSG00000229807.10	XIST	0	0	0.346517	0.477	0.231
Hep_1	ENSG00000165029.15	ABCA1	0	0	0.344048	0.435	0.142
Hep_1	ENSG00000083223.17	ZCCHC6	0	0	0.341113	0.424	0.15
Hep_1	ENSG00000106261.16	ZKSCAN1	0	0	0.340104	0.454	0.173
Hep_1	ENSG00000184903.9	IMMP2L	0	0	0.338446	0.413	0.148
Hep_1	ENSG00000235244.3	DANT2	0	0	0.3378	0.35	0.074
Hep_1	ENSG00000132840.9	BHMT2	0	0	0.337556	0.411	0.091
Hep_1	ENSG00000122786.19	CALD1	0	0	0.335038	0.564	0.241
Hep_1	ENSG00000157131.10	C8A	0	0	0.334791	0.44	0.117
Hep_1	ENSG00000141905.17	NFIC	0	0	0.334424	0.478	0.19
Hep_1	ENSG00000099204.18	ABLIM1	0	0	0.333606	0.423	0.154
Hep_1	ENSG00000162599.15	NFIA	0	0	0.332552	0.467	0.203
Hep_1	ENSG00000130164.13	LDLR	0	0	0.330203	0.422	0.159
Hep_1	ENSG00000109686.17	SH3D19	0	0	0.328611	0.421	0.137
Hep_1	ENSG00000136205.16	TNS3	0	0	0.3258	0.414	0.132
Hep_1	ENSG00000151789.10	ZNF385D	0	0	0.32483	0.197	0.07
Hep_1	ENSG00000081913.13	PHLPP1	0	0	0.324274	0.387	0.102
Hep_1	ENSG00000127914.16	AKAP9	0	0	0.324133	0.549	0.315
Hep_1	ENSG00000004864.13	SLC25A13	0	0	0.323154	0.424	0.13
Hep_1	ENSG00000143776.18	CDC42BPA	0	0	0.322266	0.408	0.132
Hep_1	ENSG00000188559.13	RALGAPA2	0	0	0.321842	0.438	0.149
Hep_1	ENSG00000153714.5	LURAP1L	0	0	0.319346	0.369	0.093
Hep_1	ENSG00000145012.13	LPP	0	0	0.3166	0.506	0.26
Hep_1	ENSG00000198732.10	SMOC1	0	0	0.315478	0.384	0.086
Hep_1	ENSG00000106069.21	CHN2	0	0	0.31386	0.379	0.122
Hep_1	ENSG00000104635.13	SLC39A14	0	0	0.313761	0.423	0.138
Hep_1	ENSG00000107372.12	ZFAND5	0	0	0.312814	0.518	0.279
Hep_1	ENSG00000148498.15	PARD3	0	0	0.312688	0.426	0.138
Hep_1	ENSG00000156639.11	ZFAND3	0	0	0.3114	0.428	0.171
Hep_1	ENSG00000107282.7	APBA1	0	0	0.311098	0.384	0.101
Hep_1	ENSG00000075292.18	ZNF638	0	0	0.310605	0.462	0.185
Hep_1	ENSG00000172497.8	ACOT12	0	0	0.310486	0.361	0.068
Hep_1	ENSG00000162267.12	ITIH3	0	0	0.308912	0.543	0.194
Hep_1	ENSG00000108924.13	HLF	0	0	0.308647	0.358	0.097
Hep_1	ENSG00000139209.15	SLC38A4	0	0	0.306637	0.371	0.102
Hep_1	ENSG00000187079.16	TEAD1	0	0	0.305788	0.42	0.135
Hep_1	ENSG00000118217.5	ATF6	0	0	0.30571	0.429	0.162
Hep_1	ENSG00000174485.15	DENND4A	0	0	0.304021	0.418	0.153
Hep_1	ENSG00000119927.13	GPAM	0	0	0.303823	0.365	0.087
Hep_1	ENSG00000165140.9	FBP1	0	0	0.301463	0.415	0.147
Hep_1	ENSG00000196616.13	ADH1B	0	0	0.296307	0.388	0.158
Hep_1	ENSG00000141338.13	ABCA8	0	0	0.295147	0.327	0.06
Hep_1	ENSG00000185104.19	FAF1	0	0	0.292915	0.423	0.149
Hep_1	ENSG00000182985.17	CADM1	0	0	0.292579	0.331	0.103
Hep_1	ENSG00000160584.15	SIK3	0	0	0.291772	0.441	0.177
Hep_1	ENSG00000148935.10	GAS2	0	0	0.291751	0.355	0.087
Hep_1	ENSG00000076555.15	ACACB	0	0	0.29149	0.401	0.117
Hep_1	ENSG00000080618.13	CPB2	0	0	0.290651	0.413	0.134
Hep_1	ENSG00000117707.15	PROX1	0	0	0.290287	0.386	0.106
Hep_1	ENSG00000150672.16	DLG2	0	0	0.290071	0.365	0.112
Hep_1	ENSG00000138771.14	SHROOM3	0	0	0.28885	0.386	0.108
Hep_1	ENSG00000092148.12	HECTD1	0	0	0.288673	0.429	0.157
Hep_1	ENSG00000154263.17	ABCA10	0	0	0.288028	0.316	0.059
Hep_1	ENSG00000134532.15	SOX5	0	0	0.2878	0.38	0.101
Hep_1	ENSG00000166669.13	ATF7IP2	0	0	0.287549	0.379	0.126
Hep_1	ENSG00000115306.15	SPTBN1	0	0	0.286694	0.481	0.213
Hep_1	ENSG00000113889.11	KNG1	0	0	0.285948	0.436	0.17
Hep_1	ENSG00000182871.14	COL18A1	0	0	0.284975	0.44	0.163
Hep_1	ENSG00000096696.13	DSP	0	0	0.284392	0.378	0.096
Hep_1	ENSG00000174306.21	ZHX3	0	0	0.282589	0.356	0.096
Hep_1	ENSG00000102763.17	VWA8	0	0	0.282323	0.394	0.116
Hep_1	ENSG00000080493.15	SLC4A4	0	0	0.282135	0.351	0.098
Hep_1	ENSG00000154080.13	CHST9	0	0	0.280042	0.331	0.083
Hep_1	ENSG00000129422.14	MTUS1	0	0	0.279729	0.435	0.157
Hep_1	ENSG00000146416.17	AIG1	0	0	0.278007	0.425	0.148
Hep_1	ENSG00000160282.13	FTCD	0	0	0.277902	0.51	0.173
Hep_1	ENSG00000186480.12	INSIG1	0	0	0.27785	0.428	0.194
Hep_1	ENSG00000175600.15	SUGCT	0	0	0.27746	0.371	0.098
Hep_1	ENSG00000090905.18	TNRC6A	0	0	0.277351	0.452	0.184
Hep_1	ENSG00000214456.8	PLIN5	0	0	0.275756	0.415	0.115
Hep_1	ENSG00000198670.11	LPA	0	0	0.275614	0.274	0.043
Hep_1	ENSG00000104375.15	STK3	0	0	0.275532	0.403	0.133
Hep_1	ENSG00000070018.8	LRP6	0	0	0.274023	0.345	0.098
Hep_1	ENSG00000095951.16	HIVEP1	0	0	0.273814	0.356	0.102
Hep_1	ENSG00000106327.12	TFR2	0	0	0.273225	0.388	0.086
Hep_1	ENSG00000148120.16	C9orf3	0	0	0.271397	0.393	0.127
Hep_1	ENSG00000181192.11	DHTKD1	0	0	0.269925	0.393	0.117
Hep_1	ENSG00000106034.17	CPED1	0	0	0.269498	0.344	0.092
Hep_1	ENSG00000172482.4	AGXT	0	0	0.268224	0.505	0.19
Hep_1	ENSG00000100239.15	PPP6R2	0	0	0.268149	0.401	0.12
Hep_1	ENSG00000102531.16	FNDC3A	0	0	0.267753	0.396	0.149
Hep_1	ENSG00000116833.13	NR5A2	0	0	0.266864	0.393	0.125
Hep_1	ENSG00000111713.2	GYS2	0	0	0.266323	0.342	0.073
Hep_1	ENSG00000151090.17	THRB	0	0	0.265874	0.36	0.097
Hep_1	ENSG00000196083.9	IL1RAP	0	0	0.265837	0.398	0.127
Hep_1	ENSG00000185842.15	DNAH14	0	0	0.26518	0.341	0.078
Hep_1	ENSG00000124782.19	RREB1	0	0	0.264905	0.382	0.123
Hep_1	ENSG00000164741.14	DLC1	0	0	0.263465	0.386	0.154
Hep_1	ENSG00000139597.17	N4BP2L1	0	0	0.263437	0.368	0.128
Hep_1	ENSG00000141376.22	BCAS3	0	0	0.263335	0.359	0.129
Hep_1	ENSG00000172264.16	MACROD2	0	0	0.262794	0.36	0.112
Hep_1	ENSG00000215386.11	MIR99AHG	0	0	0.261929	0.395	0.139
Hep_1	ENSG00000178607.15	ERN1	0	0	0.261655	0.386	0.141
Hep_1	ENSG00000101849.15	TBL1X	0	0	0.261337	0.358	0.106
Hep_1	ENSG00000140386.12	SCAPER	0	0	0.26008	0.402	0.15
Hep_1	ENSG00000117859.18	OSBPL9	0	0	0.259699	0.395	0.141
Hep_1	ENSG00000170873.18	MTSS1	0	0	0.257718	0.378	0.145
Hep_1	ENSG00000173230.15	GOLGB1	0	0	0.257455	0.442	0.22
Hep_1	ENSG00000115290.9	GRB14	0	0	0.255632	0.356	0.075
Hep_1	ENSG00000131187.9	F12	0	0	0.254837	0.451	0.14
Hep_1	ENSG00000187134.13	AKR1C1	0	0	0.254475	0.386	0.132
Hep_1	ENSG00000116117.17	PARD3B	0	0	0.251098	0.331	0.115
Hep_1	ENSG00000093217.9	XYLB	0	0	0.250003	0.337	0.065
Hep_1	ENSG00000161267.11	BDH1	0	0	0.249862	0.376	0.104
Hep_1	ENSG00000154265.15	ABCA5	0	0	0.248332	0.366	0.092
Hep_1	ENSG00000147647.12	DPYS	0	0	0.248211	0.369	0.097
Hep_1	ENSG00000146147.14	MLIP	0	0	0.247816	0.281	0.058
Hep_1	ENSG00000110169.10	HPX	0	0	0.24765	0.396	0.154
Hep_1	ENSG00000053254.15	FOXN3	0	0	0.246732	0.416	0.193
Hep_1	ENSG00000114861.18	FOXP1	0	0	0.246106	0.503	0.292
Hep_1	ENSG00000184999.11	SLC22A10	0	0	0.244041	0.301	0.058
Hep_1	ENSG00000145703.15	IQGAP2	0	0	0.243084	0.441	0.196
Hep_1	ENSG00000169083.16	AR	0	0	0.242823	0.33	0.081
Hep_1	ENSG00000174990.4	CA5A	0	0	0.242584	0.328	0.078
Hep_1	ENSG00000157110.15	RBPMS	0	0	0.242391	0.388	0.145
Hep_1	ENSG00000100320.22	RBFOX2	0	0	0.24239	0.384	0.121
Hep_1	ENSG00000112414.14	ADGRG6	0	0	0.241322	0.327	0.085
Hep_1	ENSG00000115963.13	RND3	0	0	0.240346	0.226	0.07
Hep_1	ENSG00000127603.23	MACF1	0	0	0.239943	0.495	0.273
Hep_1	ENSG00000150540.13	HNMT	0	0	0.239289	0.367	0.118
Hep_1	ENSG00000141485.16	SLC13A5	0	0	0.23882	0.464	0.15
Hep_1	ENSG00000154229.11	PRKCA	0	0	0.23762	0.383	0.137
Hep_1	ENSG00000182326.14	C1S	0	0	0.237364	0.417	0.148
Hep_1	ENSG00000186951.16	PPARA	0	0	0.236659	0.349	0.095
Hep_1	ENSG00000164300.16	SERINC5	0	0	0.236016	0.396	0.146
Hep_1	ENSG00000144331.18	ZNF385B	0	0	0.234934	0.321	0.069
Hep_1	ENSG00000138709.17	LARP1B	0	0	0.23405	0.367	0.107
Hep_1	ENSG00000152894.14	PTPRK	0	0	0.234013	0.398	0.138
Hep_1	ENSG00000113742.12	CPEB4	0	0	0.233932	0.409	0.159
Hep_1	ENSG00000110090.12	CPT1A	0	0	0.233732	0.356	0.118
Hep_1	ENSG00000170017.12	ALCAM	0	0	0.233671	0.365	0.121
Hep_1	ENSG00000255248.7	MIR100HG	0	0	0.233309	0.257	0.065
Hep_1	ENSG00000074964.16	ARHGEF10L	0	0	0.233031	0.342	0.083
Hep_1	ENSG00000145545.11	SRD5A1	0	0	0.232718	0.314	0.067
Hep_1	ENSG00000069020.18	MAST4	0	0	0.232279	0.385	0.155
Hep_1	ENSG00000114480.12	GBE1	0	0	0.231639	0.359	0.106
Hep_1	ENSG00000081026.18	MAGI3	0	0	0.231151	0.332	0.087
Hep_1	ENSG00000124788.17	ATXN1	0	0	0.231103	0.383	0.168
Hep_1	ENSG00000010803.16	SCMH1	0	0	0.230526	0.342	0.096
Hep_1	ENSG00000162687.16	KCNT2	0	0	0.230101	0.324	0.077
Hep_1	ENSG00000157483.8	MYO1E	0	0	0.229544	0.303	0.102
Hep_1	ENSG00000124486.12	USP9X	0	0	0.227511	0.392	0.15
Hep_1	ENSG00000089057.14	SLC23A2	0	0	0.227458	0.359	0.109
Hep_1	ENSG00000131482.9	G6PC	0	0	0.227284	0.324	0.09
Hep_1	ENSG00000171105.13	INSR	0	0	0.226811	0.507	0.242
Hep_1	ENSG00000137204.14	SLC22A7	0	0	0.226278	0.222	0.048
Hep_1	ENSG00000101605.12	MYOM1	0	0	0.225865	0.298	0.1
Hep_1	ENSG00000166037.10	CEP57	0	0	0.225655	0.358	0.127
Hep_1	ENSG00000166741.7	NNMT	0	0	0.225192	0.39	0.17
Hep_1	ENSG00000083807.9	SLC27A5	0	0	0.224174	0.325	0.101
Hep_1	ENSG00000204152.10	TIMM23B	0	0	0.224033	0.278	0.085
Hep_1	ENSG00000111249.13	CUX2	0	0	0.223945	0.286	0.073
Hep_1	ENSG00000167522.14	ANKRD11	0	0	0.223934	0.447	0.227
Hep_1	ENSG00000176641.10	RNF152	0	0	0.223111	0.328	0.089
Hep_1	ENSG00000163738.18	MTHFD2L	0	0	0.223081	0.268	0.074
Hep_1	ENSG00000004799.7	PDK4	0	0	0.221718	0.366	0.173
Hep_1	ENSG00000141568.20	FOXK2	0	0	0.221596	0.339	0.099
Hep_1	ENSG00000109667.11	SLC2A9	0	0	0.221152	0.237	0.056
Hep_1	ENSG00000163110.14	PDLIM5	0	0	0.220777	0.426	0.185
Hep_1	ENSG00000149124.10	GLYAT	0	0	0.220743	0.321	0.073
Hep_1	ENSG00000130222.10	GADD45G	0	0	0.220608	0.351	0.129
Hep_1	ENSG00000159403.15	C1R	0	0	0.219448	0.384	0.142
Hep_1	ENSG00000115109.13	EPB41L5	0	0	0.218871	0.333	0.081
Hep_1	ENSG00000062716.12	VMP1	0	0	0.217901	0.501	0.301
Hep_1	ENSG00000164080.13	RAD54L2	0	0	0.217803	0.333	0.091
Hep_1	ENSG00000123843.12	C4BPB	0	0	0.216693	0.414	0.138
Hep_1	ENSG00000049239.12	H6PD	0	0	0.215892	0.358	0.106
Hep_1	ENSG00000152217.16	SETBP1	0	0	0.215222	0.289	0.092
Hep_1	ENSG00000196781.14	TLE1	0	0	0.215133	0.332	0.105
Hep_1	ENSG00000112062.10	MAPK14	0	0	0.214498	0.338	0.1
Hep_1	ENSG00000012504.13	NR1H4	0	0	0.214476	0.34	0.084
Hep_1	ENSG00000204634.12	TBC1D8	0	0	0.213503	0.352	0.108
Hep_1	ENSG00000108846.15	ABCC3	0	0	0.213279	0.307	0.081
Hep_1	ENSG00000107249.21	GLIS3	0	0	0.21268	0.278	0.093
Hep_1	ENSG00000100154.14	TTC28	0	0	0.212078	0.367	0.129
Hep_1	ENSG00000120053.10	GOT1	0	0	0.211742	0.342	0.117
Hep_1	ENSG00000118689.14	FOXO3	0	0	0.211288	0.406	0.192
Hep_1	ENSG00000173531.15	MST1	0	0	0.210428	0.35	0.106
Hep_1	ENSG00000134352.19	IL6ST	0	0	0.210291	0.469	0.234
Hep_1	ENSG00000149742.9	SLC22A9	0	0	0.209698	0.268	0.043
Hep_1	ENSG00000167711.13	SERPINF2	0	0	0.209614	0.368	0.12
Hep_1	ENSG00000170242.17	USP47	0	0	0.209036	0.385	0.152
Hep_1	ENSG00000226380.9	AC058791.1	0	0	0.208681	0.333	0.104
Hep_1	ENSG00000132837.14	DMGDH	0	0	0.208675	0.329	0.081
Hep_1	ENSG00000105976.14	MET	0	0	0.208452	0.307	0.073
Hep_1	ENSG00000116539.12	ASH1L	0	0	0.208075	0.432	0.21
Hep_1	ENSG00000120158.11	RCL1	0	0	0.207329	0.357	0.113
Hep_1	ENSG00000115464.14	USP34	0	0	0.207222	0.408	0.172
Hep_1	ENSG00000119125.16	GDA	0	0	0.207123	0.28	0.067
Hep_1	ENSG00000177694.15	NAALADL2	0	0	0.206925	0.333	0.106
Hep_1	ENSG00000198742.9	SMURF1	0	0	0.206573	0.339	0.094
Hep_1	ENSG00000145781.8	COMMD10	0	0	0.205713	0.369	0.145
Hep_1	ENSG00000156218.12	ADAMTSL3	0	0	0.205445	0.292	0.067
Hep_1	ENSG00000153086.13	ACMSD	0	0	0.20487	0.311	0.071
Hep_1	ENSG00000136052.9	SLC41A2	0	0	0.204124	0.311	0.075
Hep_1	ENSG00000113790.10	EHHADH	0	0	0.203934	0.34	0.096
Hep_1	ENSG00000093167.17	LRRFIP2	0	0	0.203143	0.362	0.133
Hep_1	ENSG00000197594.11	ENPP1	0	0	0.202305	0.327	0.076
Hep_1	ENSG00000168234.12	TTC39C	0	0	0.202186	0.35	0.123
Hep_1	ENSG00000148737.16	TCF7L2	0	0	0.201758	0.377	0.142
Hep_1	ENSG00000169372.12	CRADD	0	0	0.201743	0.324	0.099
Hep_1	ENSG00000147459.17	DOCK5	0	0	0.201742	0.334	0.105
Hep_1	ENSG00000044459.14	CNTLN	0	0	0.201427	0.35	0.107
Hep_1	ENSG00000257923.9	CUX1	0	0	0.200937	0.383	0.152
Hep_1	ENSG00000055957.10	ITIH1	0	0	0.200084	0.365	0.126
Hep_1	ENSG00000187720.14	THSD4	0	0	0.199739	0.315	0.094
Hep_1	ENSG00000114857.17	NKTR	0	0	0.199015	0.453	0.244
Hep_1	ENSG00000166689.15	PLEKHA7	0	0	0.198979	0.319	0.078
Hep_1	ENSG00000122490.18	PQLC1	0	0	0.198825	0.31	0.078
Hep_1	ENSG00000167978.16	SRRM2	0	0	0.198803	0.476	0.263
Hep_1	ENSG00000180210.14	F2	0	0	0.198629	0.38	0.117
Hep_1	ENSG00000116785.13	CFHR3	0	0	0.198617	0.296	0.058
Hep_1	ENSG00000163590.13	PPM1L	0	0	0.198606	0.305	0.088
Hep_1	ENSG00000115760.13	BIRC6	0	0	0.197168	0.405	0.181
Hep_1	ENSG00000204406.12	MBD5	0	0	0.196855	0.354	0.131
Hep_1	ENSG00000170456.15	DENND5B	0	0	0.196019	0.321	0.087
Hep_1	ENSG00000164808.16	SPIDR	0	0	0.195467	0.377	0.143
Hep_1	ENSG00000125844.15	RRBP1	0	0	0.195373	0.415	0.203
Hep_1	ENSG00000138678.10	GPAT3	0	0	0.195138	0.303	0.084
Hep_1	ENSG00000166016.5	ABTB2	0	0	0.194992	0.292	0.064
Hep_1	ENSG00000007933.12	FMO3	0	0	0.194918	0.328	0.092
Hep_1	ENSG00000147202.17	DIAPH2	0	0	0.194881	0.37	0.14
Hep_1	ENSG00000162407.8	PLPP3	0	0	0.194776	0.4	0.168
Hep_1	ENSG00000178764.7	ZHX2	0	0	0.194722	0.321	0.089
Hep_1	ENSG00000021461.16	CYP3A43	0	0	0.194628	0.287	0.066
Hep_1	ENSG00000140526.17	ABHD2	0	0	0.194619	0.39	0.156
Hep_1	ENSG00000052126.14	PLEKHA5	0	0	0.194333	0.352	0.116
Hep_1	ENSG00000173599.13	PC	0	0	0.193917	0.301	0.067
Hep_1	ENSG00000173166.17	RAPH1	0	0	0.193126	0.333	0.103
Hep_1	ENSG00000197081.12	IGF2R	0	0	0.192916	0.331	0.118
Hep_1	ENSG00000135744.7	AGT	0	0	0.192801	0.409	0.175
Hep_1	ENSG00000108950.11	FAM20A	0	0	0.192621	0.306	0.079
Hep_1	ENSG00000147862.15	NFIB	0	0	0.191573	0.408	0.185
Hep_1	ENSG00000009694.13	TENM1	0	0	0.191524	0.218	0.051
Hep_1	ENSG00000144724.19	PTPRG	0	0	0.190149	0.319	0.137
Hep_1	ENSG00000111266.8	DUSP16	0	0	0.189424	0.343	0.119
Hep_1	ENSG00000214013.9	GANC	0	0	0.189036	0.251	0.058
Hep_1	ENSG00000130988.12	RGN	0	0	0.18841	0.317	0.079
Hep_1	ENSG00000163631.16	ALB	0	0	0.187855	0.796	0.498
Hep_1	ENSG00000137713.15	PPP2R1B	0	0	0.187738	0.346	0.106
Hep_1	ENSG00000106853.18	PTGR1	0	0	0.186733	0.356	0.122
Hep_1	ENSG00000182902.13	SLC25A18	0	0	0.186386	0.313	0.089
Hep_1	ENSG00000083857.13	FAT1	0	0	0.186365	0.273	0.063
Hep_1	ENSG00000118922.17	KLF12	0	0	0.186065	0.341	0.117
Hep_1	ENSG00000088926.13	F11	0	0	0.185201	0.304	0.062
Hep_1	ENSG00000205726.14	ITSN1	0	0	0.184943	0.363	0.139
Hep_1	ENSG00000134240.11	HMGCS2	0	0	0.184832	0.377	0.128
Hep_1	ENSG00000061987.14	MON2	0	0	0.184589	0.356	0.123
Hep_1	ENSG00000100024.14	UPB1	0	0	0.184293	0.324	0.085
Hep_1	ENSG00000064225.12	ST3GAL6	0	0	0.183549	0.318	0.093
Hep_1	ENSG00000081377.16	CDC14B	0	0	0.183057	0.31	0.085
Hep_1	ENSG00000136153.19	LMO7	0	0	0.182556	0.299	0.073
Hep_1	ENSG00000175556.16	LONRF3	0	0	0.18241	0.231	0.049
Hep_1	ENSG00000198682.12	PAPSS2	0	0	0.182409	0.321	0.1
Hep_1	ENSG00000175003.12	SLC22A1	0	0	0.181714	0.293	0.072
Hep_1	ENSG00000134363.11	FST	0	0	0.180052	0.259	0.053
Hep_1	ENSG00000163581.13	SLC2A2	0	0	0.179854	0.316	0.093
Hep_1	ENSG00000113645.14	WWC1	0	0	0.178743	0.238	0.067
Hep_1	ENSG00000147642.16	SYBU	0	0	0.178101	0.307	0.08
Hep_1	ENSG00000157985.18	AGAP1	0	0	0.178067	0.32	0.098
Hep_1	ENSG00000151632.17	AKR1C2	0	0	0.177743	0.237	0.063
Hep_1	ENSG00000144455.13	SUMF1	0	0	0.177351	0.318	0.109
Hep_1	ENSG00000140836.14	ZFHX3	0	0	0.175933	0.34	0.129
Hep_1	ENSG00000117594.9	HSD11B1	0	0	0.17577	0.274	0.061
Hep_1	ENSG00000101323.4	HAO1	0	0	0.175603	0.305	0.079
Hep_1	ENSG00000135108.14	FBXO21	0	0	0.174722	0.281	0.095
Hep_1	ENSG00000196914.8	ARHGEF12	0	0	0.174548	0.367	0.137
Hep_1	ENSG00000100344.10	PNPLA3	0	0	0.174497	0.284	0.062
Hep_1	ENSG00000076321.10	KLHL20	0	0	0.174313	0.294	0.087
Hep_1	ENSG00000176771.16	NCKAP5	0	0	0.173845	0.229	0.068
Hep_1	ENSG00000183077.15	AFMID	0	0	0.173285	0.284	0.083
Hep_1	ENSG00000017427.15	IGF1	0	0	0.172862	0.247	0.066
Hep_1	ENSG00000176974.19	SHMT1	0	0	0.17278	0.336	0.095
Hep_1	ENSG00000144909.7	OSBPL11	0	0	0.172139	0.299	0.083
Hep_1	ENSG00000164292.12	RHOBTB3	0	0	0.172071	0.289	0.083
Hep_1	ENSG00000152620.12	NADK2	0	0	0.171919	0.321	0.091
Hep_1	ENSG00000110436.11	SLC1A2	0	0	0.171891	0.26	0.062
Hep_1	ENSG00000112182.14	BACH2	0	0	0.171491	0.226	0.067
Hep_1	ENSG00000134909.18	ARHGAP32	0	0	0.171382	0.292	0.07
Hep_1	ENSG00000117528.11	ABCD3	0	0	0.171222	0.326	0.099
Hep_1	ENSG00000131374.14	TBC1D5	0	0	0.170314	0.384	0.169
Hep_1	ENSG00000055609.17	KMT2C	0	0	0.169959	0.396	0.183
Hep_1	ENSG00000198265.11	HELZ	0	0	0.167973	0.371	0.159
Hep_1	ENSG00000171793.13	CTPS1	0	0	0.167784	0.282	0.067
Hep_1	ENSG00000095637.21	SORBS1	0	0	0.167636	0.343	0.12
Hep_1	ENSG00000177200.16	CHD9	0	0	0.167014	0.394	0.193
Hep_1	ENSG00000170085.17	SIMC1	0	0	0.165625	0.229	0.052
Hep_1	ENSG00000197580.11	BCO2	0	0	0.165559	0.296	0.073
Hep_1	ENSG00000135541.20	AHI1	0	0	0.164991	0.323	0.134
Hep_1	ENSG00000107643.15	MAPK8	0	0	0.164956	0.303	0.1
Hep_1	ENSG00000196660.10	SLC30A10	0	0	0.16475	0.257	0.061
Hep_1	ENSG00000161813.21	LARP4	0	0	0.164748	0.331	0.103
Hep_1	ENSG00000156299.13	TIAM1	0	0	0.164722	0.318	0.103
Hep_1	ENSG00000170832.12	USP32	0	0	0.16467	0.316	0.095
Hep_1	ENSG00000143164.15	DCAF6	0	0	0.164651	0.316	0.106
Hep_1	ENSG00000141084.10	RANBP10	0	0	0.164588	0.294	0.073
Hep_1	ENSG00000120915.13	EPHX2	0	0	0.164389	0.31	0.085
Hep_1	ENSG00000120725.12	SIL1	0	0	0.16361	0.33	0.115
Hep_1	ENSG00000129636.12	ITFG1	0	0	0.163556	0.359	0.147
Hep_1	ENSG00000240875.5	LINC00886	0	0	0.163103	0.225	0.042
Hep_1	ENSG00000140262.17	TCF12	0	0	0.162977	0.366	0.149
Hep_1	ENSG00000198130.15	HIBCH	0	0	0.162196	0.349	0.131
Hep_1	ENSG00000145439.11	CBR4	0	0	0.162111	0.295	0.089
Hep_1	ENSG00000184178.15	SCFD2	0	0	0.162023	0.298	0.083
Hep_1	ENSG00000177425.10	PAWR	0	0	0.161761	0.313	0.091
Hep_1	ENSG00000115919.14	KYNU	0	0	0.161712	0.231	0.076
Hep_1	ENSG00000169905.12	TOR1AIP2	0	0	0.161607	0.326	0.135
Hep_1	ENSG00000140396.12	NCOA2	0	0	0.161299	0.332	0.124
Hep_1	ENSG00000133812.15	SBF2	0	0	0.160462	0.372	0.156
Hep_1	ENSG00000198947.15	DMD	0	0	0.160165	0.331	0.117
Hep_1	ENSG00000119509.12	INVS	0	0	0.160122	0.282	0.075
Hep_1	ENSG00000101076.16	HNF4A	0	0	0.160108	0.297	0.071
Hep_1	ENSG00000169856.8	ONECUT1	0	0	0.159997	0.26	0.049
Hep_1	ENSG00000197157.10	SND1	0	0	0.159631	0.343	0.131
Hep_1	ENSG00000196792.11	STRN3	0	0	0.159127	0.332	0.113
Hep_1	ENSG00000145743.15	FBXL17	0	0	0.158993	0.319	0.11
Hep_1	ENSG00000038382.18	TRIO	0	0	0.158922	0.335	0.117
Hep_1	ENSG00000114127.10	XRN1	0	0	0.158632	0.353	0.145
Hep_1	ENSG00000182247.9	UBE2E2	0	0	0.158453	0.26	0.102
Hep_1	ENSG00000263327.6	TAPT1-AS1	0	0	0.157464	0.225	0.055
Hep_1	ENSG00000100714.15	MTHFD1	0	0	0.157097	0.321	0.097
Hep_1	ENSG00000184500.14	PROS1	0	0	0.156659	0.303	0.091
Hep_1	ENSG00000122547.10	EEPD1	0	0	0.156604	0.298	0.088
Hep_1	ENSG00000133835.14	HSD17B4	0	0	0.156484	0.328	0.111
Hep_1	ENSG00000247572.7	CKMT2-AS1	0	0	0.155248	0.26	0.061
Hep_1	ENSG00000103942.12	HOMER2	0	0	0.155011	0.296	0.08
Hep_1	ENSG00000021852.12	C8B	0	0	0.154835	0.299	0.074
Hep_1	ENSG00000213949.8	ITGA1	0	0	0.154623	0.337	0.114
Hep_1	ENSG00000106780.8	MEGF9	0	0	0.154602	0.266	0.081
Hep_1	ENSG00000100592.15	DAAM1	0	0	0.153995	0.309	0.128
Hep_1	ENSG00000107745.17	MICU1	0	0	0.151145	0.326	0.121
Hep_1	ENSG00000133121.20	STARD13	0	0	0.150997	0.31	0.105
Hep_1	ENSG00000129596.4	CDO1	0	0	0.150809	0.304	0.075
Hep_1	ENSG00000144357.16	UBR3	0	0	0.15052	0.325	0.104
Hep_1	ENSG00000086102.18	NFX1	0	0	0.150437	0.31	0.099
Hep_1	ENSG00000140470.13	ADAMTS17	0	0	0.150355	0.209	0.042
Hep_1	ENSG00000112715.21	VEGFA	0	0	0.150308	0.283	0.098
Hep_1	ENSG00000127241.16	MASP1	0	0	0.149546	0.287	0.071
Hep_1	ENSG00000151948.11	GLT1D1	0	0	0.149506	0.199	0.044
Hep_1	ENSG00000154274.14	C4orf19	0	0	0.149445	0.251	0.06
Hep_1	ENSG00000166035.10	LIPC	0	0	0.149338	0.265	0.06
Hep_1	ENSG00000181031.15	RPH3AL	0	0	0.149117	0.227	0.063
Hep_1	ENSG00000134146.11	DPH6	0	0	0.148874	0.269	0.082
Hep_1	ENSG00000164309.14	CMYA5	0	0	0.148481	0.149	0.028
Hep_1	ENSG00000145996.11	CDKAL1	0	0	0.148448	0.321	0.117
Hep_1	ENSG00000144040.12	SFXN5	0	0	0.147619	0.267	0.059
Hep_1	ENSG00000123124.13	WWP1	0	0	0.147589	0.337	0.126
Hep_1	ENSG00000133195.11	SLC39A11	0	0	0.147368	0.296	0.091
Hep_1	ENSG00000144218.18	AFF3	0	0	0.14736	0.243	0.073
Hep_1	ENSG00000023330.14	ALAS1	0	0	0.147059	0.291	0.088
Hep_1	ENSG00000232451.1	AC016768.1	0	0	0.146621	0.198	0.036
Hep_1	ENSG00000198929.12	NOS1AP	0	0	0.146511	0.261	0.059
Hep_1	ENSG00000113269.13	RNF130	0	0	0.146275	0.292	0.116
Hep_1	ENSG00000151240.16	DIP2C	0	0	0.145778	0.296	0.084
Hep_1	ENSG00000152767.16	FARP1	0	0	0.144654	0.316	0.104
Hep_1	ENSG00000103978.15	TMEM87A	0	0	0.144358	0.315	0.125
Hep_1	ENSG00000130147.15	SH3BP4	0	0	0.144296	0.285	0.081
Hep_1	ENSG00000225470.7	JPX	0	0	0.143982	0.331	0.133
Hep_1	ENSG00000005700.14	IBTK	0	0	0.143779	0.274	0.095
Hep_1	ENSG00000074416.13	MGLL	0	0	0.143599	0.22	0.08
Hep_1	ENSG00000146039.10	SLC17A4	0	0	0.143206	0.237	0.057
Hep_1	ENSG00000106771.12	TMEM245	0	0	0.141405	0.306	0.114
Hep_1	ENSG00000280587.1	LINC01348	0	0	0.14046	0.202	0.037
Hep_1	ENSG00000175806.14	MSRA	0	0	0.140326	0.254	0.075
Hep_1	ENSG00000095203.14	EPB41L4B	0	0	0.14027	0.277	0.067
Hep_1	ENSG00000099954.18	CECR2	0	0	0.139833	0.252	0.057
Hep_1	ENSG00000092439.13	TRPM7	0	0	0.139691	0.31	0.106
Hep_1	ENSG00000106686.16	SPATA6L	0	0	0.139545	0.247	0.06
Hep_1	ENSG00000075711.20	DLG1	0	0	0.139508	0.312	0.109
Hep_1	ENSG00000139865.16	TTC6	0	0	0.139356	0.245	0.053
Hep_1	ENSG00000143257.11	NR1I3	0	0	0.138828	0.269	0.07
Hep_1	ENSG00000260886.1	TAT-AS1	0	0	0.138681	0.228	0.041
Hep_1	ENSG00000166432.14	ZMAT1	0	0	0.138382	0.251	0.072
Hep_1	ENSG00000108100.17	CCNY	0	0	0.138316	0.317	0.129
Hep_1	ENSG00000185950.8	IRS2	0	0	0.13819	0.316	0.121
Hep_1	ENSG00000154153.13	FAM134B	0	0	0.137567	0.214	0.055
Hep_1	ENSG00000196177.12	ACADSB	0	0	0.137559	0.31	0.097
Hep_1	ENSG00000161533.11	ACOX1	0	0	0.137209	0.285	0.094
Hep_1	ENSG00000167106.11	FAM102A	0	0	0.136828	0.264	0.094
Hep_1	ENSG00000144824.20	PHLDB2	0	0	0.136691	0.295	0.096
Hep_1	ENSG00000165475.13	CRYL1	0	0	0.136516	0.306	0.101
Hep_1	ENSG00000179912.20	R3HDM2	0	0	0.136391	0.32	0.119
Hep_1	ENSG00000132196.13	HSD17B7	0	0	0.136147	0.214	0.064
Hep_1	ENSG00000069431.11	ABCC9	0	0	0.135784	0.266	0.073
Hep_1	ENSG00000107104.18	KANK1	0	0	0.135622	0.279	0.079
Hep_1	ENSG00000070159.13	PTPN3	0	0	0.135411	0.258	0.062
Hep_1	ENSG00000110723.11	EXPH5	0	0	0.135054	0.232	0.046
Hep_1	ENSG00000128573.24	FOXP2	0	0	0.135029	0.213	0.061
Hep_1	ENSG00000196739.14	COL27A1	0	0	0.134972	0.24	0.066
Hep_1	ENSG00000067208.14	EVI5	0	0	0.134645	0.31	0.108
Hep_1	ENSG00000147050.14	KDM6A	0	0	0.134449	0.315	0.105
Hep_1	ENSG00000078747.14	ITCH	0	0	0.134006	0.316	0.112
Hep_1	ENSG00000065526.10	SPEN	0	0	0.134004	0.292	0.107
Hep_1	ENSG00000132549.18	VPS13B	0	0	0.133683	0.337	0.13
Hep_1	ENSG00000170871.11	KIAA0232	0	0	0.133514	0.288	0.097
Hep_1	ENSG00000066084.12	DIP2B	0	0	0.133202	0.31	0.105
Hep_1	ENSG00000173273.15	TNKS	0	0	0.132803	0.292	0.097
Hep_1	ENSG00000231969.1	AC144449.1	0	0	0.13279	0.224	0.047
Hep_1	ENSG00000065320.8	NTN1	0	0	0.132742	0.186	0.042
Hep_1	ENSG00000234840.1	LINC01239	0	0	0.132704	0.229	0.045
Hep_1	ENSG00000228888.1	LINC01428	0	0	0.13259	0.187	0.033
Hep_1	ENSG00000110693.17	SOX6	0	0	0.132396	0.27	0.083
Hep_1	ENSG00000104324.15	CPQ	0	0	0.132346	0.306	0.119
Hep_1	ENSG00000114771.13	AADAC	0	0	0.132096	0.261	0.082
Hep_1	ENSG00000119139.17	TJP2	0	0	0.131582	0.278	0.084
Hep_1	ENSG00000049759.17	NEDD4L	0	0	0.130671	0.274	0.085
Hep_1	ENSG00000155324.9	GRAMD3	0	0	0.130589	0.262	0.075
Hep_1	ENSG00000146477.5	SLC22A3	0	0	0.129281	0.235	0.046
Hep_1	ENSG00000164344.15	KLKB1	0	0	0.129055	0.272	0.069
Hep_1	ENSG00000151718.15	WWC2	0	0	0.12881	0.288	0.086
Hep_1	ENSG00000084734.8	GCKR	0	0	0.128301	0.278	0.069
Hep_1	ENSG00000066739.11	ATG2B	0	0	0.128109	0.256	0.072
Hep_1	ENSG00000065485.19	PDIA5	0	0	0.128029	0.276	0.075
Hep_1	ENSG00000276500.1	BMS1P14	0	0	0.128025	0.227	0.055
Hep_1	ENSG00000066651.18	TRMT11	0	0	0.127982	0.237	0.059
Hep_1	ENSG00000155970.11	MICU3	0	0	0.12769	0.244	0.05
Hep_1	ENSG00000162337.11	LRP5	0	0	0.12694	0.259	0.063
Hep_1	ENSG00000091262.15	ABCC6	0	0	0.126634	0.263	0.064
Hep_1	ENSG00000168575.9	SLC20A2	0	0	0.126229	0.281	0.087
Hep_1	ENSG00000075234.16	TTC38	0	0	0.126198	0.288	0.09
Hep_1	ENSG00000080709.14	KCNN2	0	0	0.125538	0.133	0.03
Hep_1	ENSG00000115718.17	PROC	0	0	0.125392	0.293	0.092
Hep_1	ENSG00000083123.14	BCKDHB	0	0	0.125104	0.285	0.084
Hep_1	ENSG00000064115.10	TM7SF3	0	0	0.125054	0.286	0.092
Hep_1	ENSG00000011105.12	TSPAN9	0	0	0.124888	0.261	0.073
Hep_1	ENSG00000214960.9	ISPD	0	0	0.124815	0.211	0.048
Hep_1	ENSG00000205403.12	CFI	0	0	0.124564	0.306	0.101
Hep_1	ENSG00000132326.11	PER2	0	0	0.124435	0.254	0.076
Hep_1	ENSG00000049323.15	LTBP1	0	0	0.123918	0.229	0.067
Hep_1	ENSG00000148200.16	NR6A1	0	0	0.123654	0.243	0.062
Hep_1	ENSG00000137266.14	SLC22A23	0	0	0.123223	0.249	0.064
Hep_1	ENSG00000047346.12	FAM214A	0	0	0.122848	0.301	0.112
Hep_1	ENSG00000020577.13	SAMD4A	0	0	0.122577	0.266	0.083
Hep_1	ENSG00000181458.10	TMEM45A	0	0	0.122098	0.172	0.043
Hep_1	ENSG00000001084.10	GCLC	0	0	0.120451	0.272	0.086
Hep_1	ENSG00000139631.18	CSAD	0	0	0.119095	0.279	0.086
Hep_1	ENSG00000157087.17	ATP2B2	0	0	0.118843	0.212	0.041
Hep_1	ENSG00000143641.9	GALNT2	0	0	0.118778	0.262	0.083
Hep_1	ENSG00000121210.15	KIAA0922	0	0	0.118589	0.271	0.084
Hep_1	ENSG00000169894.17	MUC3A	0	0	0.118528	0.149	0.035
Hep_1	ENSG00000069535.13	MAOB	0	0	0.118433	0.283	0.082
Hep_1	ENSG00000111052.7	LIN7A	0	0	0.118099	0.238	0.059
Hep_1	ENSG00000125246.15	CLYBL	0	0	0.118041	0.278	0.08
Hep_1	ENSG00000006459.10	KDM7A	0	0	0.117566	0.232	0.068
Hep_1	ENSG00000103091.14	WDR59	0	0	0.116314	0.272	0.085
Hep_1	ENSG00000121690.10	DEPDC7	0	0	0.116076	0.194	0.033
Hep_1	ENSG00000139173.9	TMEM117	0	0	0.115403	0.241	0.067
Hep_1	ENSG00000128849.10	CGNL1	0	0	0.115246	0.235	0.058
Hep_1	ENSG00000107186.16	MPDZ	0	0	0.115146	0.276	0.088
Hep_1	ENSG00000047634.14	SCML1	0	0	0.115039	0.274	0.081
Hep_1	ENSG00000044446.11	PHKA2	0	0	0.114836	0.24	0.068
Hep_1	ENSG00000134030.13	CTIF	0	0	0.114732	0.238	0.06
Hep_1	ENSG00000063854.12	HAGH	0	0	0.114455	0.275	0.099
Hep_1	ENSG00000148426.12	PROSER2	0	0	0.114424	0.229	0.053
Hep_1	ENSG00000138075.11	ABCG5	0	0	0.114097	0.221	0.045
Hep_1	ENSG00000140859.15	KIFC3	0	0	0.113568	0.235	0.07
Hep_1	ENSG00000151623.14	NR3C2	0	0	0.1133	0.261	0.08
Hep_1	ENSG00000170558.8	CDH2	0	0	0.113206	0.253	0.063
Hep_1	ENSG00000165895.17	ARHGAP42	0	0	0.112943	0.247	0.064
Hep_1	ENSG00000182472.8	CAPN12	0	0	0.112871	0.176	0.037
Hep_1	ENSG00000160293.16	VAV2	0	0	0.112691	0.228	0.058
Hep_1	ENSG00000113273.15	ARSB	0	0	0.112537	0.192	0.051
Hep_1	ENSG00000160007.18	ARHGAP35	0	0	0.112247	0.266	0.083
Hep_1	ENSG00000144820.7	ADGRG7	0	0	0.111989	0.179	0.034
Hep_1	ENSG00000232284.7	GNG12-AS1	0	0	0.110805	0.224	0.054
Hep_1	ENSG00000016391.10	CHDH	0	0	0.110455	0.215	0.054
Hep_1	ENSG00000146233.7	CYP39A1	0	0	0.110227	0.178	0.036
Hep_1	ENSG00000143952.19	VPS54	0	0	0.109974	0.266	0.083
Hep_1	ENSG00000093134.14	VNN3	0	0	0.10987	0.146	0.024
Hep_1	ENSG00000183044.11	ABAT	0	0	0.109457	0.27	0.084
Hep_1	ENSG00000172943.19	PHF8	0	0	0.109093	0.254	0.07
Hep_1	ENSG00000162688.16	AGL	0	0	0.108636	0.225	0.064
Hep_1	ENSG00000198796.6	ALPK2	0	0	0.108557	0.156	0.031
Hep_1	ENSG00000183549.10	ACSM5	0	0	0.10843	0.242	0.064
Hep_1	ENSG00000124568.10	SLC17A1	0	0	0.107728	0.188	0.031
Hep_1	ENSG00000135525.18	MAP7	0	0	0.107438	0.245	0.061
Hep_1	ENSG00000154639.18	CXADR	0	0	0.107391	0.258	0.075
Hep_1	ENSG00000147576.15	ADHFE1	0	0	0.107253	0.228	0.05
Hep_1	ENSG00000156222.11	SLC28A1	0	0	0.107229	0.209	0.042
Hep_1	ENSG00000070614.14	NDST1	0	0	0.107205	0.224	0.052
Hep_1	ENSG00000166415.14	WDR72	0	0	0.107187	0.217	0.055
Hep_1	ENSG00000141564.13	RPTOR	0	0	0.105813	0.255	0.071
Hep_1	ENSG00000198515.13	CNGA1	0	0	0.105569	0.167	0.031
Hep_1	ENSG00000159921.14	GNE	0	0	0.105342	0.251	0.082
Hep_1	ENSG00000187048.12	CYP4A11	0	0	0.104846	0.239	0.058
Hep_1	ENSG00000106049.8	HIBADH	0	0	0.104807	0.257	0.085
Hep_1	ENSG00000170293.8	CMTM8	0	0	0.104049	0.238	0.066
Hep_1	ENSG00000166780.10	C16orf45	0	0	0.103942	0.211	0.057
Hep_1	ENSG00000178445.9	GLDC	0	0	0.101765	0.17	0.036
Hep_1	ENSG00000171621.13	SPSB1	0	0	0.101714	0.172	0.043
Hep_1	ENSG00000065361.14	ERBB3	0	0	0.101331	0.188	0.043
Hep_1	ENSG00000144445.16	KANSL1L	0	0	0.100233	0.236	0.063
Hep_1	ENSG00000145348.16	TBCK	0	0	0.111291	0.263	0.088
Hep_1	ENSG00000134294.13	SLC38A2	0	0	0.20491	0.461	0.261
Hep_1	ENSG00000115648.13	MLPH	0	0	0.100646	0.214	0.059
Hep_1	ENSG00000231607.10	DLEU2	0	0	0.113939	0.268	0.091
Hep_1	ENSG00000119522.16	DENND1A	0	0	0.10781	0.275	0.09
Hep_1	ENSG00000134769.21	DTNA	0	0	0.10599	0.186	0.055
Hep_1	ENSG00000161944.16	ASGR2	0	0	0.135276	0.31	0.109
Hep_1	ENSG00000242086.8	LINC00969	0	0	0.136982	0.34	0.144
Hep_1	ENSG00000186350.9	RXRA	0	0	0.105649	0.227	0.066
Hep_1	ENSG00000182670.13	TTC3	0	0	0.16101	0.365	0.173
Hep_1	ENSG00000166483.10	WEE1	0	0	0.1128	0.243	0.08
Hep_1	ENSG00000147905.17	ZCCHC7	0	0	0.124333	0.29	0.112
Hep_1	ENSG00000176124.11	DLEU1	0	0	0.118328	0.182	0.064
Hep_1	ENSG00000112159.11	MDN1	0	0	0.105404	0.229	0.07
Hep_1	ENSG00000158104.11	HPD	0	0	0.163974	0.414	0.168
Hep_1	ENSG00000149131.15	SERPING1	0	0	0.171745	0.386	0.183
Hep_1	ENSG00000185658.13	BRWD1	0	0	0.128102	0.319	0.125
Hep_1	ENSG00000138802.11	SEC24B	0	0	0.111343	0.278	0.091
Hep_1	ENSG00000166347.18	CYB5A	0	0	0.161366	0.467	0.231
Hep_1	ENSG00000128585.17	MKLN1	0	0	0.131783	0.339	0.145
Hep_1	ENSG00000187164.19	SHTN1	0	3.05914e-308	0.101476	0.253	0.079
Hep_1	ENSG00000102466.15	FGF14	0	9.39824e-308	0.122876	0.191	0.055
Hep_1	ENSG00000082781.11	ITGB5	0	3.25326e-306	0.105882	0.232	0.075
Hep_1	ENSG00000153904.18	DDAH1	0	1.24331e-304	0.100217	0.241	0.071
Hep_1	ENSG00000132466.18	ANKRD17	3.90789e-307	6.78331e-303	0.128806	0.337	0.14
Hep_1	ENSG00000073417.14	PDE8A	1.52776e-304	2.65188e-300	0.116031	0.292	0.103
Hep_1	ENSG00000109756.8	RAPGEF2	4.21725e-304	7.3203e-300	0.123391	0.312	0.12
Hep_1	ENSG00000145349.16	CAMK2D	5.45437e-302	9.4677e-298	0.121763	0.307	0.12
Hep_1	ENSG00000143207.19	RFWD2	2.12572e-300	3.68983e-296	0.115373	0.295	0.105
Hep_1	ENSG00000128512.20	DOCK4	2.05057e-298	3.55938e-294	0.126263	0.324	0.121
Hep_1	ENSG00000143919.14	CAMKMT	3.62165e-298	6.28647e-294	0.100576	0.248	0.079
Hep_1	ENSG00000068878.14	PSME4	1.23493e-297	2.14359e-293	0.127054	0.314	0.124
Hep_1	ENSG00000119771.14	KLHL29	1.2445e-297	2.1602e-293	0.111658	0.148	0.04
Hep_1	ENSG00000147099.19	HDAC8	1.86392e-297	3.23539e-293	0.104158	0.255	0.083
Hep_1	ENSG00000155849.15	ELMO1	1.00176e-296	1.73886e-292	0.148976	0.374	0.168
Hep_1	ENSG00000123636.17	BAZ2B	1.57067e-294	2.72636e-290	0.15022	0.377	0.176
Hep_1	ENSG00000198911.11	SREBF2	6.69423e-294	1.16198e-289	0.104698	0.249	0.085
Hep_1	ENSG00000172869.14	DMXL1	7.83515e-294	1.36002e-289	0.108349	0.268	0.089
Hep_1	ENSG00000187391.19	MAGI2	3.56169e-293	6.18237e-289	0.122999	0.258	0.087
Hep_1	ENSG00000163694.14	RBM47	6.61587e-293	1.14838e-288	0.124367	0.339	0.133
Hep_1	ENSG00000112299.7	VNN1	1.39913e-292	2.4286e-288	0.101577	0.172	0.053
Hep_1	ENSG00000005421.8	PON1	1.18026e-290	2.0487e-286	0.106653	0.274	0.084
Hep_1	ENSG00000078403.16	MLLT10	1.89103e-290	3.28245e-286	0.10968	0.299	0.11
Hep_1	ENSG00000054523.17	KIF1B	3.96426e-290	6.88116e-286	0.106798	0.276	0.098
Hep_1	ENSG00000112893.9	MAN2A1	5.24965e-290	9.11234e-286	0.109111	0.288	0.105
Hep_1	ENSG00000183049.12	CAMK1D	7.56292e-290	1.31277e-285	0.140656	0.311	0.146
Hep_1	ENSG00000116754.13	SRSF11	2.0508e-288	3.55977e-284	0.204524	0.528	0.334
Hep_1	ENSG00000117601.13	SERPINC1	1.33371e-285	2.31506e-281	0.20004	0.292	0.118
Hep_1	ENSG00000164938.13	TP53INP1	3.74818e-285	6.50609e-281	0.122383	0.301	0.116
Hep_1	ENSG00000144036.15	EXOC6B	5.36305e-285	9.30918e-281	0.112866	0.285	0.1
Hep_1	ENSG00000112972.14	HMGCS1	9.74346e-285	1.69127e-280	0.145864	0.236	0.086
Hep_1	ENSG00000198848.12	CES1	4.50388e-284	7.81784e-280	0.164253	0.372	0.158
Hep_1	ENSG00000109758.8	HGFAC	5.43298e-284	9.43057e-280	0.136556	0.24	0.076
Hep_1	ENSG00000130779.19	CLIP1	9.38527e-284	1.62909e-279	0.129308	0.321	0.138
Hep_1	ENSG00000112773.15	FAM46A	1.29852e-283	2.25398e-279	0.118491	0.275	0.102
Hep_1	ENSG00000024048.10	UBR2	2.94141e-283	5.10571e-279	0.110256	0.309	0.12
Hep_1	ENSG00000060566.13	CREB3L3	6.39848e-282	1.11065e-277	0.101144	0.167	0.045
Hep_1	ENSG00000185946.15	RNPC3	7.58484e-282	1.31658e-277	0.100881	0.217	0.065
Hep_1	ENSG00000100697.14	DICER1	1.23666e-281	2.1466e-277	0.107649	0.288	0.111
Hep_1	ENSG00000196712.17	NF1	4.77361e-281	8.28604e-277	0.119289	0.327	0.133
Hep_1	ENSG00000118007.12	STAG1	7.08185e-281	1.22927e-276	0.136372	0.354	0.151
Hep_1	ENSG00000025423.11	HSD17B6	4.93864e-280	8.57248e-276	0.129991	0.321	0.121
Hep_1	ENSG00000008294.20	SPAG9	1.23934e-279	2.15125e-275	0.133746	0.357	0.157
Hep_1	ENSG00000106565.17	TMEM176B	6.82544e-277	1.18476e-272	0.156671	0.368	0.153
Hep_1	ENSG00000157764.12	BRAF	6.57208e-275	1.14078e-270	0.107096	0.272	0.09
Hep_1	ENSG00000170430.9	MGMT	5.74542e-274	9.97291e-270	0.132759	0.342	0.152
Hep_1	ENSG00000149177.12	PTPRJ	6.97199e-274	1.2102e-269	0.109849	0.281	0.105
Hep_1	ENSG00000144283.21	PKP4	4.28875e-272	7.44441e-268	0.112455	0.284	0.103
Hep_1	ENSG00000148339.12	SLC25A25	9.06548e-271	1.57359e-266	0.122065	0.251	0.084
Hep_1	ENSG00000181555.20	SETD2	1.37341e-269	2.38396e-265	0.118521	0.319	0.129
Hep_1	ENSG00000132199.18	ENOSF1	2.87088e-269	4.98327e-265	0.101089	0.27	0.096
Hep_1	ENSG00000131558.14	EXOC4	1.71174e-268	2.97124e-264	0.116305	0.314	0.13
Hep_1	ENSG00000124145.6	SDC4	4.46247e-268	7.74595e-264	0.117067	0.284	0.108
Hep_1	ENSG00000118482.11	PHF3	1.76354e-266	3.06115e-262	0.118207	0.316	0.135
Hep_1	ENSG00000113719.15	ERGIC1	1.30129e-265	2.25878e-261	0.101633	0.263	0.096
Hep_1	ENSG00000009413.15	REV3L	6.56645e-264	1.13981e-259	0.114558	0.31	0.131
Hep_1	ENSG00000184863.10	RBM33	2.00026e-263	3.47205e-259	0.109217	0.293	0.112
Hep_1	ENSG00000198815.8	FOXJ3	3.84392e-263	6.67227e-259	0.109049	0.265	0.098
Hep_1	ENSG00000082068.8	WDR70	4.43162e-263	7.6924e-259	0.116701	0.306	0.115
Hep_1	ENSG00000130449.5	ZSWIM6	2.65234e-262	4.60393e-258	0.139748	0.315	0.138
Hep_1	ENSG00000133657.14	ATP13A3	1.02757e-259	1.78366e-255	0.108045	0.311	0.13
Hep_1	ENSG00000152061.23	RABGAP1L	1.7421e-259	3.02394e-255	0.138274	0.382	0.194
Hep_1	ENSG00000185420.18	SMYD3	9.44217e-259	1.63897e-254	0.126863	0.32	0.129
Hep_1	ENSG00000152601.17	MBNL1	2.90058e-258	5.03483e-254	0.175119	0.478	0.312
Hep_1	ENSG00000176907.4	C8orf4	1.06259e-257	1.84445e-253	0.165214	0.311	0.145
Hep_1	ENSG00000186591.11	UBE2H	2.31469e-256	4.01785e-252	0.116868	0.323	0.145
Hep_1	ENSG00000114126.17	TFDP2	2.83154e-256	4.91499e-252	0.106044	0.289	0.112
Hep_1	ENSG00000116962.14	NID1	2.86796e-255	4.9782e-251	0.105672	0.28	0.101
Hep_1	ENSG00000183826.16	BTBD9	3.99325e-255	6.93149e-251	0.113336	0.293	0.108
Hep_1	ENSG00000132294.14	EFR3A	1.65025e-254	2.8645e-250	0.10518	0.277	0.105
Hep_1	ENSG00000123066.7	MED13L	6.50999e-254	1.13e-249	0.117711	0.336	0.151
Hep_1	ENSG00000065883.14	CDK13	1.33487e-251	2.31707e-247	0.10011	0.276	0.105
Hep_1	ENSG00000197555.9	SIPA1L1	1.49025e-251	2.58677e-247	0.106556	0.303	0.118
Hep_1	ENSG00000145321.12	GC	4.90907e-251	8.52116e-247	0.184826	0.396	0.173
Hep_1	ENSG00000139132.14	FGD4	1.00268e-250	1.74045e-246	0.111004	0.31	0.119
Hep_1	ENSG00000036257.12	CUL3	1.35309e-247	2.34869e-243	0.102326	0.279	0.106
Hep_1	ENSG00000173575.20	CHD2	1.64414e-247	2.8539e-243	0.13468	0.369	0.185
Hep_1	ENSG00000100815.12	TRIP11	2.16378e-246	3.75589e-242	0.105652	0.266	0.106
Hep_1	ENSG00000108510.9	MED13	2.59763e-246	4.50896e-242	0.105841	0.304	0.13
Hep_1	ENSG00000132855.4	ANGPTL3	4.43307e-244	7.69493e-240	0.110463	0.278	0.091
Hep_1	ENSG00000082805.19	ERC1	1.86537e-243	3.23792e-239	0.108608	0.288	0.11
Hep_1	ENSG00000145990.10	GFOD1	6.66717e-243	1.15729e-238	0.100995	0.246	0.09
Hep_1	ENSG00000122482.20	ZNF644	1.48536e-242	2.57829e-238	0.112479	0.321	0.143
Hep_1	ENSG00000151655.18	ITIH2	2.14653e-241	3.72595e-237	0.105561	0.275	0.096
Hep_1	ENSG00000025796.13	SEC63	4.82046e-240	8.36736e-236	0.119788	0.32	0.149
Hep_1	ENSG00000257017.8	HP	5.86795e-239	1.01856e-234	0.190891	0.465	0.225
Hep_1	ENSG00000055917.15	PUM2	3.22084e-238	5.59073e-234	0.10561	0.315	0.133
Hep_1	ENSG00000198099.8	ADH4	4.19062e-238	7.27407e-234	0.146723	0.309	0.106
Hep_1	ENSG00000134318.13	ROCK2	5.41793e-238	9.40444e-234	0.105462	0.306	0.128
Hep_1	ENSG00000142599.17	RERE	2.50921e-237	4.35549e-233	0.119029	0.352	0.16
Hep_1	ENSG00000068305.17	MEF2A	2.41876e-236	4.19848e-232	0.107303	0.306	0.125
Hep_1	ENSG00000112249.13	ASCC3	1.5774e-235	2.73806e-231	0.110557	0.281	0.111
Hep_1	ENSG00000196782.12	MAML3	2.91137e-235	5.05356e-231	0.107629	0.278	0.102
Hep_1	ENSG00000163166.14	IWS1	3.22561e-233	5.59902e-229	0.103432	0.256	0.099
Hep_1	ENSG00000149187.17	CELF1	3.53221e-232	6.13121e-228	0.127561	0.36	0.182
Hep_1	ENSG00000153721.18	CNKSR3	1.0594e-231	1.8389e-227	0.104513	0.305	0.124
Hep_1	ENSG00000156831.7	NSMCE2	1.88324e-231	3.26894e-227	0.100373	0.276	0.114
Hep_1	ENSG00000116717.11	GADD45A	2.12718e-231	3.69237e-227	0.118978	0.262	0.109
Hep_1	ENSG00000221978.11	CCNL2	9.37474e-231	1.62727e-226	0.134919	0.286	0.129
Hep_1	ENSG00000107771.15	CCSER2	1.53644e-230	2.66695e-226	0.122538	0.309	0.142
Hep_1	ENSG00000060762.18	MPC1	1.23511e-229	2.1439e-225	0.111292	0.28	0.127
Hep_1	ENSG00000165006.13	UBAP1	1.59484e-229	2.76831e-225	0.101535	0.258	0.1
Hep_1	ENSG00000221914.9	PPP2R2A	2.62538e-228	4.55714e-224	0.117537	0.331	0.157
Hep_1	ENSG00000004534.14	RBM6	6.26957e-226	1.08827e-221	0.130112	0.395	0.202
Hep_1	ENSG00000166012.16	TAF1D	3.61224e-224	6.27013e-220	0.147041	0.391	0.216
Hep_1	ENSG00000064393.15	HIPK2	2.27687e-221	3.95219e-217	0.111522	0.335	0.152
Hep_1	ENSG00000136068.14	FLNB	3.13821e-221	5.4473e-217	0.102849	0.289	0.117
Hep_1	ENSG00000008394.12	MGST1	1.02527e-219	1.77966e-215	0.134667	0.414	0.179
Hep_1	ENSG00000072778.19	ACADVL	9.13193e-218	1.58512e-213	0.128643	0.314	0.148
Hep_1	ENSG00000052841.14	TTC17	7.13678e-217	1.2388e-212	0.103248	0.304	0.133
Hep_1	ENSG00000148672.8	GLUD1	1.88165e-216	3.26617e-212	0.100222	0.29	0.124
Hep_1	ENSG00000148516.21	ZEB1	7.27473e-216	1.26275e-211	0.111936	0.306	0.131
Hep_1	ENSG00000034677.12	RNF19A	2.60299e-214	4.51827e-210	0.142855	0.393	0.213
Hep_1	ENSG00000153113.23	CAST	2.54318e-212	4.41445e-208	0.125399	0.384	0.204
Hep_1	ENSG00000197969.11	VPS13A	3.9954e-211	6.93522e-207	0.102873	0.275	0.11
Hep_1	ENSG00000170927.14	PKHD1	1.30406e-208	2.26358e-204	0.11195	0.24	0.086
Hep_1	ENSG00000100941.8	PNN	3.07981e-208	5.34594e-204	0.142829	0.375	0.211
Hep_1	ENSG00000101951.16	PAGE4	1.10882e-200	1.92469e-196	0.127551	0.118	0.036
Hep_1	ENSG00000138207.13	RBP4	3.98381e-196	6.9151e-192	0.213894	0.373	0.202
Hep_1	ENSG00000180357.9	ZNF609	2.24833e-195	3.90265e-191	0.101802	0.295	0.125
Hep_1	ENSG00000169710.8	FASN	3.85892e-195	6.69831e-191	0.102326	0.142	0.044
Hep_1	ENSG00000145192.12	AHSG	4.19027e-193	7.27347e-189	0.152951	0.38	0.165
Hep_1	ENSG00000009954.10	BAZ1B	4.97548e-193	8.63644e-189	0.105054	0.258	0.113
Hep_1	ENSG00000104852.14	SNRNP70	5.12633e-193	8.89828e-189	0.115588	0.328	0.156
Hep_1	ENSG00000143924.18	EML4	1.92101e-192	3.3345e-188	0.131123	0.444	0.259
Hep_1	ENSG00000134744.13	ZCCHC11	8.35978e-191	1.45109e-186	0.103091	0.324	0.15
Hep_1	ENSG00000038219.12	BOD1L1	1.44527e-188	2.50869e-184	0.112147	0.288	0.134
Hep_1	ENSG00000132693.12	CRP	1.46015e-186	2.53454e-182	0.136481	0.112	0.044
Hep_1	ENSG00000136237.18	RAPGEF5	7.40959e-186	1.28616e-181	0.113988	0.227	0.106
Hep_1	ENSG00000171766.15	GATM	3.2659e-179	5.66895e-175	0.100456	0.299	0.133
Hep_1	ENSG00000129084.17	PSMA1	8.69897e-178	1.50997e-173	0.128428	0.374	0.218
Hep_1	ENSG00000141867.17	BRD4	1.85003e-173	3.21128e-169	0.10247	0.337	0.172
Hep_1	ENSG00000171634.16	BPTF	2.65353e-171	4.606e-167	0.106883	0.374	0.202
Hep_1	ENSG00000163513.17	TGFBR2	6.26945e-170	1.08825e-165	0.109214	0.369	0.195
Hep_1	ENSG00000106927.11	AMBP	2.22542e-168	3.86289e-164	0.214876	0.375	0.212
Hep_1	ENSG00000032219.18	ARID4A	5.39645e-168	9.36715e-164	0.100984	0.276	0.132
Hep_1	ENSG00000116350.16	SRSF4	6.72319e-166	1.16701e-161	0.101655	0.335	0.167
Hep_1	ENSG00000131018.22	SYNE1	1.01025e-162	1.75359e-158	0.11131	0.318	0.162
Hep_1	ENSG00000141027.20	NCOR1	1.84175e-160	3.1969e-156	0.106369	0.359	0.196
Hep_1	ENSG00000112245.10	PTP4A1	1.59864e-158	2.77492e-154	0.111115	0.389	0.212
Hep_1	ENSG00000184640.17	SEPT9	3.76898e-157	6.54219e-153	0.105848	0.351	0.193
Hep_1	ENSG00000083067.22	TRPM3	6.55746e-153	1.13824e-148	0.116636	0.142	0.054
Hep_1	ENSG00000153914.15	SREK1	3.08839e-146	5.36083e-142	0.104298	0.327	0.174
Hep_1	ENSG00000108848.15	LUC7L3	1.22526e-145	2.12681e-141	0.135567	0.432	0.267
Hep_1	ENSG00000132424.14	PNISR	7.12523e-145	1.2368e-140	0.1444	0.511	0.357
Hep_1	ENSG00000229314.5	ORM1	1.20669e-129	2.09458e-125	0.109088	0.402	0.207
Hep_1	ENSG00000168610.14	STAT3	4.03667e-129	7.00685e-125	0.118569	0.44	0.296
Hep_1	ENSG00000137801.10	THBS1	4.55259e-129	7.90238e-125	0.101729	0.164	0.082
Hep_1	ENSG00000244754.8	N4BP2L2	3.85752e-123	6.69589e-119	0.115841	0.494	0.351
Hep_1	ENSG00000170776.21	AKAP13	5.15411e-116	8.94651e-112	0.103194	0.507	0.363
Hep_1	ENSG00000109072.13	VTN	2.78359e-30	4.83176e-26	0.115954	0.164	0.118
Hep_2	ENSG00000158874.11	APOA2	0	0	2.99491	0.582	0.278
Hep_2	ENSG00000163631.16	ALB	0	0	2.75979	0.851	0.497
Hep_2	ENSG00000110245.11	APOC3	0	0	2.39848	0.659	0.304
Hep_2	ENSG00000197249.13	SERPINA1	0	0	2.21014	0.689	0.355
Hep_2	ENSG00000130208.9	APOC1	0	0	2.12474	0.613	0.271
Hep_2	ENSG00000163586.9	FABP1	0	0	1.85625	0.431	0.115
Hep_2	ENSG00000118137.9	APOA1	0	0	1.84879	0.655	0.311
Hep_2	ENSG00000138207.13	RBP4	0	0	1.77545	0.52	0.183
Hep_2	ENSG00000257017.8	HP	0	0	1.67991	0.494	0.226
Hep_2	ENSG00000118271.9	TTR	0	0	1.67024	0.516	0.201
Hep_2	ENSG00000229314.5	ORM1	0	0	1.60903	0.528	0.192
Hep_2	ENSG00000106927.11	AMBP	0	0	1.51399	0.526	0.192
Hep_2	ENSG00000091583.10	APOH	0	0	1.4307	0.557	0.239
Hep_2	ENSG00000136872.17	ALDOB	0	0	1.41308	0.465	0.22
Hep_2	ENSG00000171557.16	FGG	0	0	1.34727	0.508	0.246
Hep_2	ENSG00000109072.13	VTN	0	0	1.30444	0.378	0.086
Hep_2	ENSG00000125148.6	MT2A	0	0	1.27466	0.59	0.442
Hep_2	ENSG00000171564.11	FGB	0	0	1.25979	0.515	0.243
Hep_2	ENSG00000145192.12	AHSG	0	0	1.25288	0.444	0.161
Hep_2	ENSG00000243955.5	GSTA1	0	0	1.09201	0.362	0.092
Hep_2	ENSG00000106538.9	RARRES2	0	0	1.05072	0.436	0.157
Hep_2	ENSG00000145321.12	GC	0	0	1.01394	0.434	0.172
Hep_2	ENSG00000164266.10	SPINK1	0	0	0.957931	0.172	0.032
Hep_2	ENSG00000164405.10	UQCRQ	0	0	0.927354	0.461	0.312
Hep_2	ENSG00000169715.14	MT1E	0	0	0.907984	0.334	0.14
Hep_2	ENSG00000091513.14	TF	0	0	0.88892	0.479	0.241
Hep_2	ENSG00000120885.21	CLU	0	0	0.885575	0.426	0.193
Hep_2	ENSG00000196616.13	ADH1B	0	0	0.884996	0.374	0.166
Hep_2	ENSG00000130649.9	CYP2E1	0	0	0.874989	0.347	0.189
Hep_2	ENSG00000089220.4	PEBP1	0	0	0.871856	0.494	0.313
Hep_2	ENSG00000228278.3	ORM2	0	0	0.864371	0.356	0.09
Hep_2	ENSG00000087086.14	FTL	0	0	0.836262	0.702	0.661
Hep_2	ENSG00000169738.7	DCXR	0	0	0.835212	0.421	0.197
Hep_2	ENSG00000188257.10	PLA2G2A	0	0	0.83327	0.123	0.023
Hep_2	ENSG00000165949.12	IFI27	0	0	0.83274	0.307	0.189
Hep_2	ENSG00000008394.12	MGST1	0	0	0.830972	0.448	0.18
Hep_2	ENSG00000171560.14	FGA	0	0	0.777494	0.449	0.24
Hep_2	ENSG00000166347.18	CYB5A	0	0	0.7487	0.457	0.238
Hep_2	ENSG00000113889.11	KNG1	0	0	0.734121	0.412	0.18
Hep_2	ENSG00000104760.16	FGL1	0	0	0.734003	0.418	0.218
Hep_2	ENSG00000176046.8	NUPR1	0	0	0.722327	0.287	0.112
Hep_2	ENSG00000172482.4	AGXT	0	0	0.693802	0.444	0.207
Hep_2	ENSG00000158104.11	HPD	0	0	0.68189	0.361	0.182
Hep_2	ENSG00000125144.13	MT1G	0	0	0.640376	0.219	0.053
Hep_2	ENSG00000198099.8	ADH4	0	0	0.630316	0.273	0.117
Hep_2	ENSG00000110169.10	HPX	0	0	0.624615	0.358	0.166
Hep_2	ENSG00000142089.15	IFITM3	0	0	0.623997	0.501	0.337
Hep_2	ENSG00000117601.13	SERPINC1	0	0	0.620413	0.311	0.119
Hep_2	ENSG00000113905.4	HRG	0	0	0.618379	0.275	0.103
Hep_2	ENSG00000124253.10	PCK1	0	0	0.612401	0.392	0.245
Hep_2	ENSG00000130203.9	APOE	0	0	0.610505	0.345	0.154
Hep_2	ENSG00000187193.8	MT1X	0	0	0.594817	0.237	0.099
Hep_2	ENSG00000244067.2	GSTA2	0	0	0.593096	0.186	0.034
Hep_2	ENSG00000244414.6	CFHR1	0	0	0.585582	0.239	0.033
Hep_2	ENSG00000214274.9	ANG	0	0	0.571289	0.253	0.052
Hep_2	ENSG00000106565.17	TMEM176B	0	0	0.557647	0.354	0.161
Hep_2	ENSG00000173432.10	SAA1	0	0	0.541686	0.115	0.03
Hep_2	ENSG00000142168.14	SOD1	0	0	0.534386	0.456	0.354
Hep_2	ENSG00000146678.9	IGFBP1	0	0	0.522452	0.349	0.225
Hep_2	ENSG00000160862.12	AZGP1	0	0	0.514606	0.381	0.196
Hep_2	ENSG00000187758.7	ADH1A	0	0	0.513064	0.25	0.082
Hep_2	ENSG00000198650.10	TAT	0	0	0.473669	0.416	0.258
Hep_2	ENSG00000134240.11	HMGCS2	0	0	0.467506	0.31	0.144
Hep_2	ENSG00000198848.12	CES1	0	0	0.466601	0.343	0.168
Hep_2	ENSG00000002933.7	TMEM176A	0	0	0.449547	0.283	0.091
Hep_2	ENSG00000132855.4	ANGPTL3	0	0	0.445802	0.275	0.096
Hep_2	ENSG00000105398.3	SULT2A1	0	0	0.417896	0.298	0.168
Hep_2	ENSG00000196139.13	AKR1C3	0	0	0.415883	0.219	0.086
Hep_2	ENSG00000136881.11	BAAT	0	0	0.406767	0.326	0.198
Hep_2	ENSG00000132386.10	SERPINF1	0	0	0.403026	0.258	0.092
Hep_2	ENSG00000025423.11	HSD17B6	0	0	0.398782	0.309	0.127
Hep_2	ENSG00000251164.1	HULC	0	0	0.398307	0.19	0.04
Hep_2	ENSG00000149131.15	SERPING1	0	0	0.39756	0.317	0.198
Hep_2	ENSG00000154723.12	ATP5J	0	0	0.392892	0.356	0.25
Hep_2	ENSG00000135744.7	AGT	0	0	0.389385	0.333	0.192
Hep_2	ENSG00000171766.15	GATM	0	0	0.379422	0.291	0.139
Hep_2	ENSG00000123843.12	C4BPB	0	0	0.376484	0.306	0.162
Hep_2	ENSG00000165828.14	PRAP1	0	0	0.365163	0.172	0.03
Hep_2	ENSG00000166741.7	NNMT	0	0	0.364448	0.315	0.187
Hep_2	ENSG00000171747.8	LGALS4	0	0	0.360525	0.175	0.064
Hep_2	ENSG00000143819.12	EPHX1	0	0	0.341437	0.262	0.113
Hep_2	ENSG00000171234.13	UGT2B7	0	0	0.339151	0.211	0.076
Hep_2	ENSG00000111057.10	KRT18	0	0	0.337931	0.261	0.111
Hep_2	ENSG00000165092.12	ALDH1A1	0	0	0.329349	0.271	0.131
Hep_2	ENSG00000143158.10	MPC2	0	0	0.327988	0.277	0.159
Hep_2	ENSG00000182326.14	C1S	0	0	0.326519	0.295	0.173
Hep_2	ENSG00000180210.14	F2	0	0	0.323479	0.278	0.139
Hep_2	ENSG00000151790.8	TDO2	0	0	0.311029	0.313	0.17
Hep_2	ENSG00000182551.13	ADI1	0	0	0.307844	0.273	0.142
Hep_2	ENSG00000159403.15	C1R	0	0	0.303168	0.276	0.165
Hep_2	ENSG00000169903.6	TM4SF4	0	0	0.301707	0.301	0.157
Hep_2	ENSG00000164406.7	LEAP2	0	0	0.298961	0.232	0.088
Hep_2	ENSG00000177556.11	ATOX1	0	0	0.294165	0.262	0.172
Hep_2	ENSG00000105379.9	ETFB	0	0	0.290635	0.282	0.167
Hep_2	ENSG00000123838.10	C4BPA	0	0	0.289193	0.309	0.179
Hep_2	ENSG00000132703.3	APCS	0	0	0.289119	0.224	0.094
Hep_2	ENSG00000234906.9	APOC2	0	0	0.288593	0.112	0.018
Hep_2	ENSG00000107537.13	PHYH	0	0	0.282132	0.223	0.081
Hep_2	ENSG00000266964.5	FXYD1	0	0	0.2808	0.128	0.032
Hep_2	ENSG00000105697.7	HAMP	0	0	0.277884	0.123	0.065
Hep_2	ENSG00000142484.6	TM4SF5	0	0	0.276046	0.175	0.053
Hep_2	ENSG00000117592.8	PRDX6	0	0	0.274976	0.315	0.233
Hep_2	ENSG00000111275.12	ALDH2	0	0	0.272152	0.231	0.135
Hep_2	ENSG00000156096.13	UGT2B4	0	0	0.267085	0.23	0.086
Hep_2	ENSG00000124107.5	SLPI	0	0	0.265874	0.138	0.033
Hep_2	ENSG00000187134.13	AKR1C1	0	0	0.264577	0.281	0.155
Hep_2	ENSG00000170421.12	KRT8	0	0	0.262845	0.239	0.108
Hep_2	ENSG00000166228.8	PCBD1	0	0	0.262381	0.221	0.085
Hep_2	ENSG00000106853.18	PTGR1	0	0	0.261684	0.257	0.143
Hep_2	ENSG00000127884.4	ECHS1	0	0	0.257132	0.243	0.134
Hep_2	ENSG00000204444.10	APOM	0	0	0.25605	0.205	0.063
Hep_2	ENSG00000185432.11	METTL7A	0	0	0.254294	0.25	0.156
Hep_2	ENSG00000161944.16	ASGR2	0	0	0.252657	0.247	0.123
Hep_2	ENSG00000198610.10	AKR1C4	0	0	0.252407	0.194	0.054
Hep_2	ENSG00000118520.14	ARG1	0	0	0.25091	0.253	0.141
Hep_2	ENSG00000169136.10	ATF5	0	0	0.243676	0.166	0.093
Hep_2	ENSG00000114200.9	BCHE	0	0	0.239592	0.168	0.042
Hep_2	ENSG00000167711.13	SERPINF2	0	0	0.238843	0.241	0.146
Hep_2	ENSG00000176171.11	BNIP3	0	0	0.237798	0.195	0.083
Hep_2	ENSG00000170099.5	SERPINA6	0	0	0.235194	0.212	0.089
Hep_2	ENSG00000151655.18	ITIH2	0	0	0.232268	0.225	0.108
Hep_2	ENSG00000005421.8	PON1	0	0	0.22866	0.224	0.096
Hep_2	ENSG00000176919.11	C8G	0	0	0.205645	0.181	0.075
Hep_2	ENSG00000167315.17	ACAA2	0	0	0.205313	0.227	0.122
Hep_2	ENSG00000130005.12	GAMT	0	0	0.201635	0.225	0.128
Hep_2	ENSG00000148965.9	SAA4	0	0	0.201004	0.124	0.02
Hep_2	ENSG00000137106.17	GRHPR	0	0	0.198733	0.226	0.123
Hep_2	ENSG00000105518.13	TMEM205	0	0	0.197619	0.166	0.076
Hep_2	ENSG00000099937.10	SERPIND1	0	0	0.1967	0.186	0.06
Hep_2	ENSG00000121691.4	CAT	0	0	0.188165	0.225	0.141
Hep_2	ENSG00000159228.12	CBR1	0	0	0.188077	0.201	0.093
Hep_2	ENSG00000243649.8	CFB	0	0	0.186643	0.136	0.028
Hep_2	ENSG00000101856.9	PGRMC1	0	0	0.184783	0.193	0.093
Hep_2	ENSG00000137563.11	GGH	0	0	0.184479	0.19	0.069
Hep_2	ENSG00000124713.5	GNMT	0	0	0.180679	0.126	0.034
Hep_2	ENSG00000196620.9	UGT2B15	0	0	0.180161	0.198	0.09
Hep_2	ENSG00000160972.9	PPP1R16A	0	0	0.175399	0.137	0.06
Hep_2	ENSG00000140263.13	SORD	0	0	0.174876	0.168	0.065
Hep_2	ENSG00000139194.7	RBP5	0	0	0.174714	0.131	0.035
Hep_2	ENSG00000099194.5	SCD	0	0	0.174494	0.143	0.056
Hep_2	ENSG00000109181.11	UGT2B10	0	0	0.171792	0.14	0.04
Hep_2	ENSG00000163581.13	SLC2A2	0	0	0.164853	0.214	0.114
Hep_2	ENSG00000119711.12	ALDH6A1	0	0	0.164348	0.174	0.085
Hep_2	ENSG00000127324.8	TSPAN8	0	0	0.163217	0.137	0.06
Hep_2	ENSG00000167244.18	IGF2	0	0	0.161769	0.105	0.03
Hep_2	ENSG00000261701.6	HPR	0	0	0.151966	0.158	0.065
Hep_2	ENSG00000166278.14	C2	0	0	0.147106	0.158	0.06
Hep_2	ENSG00000123561.14	SERPINA7	0	0	0.14186	0.105	0.016
Hep_2	ENSG00000136371.10	MTHFS	0	0	0.140804	0.143	0.049
Hep_2	ENSG00000145826.8	LECT2	0	0	0.134988	0.127	0.039
Hep_2	ENSG00000171236.9	LRG1	0	0	0.127004	0.118	0.03
Hep_2	ENSG00000162882.14	HAAO	0	0	0.123748	0.158	0.072
Hep_2	ENSG00000100652.4	SLC10A1	0	0	0.114333	0.125	0.042
Hep_2	ENSG00000169562.9	GJB1	0	0	0.112308	0.133	0.049
Hep_2	ENSG00000155368.16	DBI	0	0	0.357454	0.331	0.251
Hep_2	ENSG00000114771.13	AADAC	0	0	0.157366	0.195	0.097
Hep_2	ENSG00000160868.14	CYP3A4	0	0	0.587931	0.294	0.205
Hep_2	ENSG00000099977.13	DDT	0	0	0.295021	0.253	0.206
Hep_2	ENSG00000104823.8	ECH1	0	5.14304e-308	0.242448	0.259	0.184
Hep_2	ENSG00000112245.10	PTP4A1	0	5.72177e-308	0.256519	0.294	0.231
Hep_2	ENSG00000165140.9	FBP1	0	4.69412e-305	0.258254	0.27	0.176
Hep_2	ENSG00000090013.9	BLVRB	0	2.60182e-304	0.210784	0.209	0.122
Hep_2	ENSG00000128311.13	TST	9.22969e-306	1.60209e-301	0.113026	0.158	0.07
Hep_2	ENSG00000080618.13	CPB2	2.26787e-305	3.93658e-301	0.206289	0.269	0.163
Hep_2	ENSG00000204219.9	TCEA3	8.99008e-305	1.5605e-300	0.127254	0.161	0.075
Hep_2	ENSG00000163683.11	SMIM14	3.16836e-304	5.49964e-300	0.184556	0.242	0.161
Hep_2	ENSG00000125730.16	C3	7.26481e-304	1.26103e-299	0.360853	0.442	0.295
Hep_2	ENSG00000105852.10	PON3	4.13589e-302	7.17908e-298	0.119614	0.169	0.083
Hep_2	ENSG00000075239.13	ACAT1	1.68876e-297	2.93135e-293	0.17655	0.216	0.131
Hep_2	ENSG00000103876.11	FAH	1.56707e-296	2.72013e-292	0.119249	0.127	0.05
Hep_2	ENSG00000122194.18	PLG	2.12128e-295	3.68212e-291	0.272312	0.305	0.202
Hep_2	ENSG00000145692.14	BHMT	4.80754e-292	8.34492e-288	0.244685	0.274	0.167
Hep_2	ENSG00000116882.14	HAO2	3.72097e-290	6.45885e-286	0.141676	0.137	0.066
Hep_2	ENSG00000143416.20	SELENBP1	2.49783e-286	4.33573e-282	0.13473	0.17	0.087
Hep_2	ENSG00000101323.4	HAO1	1.71875e-284	2.98341e-280	0.139941	0.196	0.102
Hep_2	ENSG00000151224.12	MAT1A	9.12957e-282	1.58471e-277	0.265568	0.329	0.207
Hep_2	ENSG00000103485.17	QPRT	1.78628e-279	3.10062e-275	0.101016	0.12	0.043
Hep_2	ENSG00000136810.12	TXN	2.70238e-279	4.69079e-275	0.306019	0.344	0.263
Hep_2	ENSG00000135094.10	SDS	8.70552e-276	1.5111e-271	0.381337	0.285	0.189
Hep_2	ENSG00000169439.11	SDC2	1.62099e-274	2.81371e-270	0.125033	0.183	0.095
Hep_2	ENSG00000055957.10	ITIH1	1.4399e-272	2.49938e-268	0.202027	0.248	0.15
Hep_2	ENSG00000185624.14	P4HB	7.39369e-270	1.2834e-265	0.236965	0.249	0.184
Hep_2	ENSG00000052802.12	MSMO1	4.17837e-269	7.25281e-265	0.164746	0.195	0.118
Hep_2	ENSG00000162267.12	ITIH3	6.34191e-268	1.10083e-263	0.325386	0.356	0.231
Hep_2	ENSG00000167815.11	PRDX2	2.52966e-263	4.39099e-259	0.24274	0.184	0.126
Hep_2	ENSG00000130707.17	ASS1	4.59193e-262	7.97067e-258	0.234087	0.253	0.166
Hep_2	ENSG00000116690.12	PRG4	4.88318e-259	8.47622e-255	0.103258	0.109	0.043
Hep_2	ENSG00000117450.13	PRDX1	1.84616e-256	3.20457e-252	0.352534	0.284	0.234
Hep_2	ENSG00000113924.11	HGD	1.81066e-254	3.14294e-250	0.264163	0.332	0.214
Hep_2	ENSG00000128309.16	MPST	5.41573e-253	9.40063e-249	0.132313	0.173	0.096
Hep_2	ENSG00000108187.15	PBLD	1.29272e-250	2.2439e-246	0.101365	0.157	0.076
Hep_2	ENSG00000176974.19	SHMT1	2.44784e-249	4.24896e-245	0.159133	0.205	0.122
Hep_2	ENSG00000129235.10	TXNDC17	2.74762e-242	4.76933e-238	0.215555	0.176	0.11
Hep_2	ENSG00000147155.10	EBP	3.73398e-239	6.48145e-235	0.18626	0.174	0.097
Hep_2	ENSG00000148584.14	A1CF	1.16897e-237	2.02909e-233	0.19723	0.278	0.18
Hep_2	ENSG00000183978.7	COA3	4.36775e-236	7.58155e-232	0.158313	0.146	0.078
Hep_2	ENSG00000172831.11	CES2	3.06194e-234	5.31492e-230	0.10567	0.126	0.048
Hep_2	ENSG00000167468.16	GPX4	1.26815e-232	2.20125e-228	0.290606	0.325	0.27
Hep_2	ENSG00000007933.12	FMO3	1.00041e-231	1.73652e-227	0.138473	0.199	0.117
Hep_2	ENSG00000159199.13	ATP5G1	1.38053e-231	2.39633e-227	0.229075	0.207	0.144
Hep_2	ENSG00000100197.20	CYP2D6	2.20655e-230	3.83014e-226	0.135242	0.118	0.048
Hep_2	ENSG00000110243.11	APOA5	2.11883e-227	3.67787e-223	0.104117	0.151	0.072
Hep_2	ENSG00000138030.12	KHK	2.06303e-222	3.58101e-218	0.147898	0.149	0.085
Hep_2	ENSG00000113600.10	C9	1.45588e-218	2.52711e-214	0.20397	0.19	0.125
Hep_2	ENSG00000063241.7	ISOC2	1.13567e-217	1.97129e-213	0.110844	0.117	0.059
Hep_2	ENSG00000084674.14	APOB	2.31271e-217	4.0144e-213	0.305128	0.351	0.255
Hep_2	ENSG00000189043.9	NDUFA4	5.73216e-214	9.94988e-210	0.324233	0.4	0.352
Hep_2	ENSG00000009724.16	MASP2	9.85489e-214	1.71061e-209	0.105844	0.139	0.072
Hep_2	ENSG00000138413.13	IDH1	4.78577e-212	8.30714e-208	0.108347	0.174	0.099
Hep_2	ENSG00000196177.12	ACADSB	5.58454e-212	9.69364e-208	0.125204	0.19	0.121
Hep_2	ENSG00000130988.12	RGN	4.20731e-210	7.30305e-206	0.128884	0.19	0.104
Hep_2	ENSG00000138115.13	CYP2C8	7.0484e-210	1.22346e-205	0.304764	0.4	0.266
Hep_2	ENSG00000116171.17	SCP2	6.16558e-209	1.07022e-204	0.228994	0.372	0.308
Hep_2	ENSG00000169020.9	ATP5I	1.7112e-208	2.97029e-204	0.31876	0.338	0.289
Hep_2	ENSG00000171759.9	PAH	5.07693e-208	8.81254e-204	0.222237	0.307	0.217
Hep_2	ENSG00000112304.10	ACOT13	1.96169e-207	3.4051e-203	0.108597	0.121	0.061
Hep_2	ENSG00000205403.12	CFI	1.00474e-206	1.74402e-202	0.119088	0.195	0.123
Hep_2	ENSG00000198721.12	ECI2	3.32119e-206	5.76492e-202	0.11791	0.171	0.097
Hep_2	ENSG00000277972.1	CISD3	4.68351e-206	8.12964e-202	0.110794	0.124	0.061
Hep_2	ENSG00000123131.12	PRDX4	6.75857e-205	1.17315e-200	0.135187	0.155	0.092
Hep_2	ENSG00000205364.3	MT1M	6.93165e-201	1.2032e-196	0.131524	0.108	0.038
Hep_2	ENSG00000129596.4	CDO1	9.11058e-199	1.58141e-194	0.119426	0.176	0.101
Hep_2	ENSG00000187837.3	HIST1H1C	3.97772e-189	6.90453e-185	0.216112	0.132	0.085
Hep_2	ENSG00000103569.9	AQP9	8.71981e-189	1.51358e-184	0.101135	0.162	0.09
Hep_2	ENSG00000000971.15	CFH	6.74313e-188	1.17047e-183	0.222649	0.442	0.303
Hep_2	ENSG00000148803.11	FUOM	3.67361e-185	6.37665e-181	0.107271	0.129	0.069
Hep_2	ENSG00000164120.13	HPGD	8.81491e-185	1.53009e-180	0.119097	0.127	0.062
Hep_2	ENSG00000151366.12	NDUFC2	3.32759e-181	5.77603e-177	0.216307	0.225	0.166
Hep_2	ENSG00000165672.6	PRDX3	6.52439e-181	1.1325e-176	0.112892	0.172	0.104
Hep_2	ENSG00000111669.14	TPI1	1.40442e-180	2.4378e-176	0.375762	0.292	0.269
Hep_2	ENSG00000115414.18	FN1	8.30612e-180	1.44178e-175	0.223216	0.332	0.255
Hep_2	ENSG00000139644.12	TMBIM6	2.4037e-171	4.17234e-167	0.249381	0.378	0.376
Hep_2	ENSG00000104325.6	DECR1	4.25862e-169	7.3921e-165	0.150508	0.225	0.17
Hep_2	ENSG00000131174.4	COX7B	6.27462e-169	1.08915e-164	0.264024	0.307	0.264
Hep_2	ENSG00000151726.13	ACSL1	1.74451e-166	3.02812e-162	0.216046	0.312	0.237
Hep_2	ENSG00000120053.10	GOT1	1.74258e-161	3.02477e-157	0.139703	0.208	0.143
Hep_2	ENSG00000186480.12	INSIG1	1.8792e-161	3.26191e-157	0.190272	0.278	0.223
Hep_2	ENSG00000116133.11	DHCR24	3.347e-160	5.80972e-156	0.128548	0.178	0.117
Hep_2	ENSG00000148834.12	GSTO1	5.75573e-160	9.99079e-156	0.16364	0.244	0.181
Hep_2	ENSG00000141505.11	ASGR1	3.17506e-159	5.51127e-155	0.196093	0.364	0.237
Hep_2	ENSG00000175003.12	SLC22A1	1.02854e-157	1.78535e-153	0.110015	0.154	0.099
Hep_2	ENSG00000164919.10	COX6C	3.95317e-148	6.86192e-144	0.287956	0.379	0.35
Hep_2	ENSG00000177700.5	POLR2L	5.18504e-148	9.00019e-144	0.310328	0.331	0.303
Hep_2	ENSG00000114023.15	FAM162A	2.43255e-147	4.22241e-143	0.145882	0.158	0.101
Hep_2	ENSG00000138109.9	CYP2C9	7.52503e-145	1.30619e-140	0.201225	0.369	0.249
Hep_2	ENSG00000096092.5	TMEM14A	1.89604e-143	3.29115e-139	0.105583	0.119	0.066
Hep_2	ENSG00000159335.15	PTMS	1.68599e-142	2.92655e-138	0.116812	0.176	0.119
Hep_2	ENSG00000173486.12	FKBP2	9.25096e-142	1.60578e-137	0.175928	0.227	0.177
Hep_2	ENSG00000113790.10	EHHADH	1.3576e-140	2.35653e-136	0.115131	0.192	0.125
Hep_2	ENSG00000130770.17	ATPIF1	2.48728e-140	4.31743e-136	0.259442	0.286	0.249
Hep_2	ENSG00000184076.13	UQCR10	1.24477e-139	2.16068e-135	0.244669	0.285	0.244
Hep_2	ENSG00000106400.11	ZNHIT1	1.20693e-138	2.095e-134	0.156336	0.219	0.166
Hep_2	ENSG00000139209.15	SLC38A4	3.41889e-137	5.93451e-133	0.132873	0.205	0.134
Hep_2	ENSG00000137133.10	HINT2	4.56058e-137	7.91625e-133	0.114502	0.141	0.086
Hep_2	ENSG00000160282.13	FTCD	2.1708e-135	3.76807e-131	0.247475	0.298	0.214
Hep_2	ENSG00000072506.12	HSD17B10	9.43208e-135	1.63722e-130	0.128336	0.152	0.103
Hep_2	ENSG00000126267.8	COX6B1	5.1308e-133	8.90605e-129	0.270172	0.344	0.322
Hep_2	ENSG00000100024.14	UPB1	1.6102e-132	2.79498e-128	0.101773	0.181	0.113
Hep_2	ENSG00000168237.17	GLYCTK	1.30649e-129	2.2678e-125	0.184729	0.203	0.139
Hep_2	ENSG00000111640.14	GAPDH	2.50351e-129	4.34559e-125	0.694003	0.478	0.489
Hep_2	ENSG00000211445.11	GPX3	1.12528e-128	1.95326e-124	0.125466	0.146	0.099
Hep_2	ENSG00000141552.17	ANAPC11	6.96304e-127	1.20864e-122	0.177903	0.208	0.169
Hep_2	ENSG00000169567.11	HINT1	3.42188e-126	5.93971e-122	0.280229	0.433	0.408
Hep_2	ENSG00000163541.11	SUCLG1	1.26949e-125	2.20358e-121	0.134861	0.153	0.113
Hep_2	ENSG00000116285.12	ERRFI1	1.28916e-125	2.23772e-121	0.203895	0.312	0.245
Hep_2	ENSG00000138356.13	AOX1	1.43091e-125	2.48378e-121	0.136502	0.224	0.15
Hep_2	ENSG00000178127.12	NDUFV2	3.54775e-125	6.15818e-121	0.168639	0.212	0.163
Hep_2	ENSG00000122873.11	CISD1	1.25402e-124	2.17674e-120	0.10689	0.115	0.071
Hep_2	ENSG00000266402.3	SNHG25	2.30868e-124	4.00741e-120	0.16666	0.173	0.151
Hep_2	ENSG00000167863.11	ATP5H	3.78578e-124	6.57136e-120	0.174698	0.248	0.198
Hep_2	ENSG00000143878.9	RHOB	6.35635e-124	1.10333e-119	0.193049	0.271	0.244
Hep_2	ENSG00000173915.14	USMG5	7.76092e-124	1.34714e-119	0.211614	0.306	0.266
Hep_2	ENSG00000131187.9	F12	2.22188e-123	3.85674e-119	0.189765	0.248	0.179
Hep_2	ENSG00000183648.9	NDUFB1	9.37626e-123	1.62753e-118	0.21519	0.26	0.221
Hep_2	ENSG00000021826.14	CPS1	1.36213e-115	2.36439e-111	0.206922	0.363	0.255
Hep_2	ENSG00000140374.15	ETFA	3.21621e-115	5.5827e-111	0.118939	0.211	0.163
Hep_2	ENSG00000147647.12	DPYS	3.4951e-115	6.06679e-111	0.107378	0.196	0.13
Hep_2	ENSG00000112667.12	DNPH1	3.80011e-115	6.59622e-111	0.100103	0.144	0.095
Hep_2	ENSG00000241468.7	ATP5J2	1.21303e-114	2.10558e-110	0.212115	0.255	0.223
Hep_2	ENSG00000131482.9	G6PC	2.78965e-110	4.84227e-106	0.102762	0.181	0.118
Hep_2	ENSG00000004779.9	NDUFAB1	3.32033e-108	5.76343e-104	0.129171	0.18	0.134
Hep_2	ENSG00000145494.11	NDUFS6	8.88668e-108	1.54255e-103	0.161242	0.233	0.204
Hep_2	ENSG00000165629.19	ATP5C1	2.2881e-107	3.97168e-103	0.156844	0.217	0.183
Hep_2	ENSG00000120158.11	RCL1	2.84949e-106	4.94614e-102	0.121574	0.195	0.144
Hep_2	ENSG00000083807.9	SLC27A5	2.06297e-103	3.58091e-99	0.111294	0.18	0.13
Hep_2	ENSG00000105707.13	HPN	2.07929e-103	3.60924e-99	0.148289	0.252	0.186
Hep_2	ENSG00000143545.8	RAB13	1.09962e-101	1.90872e-97	0.102188	0.135	0.082
Hep_2	ENSG00000126432.13	PRDX5	1.54785e-101	2.68675e-97	0.157419	0.22	0.185
Hep_2	ENSG00000119705.9	SLIRP	3.61635e-101	6.27726e-97	0.158652	0.212	0.172
Hep_2	ENSG00000099795.6	NDUFB7	5.89735e-101	1.02366e-96	0.154496	0.213	0.185
Hep_2	ENSG00000116586.11	LAMTOR2	6.82464e-100	1.18462e-95	0.120351	0.161	0.123
Hep_2	ENSG00000157131.10	C8A	2.10057e-99	3.64617e-95	0.118537	0.225	0.159
Hep_2	ENSG00000174851.15	YIF1A	6.27913e-98	1.08993e-93	0.111319	0.135	0.108
Hep_2	ENSG00000117448.13	AKR1A1	4.0731e-97	7.07009e-93	0.113386	0.156	0.12
Hep_2	ENSG00000241837.6	ATP5O	1.84577e-94	3.20388e-90	0.17079	0.228	0.195
Hep_2	ENSG00000085871.8	MGST2	5.02196e-94	8.71712e-90	0.100002	0.191	0.131
Hep_2	ENSG00000141504.11	SAT2	1.86294e-93	3.2337e-89	0.117996	0.195	0.155
Hep_2	ENSG00000141485.16	SLC13A5	2.01641e-91	3.50009e-87	0.22712	0.253	0.19
Hep_2	ENSG00000047457.13	CP	2.41783e-91	4.19688e-87	0.151148	0.39	0.273
Hep_2	ENSG00000150779.11	TIMM8B	5.13231e-91	8.90866e-87	0.12064	0.153	0.112
Hep_2	ENSG00000131495.8	NDUFA2	3.30998e-89	5.74547e-85	0.152917	0.21	0.178
Hep_2	ENSG00000120306.9	CYSTM1	1.77643e-88	3.08353e-84	0.119411	0.165	0.142
Hep_2	ENSG00000130222.10	GADD45G	4.9219e-88	8.54344e-84	0.118438	0.208	0.156
Hep_2	ENSG00000167397.14	VKORC1	4.20668e-87	7.30195e-83	0.101115	0.143	0.099
Hep_2	ENSG00000214253.8	FIS1	1.83144e-85	3.17901e-81	0.135321	0.208	0.174
Hep_2	ENSG00000169764.15	UGP2	2.55166e-84	4.42917e-80	0.13635	0.252	0.221
Hep_2	ENSG00000132432.13	SEC61G	8.76802e-81	1.52195e-76	0.224703	0.241	0.231
Hep_2	ENSG00000105258.8	POLR2I	3.05118e-79	5.29624e-75	0.113573	0.139	0.105
Hep_2	ENSG00000125995.15	ROMO1	1.64535e-75	2.856e-71	0.143154	0.195	0.164
Hep_2	ENSG00000121310.16	ECHDC2	1.27589e-74	2.2147e-70	0.116387	0.25	0.199
Hep_2	ENSG00000154518.9	ATP5G3	1.55087e-74	2.692e-70	0.136717	0.242	0.207
Hep_2	ENSG00000146416.17	AIG1	1.58985e-72	2.75966e-68	0.104925	0.236	0.184
Hep_2	ENSG00000189171.14	S100A13	3.55548e-72	6.1716e-68	0.102127	0.108	0.082
Hep_2	ENSG00000112096.16	SOD2	1.14125e-69	1.98099e-65	0.141394	0.289	0.26
Hep_2	ENSG00000109390.11	NDUFC1	1.85825e-69	3.22555e-65	0.106543	0.192	0.149
Hep_2	ENSG00000104635.13	SLC39A14	1.53614e-68	2.66643e-64	0.118995	0.221	0.176
Hep_2	ENSG00000125356.6	NDUFA1	2.19963e-66	3.81812e-62	0.178004	0.293	0.279
Hep_2	ENSG00000160752.14	FDPS	1.21716e-65	2.11275e-61	0.118933	0.158	0.152
Hep_2	ENSG00000004799.7	PDK4	4.46731e-65	7.75436e-61	0.128704	0.233	0.199
Hep_2	ENSG00000173531.15	MST1	1.13509e-64	1.97028e-60	0.123124	0.177	0.139
Hep_2	ENSG00000156411.9	C14orf2	1.88592e-64	3.27358e-60	0.1916	0.278	0.27
Hep_2	ENSG00000166794.4	PPIB	3.92874e-64	6.8195e-60	0.185485	0.236	0.247
Hep_2	ENSG00000197408.8	CYP2B6	9.86768e-64	1.71283e-59	0.139451	0.372	0.268
Hep_2	ENSG00000169783.12	LINGO1	7.5644e-63	1.31303e-58	0.472863	0.124	0.1
Hep_2	ENSG00000140990.14	NDUFB10	5.55851e-61	9.64847e-57	0.118771	0.196	0.175
Hep_2	ENSG00000136930.12	PSMB7	6.60269e-61	1.1461e-56	0.100739	0.192	0.164
Hep_2	ENSG00000111639.7	MRPL51	3.62292e-60	6.28866e-56	0.114063	0.162	0.139
Hep_2	ENSG00000106803.9	SEC61B	7.30339e-58	1.26772e-53	0.164083	0.282	0.271
Hep_2	ENSG00000134333.13	LDHA	1.59968e-57	2.77672e-53	0.191862	0.305	0.29
Hep_2	ENSG00000128641.18	MYO1B	6.81584e-56	1.18309e-51	0.128913	0.273	0.22
Hep_2	ENSG00000170860.3	LSM3	6.12267e-55	1.06277e-50	0.11953	0.163	0.144
Hep_2	ENSG00000100142.14	POLR2F	1.58263e-54	2.74714e-50	0.101371	0.131	0.116
Hep_2	ENSG00000110955.8	ATP5B	3.34389e-54	5.80433e-50	0.12312	0.249	0.233
Hep_2	ENSG00000009950.15	MLXIPL	1.6984e-48	2.94808e-44	0.111764	0.243	0.195
Hep_2	ENSG00000138495.6	COX17	1.3294e-47	2.30758e-43	0.127976	0.242	0.21
Hep_2	ENSG00000135940.6	COX5B	1.0804e-45	1.87536e-41	0.161919	0.316	0.308
Hep_2	ENSG00000277791.4	PSMB3	2.94986e-45	5.12037e-41	0.12418	0.196	0.195
Hep_2	ENSG00000147872.9	PLIN2	2.88237e-44	5.00322e-40	0.122933	0.247	0.234
Hep_2	ENSG00000065518.7	NDUFB4	1.8739e-43	3.25272e-39	0.120546	0.237	0.218
Hep_2	ENSG00000144908.13	ALDH1L1	6.10054e-43	1.05893e-38	0.12756	0.254	0.199
Hep_2	ENSG00000127540.11	UQCR11	7.48949e-42	1.30003e-37	0.199781	0.314	0.318
Hep_2	ENSG00000111775.2	COX6A1	1.67294e-38	2.90388e-34	0.185427	0.276	0.293
Hep_2	ENSG00000166123.13	GPT2	2.0803e-38	3.61099e-34	0.104512	0.23	0.184
Hep_2	ENSG00000160213.6	CSTB	2.72805e-37	4.73535e-33	0.136785	0.211	0.204
Hep_2	ENSG00000174886.12	NDUFA11	1.16621e-36	2.02431e-32	0.116373	0.19	0.189
Hep_2	ENSG00000127184.12	COX7C	9.56024e-35	1.65947e-30	0.202546	0.443	0.451
Hep_2	ENSG00000175899.14	A2M	1.18919e-30	2.0642e-26	0.159199	0.367	0.323
Hep_2	ENSG00000176340.3	COX8A	6.02542e-30	1.04589e-25	0.129963	0.25	0.251
Hep_2	ENSG00000107372.12	ZFAND5	5.24753e-29	9.10866e-25	0.127858	0.3	0.318
Hep_2	ENSG00000171530.13	TBCA	5.34571e-28	9.27909e-24	0.100347	0.272	0.261
Hep_2	ENSG00000198258.10	UBL5	6.08178e-28	1.05567e-23	0.161021	0.341	0.353
Hep_2	ENSG00000112695.11	COX7A2	3.63162e-27	6.30377e-23	0.17035	0.331	0.349
Hep_2	ENSG00000090266.12	NDUFB2	6.69754e-25	1.16256e-20	0.12065	0.252	0.252
Hep_2	ENSG00000118985.15	ELL2	3.42212e-23	5.94012e-19	0.109351	0.31	0.294
Hep_2	ENSG00000183337.16	BCOR	1.57322e-22	2.73079e-18	0.130523	0.101	0.105
Hep_2	ENSG00000182197.10	EXT1	3.06664e-19	5.32308e-15	0.107771	0.237	0.23
Hep_2	ENSG00000157168.18	NRG1	9.97936e-18	1.73222e-13	0.105725	0.165	0.161
Hep_2	ENSG00000173660.11	UQCRH	1.35017e-17	2.34363e-13	0.111288	0.257	0.268
Hep_2	ENSG00000107223.12	EDF1	9.02821e-17	1.56712e-12	0.132266	0.315	0.339
Hep_2	ENSG00000185088.13	RPS27L	9.87433e-16	1.71399e-11	0.103833	0.285	0.291
Hep_2	ENSG00000139793.18	MBNL2	1.44062e-14	2.50063e-10	0.100532	0.263	0.257
Hep_2	ENSG00000074800.13	ENO1	3.7663e-13	6.53754e-09	0.165708	0.242	0.273
Hep_2	ENSG00000101182.14	PSMA7	9.53476e-10	1.65504e-05	0.122336	0.328	0.357
Hep_2	ENSG00000181722.16	ZBTB20	5.92655e-09	0.000102873	0.129212	0.306	0.325
Hep_2	ENSG00000106153.12	CHCHD2	4.73681e-07	0.00822215	0.111733	0.346	0.376
Myel_1	ENSG00000143546.9	S100A8	0	0	1.6218	0.164	0.013
Myel_1	ENSG00000163220.10	S100A9	0	0	1.59682	0.215	0.02
Myel_1	ENSG00000090382.6	LYZ	0	0	1.46359	0.352	0.054
Myel_1	ENSG00000204287.13	HLA-DRA	0	0	1.35707	0.47	0.198
Myel_1	ENSG00000130066.16	SAT1	0	0	1.30958	0.88	0.588
Myel_1	ENSG00000019582.14	CD74	0	0	1.23472	0.547	0.39
Myel_1	ENSG00000011600.11	TYROBP	0	0	1.18866	0.451	0.128
Myel_1	ENSG00000183020.13	AP2A2	0	0	0.997827	0.375	0.132
Myel_1	ENSG00000169429.10	CXCL8	0	0	0.966185	0.199	0.036
Myel_1	ENSG00000204472.12	AIF1	0	0	0.962737	0.381	0.05
Myel_1	ENSG00000196126.11	HLA-DRB1	0	0	0.863461	0.452	0.213
Myel_1	ENSG00000158869.10	FCER1G	0	0	0.861548	0.389	0.077
Myel_1	ENSG00000110077.14	MS4A6A	0	0	0.820045	0.497	0.082
Myel_1	ENSG00000123689.5	G0S2	0	0	0.788802	0.202	0.055
Myel_1	ENSG00000197746.13	PSAP	0	0	0.781235	0.476	0.249
Myel_1	ENSG00000177575.12	CD163	0	0	0.749603	0.381	0.03
Myel_1	ENSG00000011422.11	PLAUR	0	0	0.747057	0.372	0.066
Myel_1	ENSG00000173372.16	C1QA	0	0	0.746871	0.242	0.046
Myel_1	ENSG00000164733.20	CTSB	0	0	0.688965	0.498	0.219
Myel_1	ENSG00000204482.10	LST1	0	0	0.687796	0.367	0.057
Myel_1	ENSG00000136250.11	AOAH	0	0	0.680101	0.394	0.094
Myel_1	ENSG00000168461.12	RAB31	0	0	0.673071	0.422	0.059
Myel_1	ENSG00000112096.16	SOD2	0	0	0.661115	0.426	0.258
Myel_1	ENSG00000163131.10	CTSS	0	0	0.65312	0.412	0.127
Myel_1	ENSG00000101439.8	CST3	0	0	0.641424	0.366	0.144
Myel_1	ENSG00000059377.16	TBXAS1	0	0	0.641092	0.377	0.057
Myel_1	ENSG00000125538.11	IL1B	0	0	0.623463	0.213	0.016
Myel_1	ENSG00000105835.11	NAMPT	0	0	0.62219	0.588	0.317
Myel_1	ENSG00000119655.10	NPC2	0	0	0.554041	0.337	0.15
Myel_1	ENSG00000115355.15	CCDC88A	0	0	0.542097	0.358	0.094
Myel_1	ENSG00000169554.18	ZEB2	0	0	0.529491	0.482	0.141
Myel_1	ENSG00000085265.10	FCN1	0	0	0.515189	0.207	0.009
Myel_1	ENSG00000166927.12	MS4A7	0	0	0.483609	0.267	0.025
Myel_1	ENSG00000183023.18	SLC8A1	0	0	0.480402	0.307	0.06
Myel_1	ENSG00000260314.2	MRC1	0	0	0.479403	0.32	0.102
Myel_1	ENSG00000104093.13	DMXL2	0	0	0.451517	0.28	0.056
Myel_1	ENSG00000019169.10	MARCO	0	0	0.441791	0.163	0.013
Myel_1	ENSG00000157827.19	FMNL2	0	0	0.431376	0.26	0.057
Myel_1	ENSG00000039319.16	ZFYVE16	0	0	0.396308	0.266	0.097
Myel_1	ENSG00000142347.16	MYO1F	0	0	0.391288	0.327	0.098
Myel_1	ENSG00000177675.8	CD163L1	0	0	0.389402	0.171	0.019
Myel_1	ENSG00000204103.3	MAFB	0	0	0.388783	0.24	0.035
Myel_1	ENSG00000197405.7	C5AR1	0	0	0.38443	0.268	0.044
Myel_1	ENSG00000163162.8	RNF149	0	0	0.378913	0.346	0.136
Myel_1	ENSG00000124882.3	EREG	0	0	0.377483	0.15	0.009
Myel_1	ENSG00000038427.15	VCAN	0	0	0.374359	0.154	0.023
Myel_1	ENSG00000156113.22	KCNMA1	0	0	0.362938	0.223	0.072
Myel_1	ENSG00000141506.13	PIK3R5	0	0	0.35143	0.232	0.043
Myel_1	ENSG00000143110.11	C1orf162	0	0	0.350261	0.304	0.059
Myel_1	ENSG00000127951.6	FGL2	0	0	0.337647	0.266	0.054
Myel_1	ENSG00000203710.10	CR1	0	0	0.323504	0.145	0.011
Myel_1	ENSG00000025708.13	TYMP	0	0	0.315365	0.262	0.071
Myel_1	ENSG00000038945.14	MSR1	0	0	0.314293	0.265	0.035
Myel_1	ENSG00000197872.11	FAM49A	0	0	0.306901	0.269	0.042
Myel_1	ENSG00000140678.16	ITGAX	0	0	0.301093	0.234	0.026
Myel_1	ENSG00000018280.16	SLC11A1	0	0	0.300254	0.185	0.017
Myel_1	ENSG00000153208.16	MERTK	0	0	0.287179	0.212	0.071
Myel_1	ENSG00000109323.8	MANBA	0	0	0.271481	0.207	0.055
Myel_1	ENSG00000090376.10	IRAK3	0	0	0.264841	0.243	0.049
Myel_1	ENSG00000131042.14	LILRB2	0	0	0.262034	0.206	0.011
Myel_1	ENSG00000137393.9	RNF144B	0	0	0.261894	0.227	0.056
Myel_1	ENSG00000184060.10	ADAP2	0	0	0.255295	0.201	0.025
Myel_1	ENSG00000163563.7	MNDA	0	0	0.249856	0.178	0.018
Myel_1	ENSG00000012779.10	ALOX5	0	0	0.249394	0.175	0.019
Myel_1	ENSG00000079215.13	SLC1A3	0	0	0.232256	0.192	0.019
Myel_1	ENSG00000172243.17	CLEC7A	0	0	0.228183	0.236	0.021
Myel_1	ENSG00000150782.11	IL18	0	0	0.216362	0.196	0.034
Myel_1	ENSG00000165168.7	CYBB	0	0	0.212681	0.193	0.015
Myel_1	ENSG00000143226.13	FCGR2A	0	0	0.210826	0.197	0.02
Myel_1	ENSG00000105609.16	LILRB5	0	0	0.209764	0.139	0.015
Myel_1	ENSG00000171051.8	FPR1	0	0	0.169964	0.154	0.012
Myel_1	ENSG00000204577.11	LILRB3	0	0	0.16993	0.164	0.018
Myel_1	ENSG00000137462.6	TLR2	0	0	0.146694	0.136	0.011
Myel_1	ENSG00000173193.13	PARP14	0	0	0.418046	0.357	0.177
Myel_1	ENSG00000223865.10	HLA-DPB1	0	0	0.85796	0.414	0.207
Myel_1	ENSG00000233276.3	GPX1	0	0	0.588829	0.372	0.2
Myel_1	ENSG00000065833.8	ME1	0	0	0.252403	0.158	0.029
Myel_1	ENSG00000231389.7	HLA-DPA1	0	0	0.817682	0.37	0.182
Myel_1	ENSG00000043462.11	LCP2	0	1.56761e-307	0.273948	0.296	0.076
Myel_1	ENSG00000124731.12	TREM1	0	1.88538e-307	0.150896	0.112	0.005
Myel_1	ENSG00000248905.8	FMN1	0	7.31302e-305	0.258013	0.194	0.049
Myel_1	ENSG00000185215.8	TNFAIP2	2.70854e-308	4.70148e-304	0.235913	0.22	0.047
Myel_1	ENSG00000130775.15	THEMIS2	1.27513e-302	2.21336e-298	0.218639	0.232	0.039
Myel_1	ENSG00000182578.13	CSF1R	1.92738e-302	3.34554e-298	0.159849	0.17	0.017
Myel_1	ENSG00000134516.15	DOCK2	7.14121e-299	1.23957e-294	0.264438	0.241	0.056
Myel_1	ENSG00000145416.13	MARCH1	3.36498e-297	5.84093e-293	0.208304	0.208	0.036
Myel_1	ENSG00000173391.8	OLR1	4.76331e-296	8.26815e-292	0.169363	0.112	0.006
Myel_1	ENSG00000104972.15	LILRB1	1.0098e-294	1.75281e-290	0.158282	0.141	0.012
Myel_1	ENSG00000140749.8	IGSF6	3.95688e-294	6.86836e-290	0.204991	0.196	0.02
Myel_1	ENSG00000197629.5	MPEG1	9.58457e-294	1.66369e-289	0.156976	0.166	0.016
Myel_1	ENSG00000106066.14	CPVL	6.09044e-293	1.05718e-288	0.221635	0.241	0.039
Myel_1	ENSG00000114013.15	CD86	5.42506e-292	9.41682e-288	0.159758	0.181	0.021
Myel_1	ENSG00000135821.17	GLUL	1.95944e-290	3.4012e-286	0.419633	0.434	0.204
Myel_1	ENSG00000166523.7	CLEC4E	8.28016e-289	1.43727e-284	0.138138	0.118	0.006
Myel_1	ENSG00000162711.16	NLRP3	2.06501e-288	3.58444e-284	0.187933	0.16	0.018
Myel_1	ENSG00000126759.13	CFP	6.59768e-287	1.14523e-282	0.180779	0.148	0.02
Myel_1	ENSG00000082074.15	FYB	1.68446e-286	2.92389e-282	0.408055	0.465	0.188
Myel_1	ENSG00000096968.13	JAK2	2.40458e-286	4.17387e-282	0.276777	0.203	0.063
Myel_1	ENSG00000173369.15	C1QB	4.99624e-286	8.67248e-282	0.710403	0.217	0.04
Myel_1	ENSG00000118855.18	MFSD1	1.77802e-285	3.08629e-281	0.196292	0.236	0.058
Myel_1	ENSG00000079819.18	EPB41L2	5.16603e-285	8.96719e-281	0.289105	0.239	0.076
Myel_1	ENSG00000113648.16	H2AFY	9.79761e-285	1.70067e-280	0.303829	0.347	0.142
Myel_1	ENSG00000048740.18	CELF2	2.58498e-284	4.487e-280	0.391306	0.422	0.176
Myel_1	ENSG00000120594.16	PLXDC2	7.64907e-281	1.32773e-276	0.348862	0.295	0.091
Myel_1	ENSG00000216490.3	IFI30	6.51131e-280	1.13023e-275	0.218668	0.161	0.018
Myel_1	ENSG00000102524.11	TNFSF13B	9.59628e-280	1.66572e-275	0.194042	0.215	0.042
Myel_1	ENSG00000085514.15	PILRA	2.41993e-278	4.20051e-274	0.150857	0.174	0.021
Myel_1	ENSG00000129226.13	CD68	6.49304e-278	1.12706e-273	0.263436	0.198	0.026
Myel_1	ENSG00000143344.15	RGL1	2.01207e-277	3.49255e-273	0.255268	0.204	0.066
Myel_1	ENSG00000172322.13	CLEC12A	2.19028e-276	3.80189e-272	0.143037	0.138	0.012
Myel_1	ENSG00000155659.14	VSIG4	1.52229e-275	2.64239e-271	0.174902	0.152	0.014
Myel_1	ENSG00000088827.12	SIGLEC1	3.28481e-275	5.70178e-271	0.15808	0.133	0.014
Myel_1	ENSG00000082397.17	EPB41L3	6.34669e-273	1.10166e-268	0.170058	0.169	0.022
Myel_1	ENSG00000254087.7	LYN	2.56693e-271	4.45568e-267	0.207937	0.222	0.055
Myel_1	ENSG00000087253.12	LPCAT2	3.18413e-265	5.52701e-261	0.184424	0.161	0.027
Myel_1	ENSG00000135678.11	CPM	3.46244e-265	6.0101e-261	0.302923	0.251	0.106
Myel_1	ENSG00000052795.12	FNIP2	4.80877e-260	8.34707e-256	0.293283	0.316	0.137
Myel_1	ENSG00000121552.3	CSTA	8.51106e-259	1.47735e-254	0.201524	0.158	0.02
Myel_1	ENSG00000101336.13	HCK	1.44947e-255	2.51599e-251	0.147968	0.176	0.022
Myel_1	ENSG00000169756.16	LIMS1	2.1387e-255	3.71235e-251	0.308694	0.363	0.174
Myel_1	ENSG00000157107.13	FCHO2	1.04107e-252	1.8071e-248	0.243277	0.208	0.074
Myel_1	ENSG00000166920.12	C15orf48	1.82611e-249	3.16976e-245	0.392042	0.185	0.035
Myel_1	ENSG00000105967.15	TFEC	2.59511e-249	4.50459e-245	0.12893	0.134	0.013
Myel_1	ENSG00000112137.17	PHACTR1	1.75016e-246	3.03793e-242	0.220371	0.226	0.054
Myel_1	ENSG00000155307.17	SAMSN1	1.11689e-244	1.93869e-240	0.388462	0.395	0.151
Myel_1	ENSG00000146070.16	PLA2G7	1.95997e-242	3.40211e-238	0.123228	0.119	0.01
Myel_1	ENSG00000104763.18	ASAH1	2.81449e-241	4.88539e-237	0.245495	0.291	0.106
Myel_1	ENSG00000205726.14	ITSN1	7.37652e-241	1.28042e-236	0.392074	0.303	0.169
Myel_1	ENSG00000099331.13	MYO9B	2.16134e-240	3.75165e-236	0.28277	0.267	0.107
Myel_1	ENSG00000123342.15	MMP19	5.044e-239	8.75537e-235	0.156108	0.11	0.011
Myel_1	ENSG00000030582.17	GRN	1.4362e-237	2.49295e-233	0.303671	0.291	0.136
Myel_1	ENSG00000115956.9	PLEK	1.67267e-237	2.90342e-233	0.263773	0.247	0.057
Myel_1	ENSG00000101347.8	SAMHD1	5.60672e-237	9.73214e-233	0.280996	0.329	0.147
Myel_1	ENSG00000120708.16	TGFBI	6.76524e-237	1.17431e-232	0.185949	0.204	0.064
Myel_1	ENSG00000116701.14	NCF2	5.6907e-235	9.87791e-231	0.119253	0.142	0.015
Myel_1	ENSG00000140379.7	BCL2A1	2.17008e-234	3.76682e-230	0.269513	0.183	0.037
Myel_1	ENSG00000084070.11	SMAP2	4.35845e-234	7.56539e-230	0.331361	0.384	0.199
Myel_1	ENSG00000187474.4	FPR3	6.20199e-234	1.07654e-229	0.110037	0.125	0.011
Myel_1	ENSG00000163694.14	RBM47	9.2321e-234	1.60251e-229	0.318877	0.33	0.159
Myel_1	ENSG00000181804.14	SLC9A9	8.16635e-233	1.41751e-228	0.284247	0.21	0.069
Myel_1	ENSG00000176788.8	BASP1	1.32144e-232	2.29376e-228	0.204618	0.173	0.036
Myel_1	ENSG00000137491.14	SLCO2B1	2.44123e-229	4.23748e-225	0.236519	0.223	0.094
Myel_1	ENSG00000028277.21	POU2F2	3.40364e-229	5.90804e-225	0.197442	0.167	0.038
Myel_1	ENSG00000113269.13	RNF130	7.14947e-226	1.24101e-221	0.27886	0.309	0.137
Myel_1	ENSG00000197535.14	MYO5A	8.84796e-226	1.53583e-221	0.208925	0.187	0.054
Myel_1	ENSG00000066933.15	MYO9A	1.0611e-225	1.84186e-221	0.287831	0.197	0.098
Myel_1	ENSG00000087086.14	FTL	2.52929e-225	4.39035e-221	1.37882	0.637	0.667
Myel_1	ENSG00000167996.15	FTH1	6.47712e-224	1.1243e-219	1.2721	0.623	0.542
Myel_1	ENSG00000164808.16	SPIDR	9.09401e-223	1.57854e-218	0.417297	0.298	0.175
Myel_1	ENSG00000112531.16	QKI	9.80334e-223	1.70166e-218	0.285563	0.322	0.159
Myel_1	ENSG00000163191.5	S100A11	2.38428e-222	4.13864e-218	0.58004	0.415	0.274
Myel_1	ENSG00000169413.2	RNASE6	3.70043e-218	6.42321e-214	0.163042	0.169	0.024
Myel_1	ENSG00000127507.17	ADGRE2	2.31094e-216	4.01134e-212	0.123576	0.13	0.015
Myel_1	ENSG00000159189.11	C1QC	1.68771e-215	2.92953e-211	0.477981	0.177	0.028
Myel_1	ENSG00000070961.15	ATP2B1	3.93587e-215	6.83189e-211	0.286792	0.318	0.159
Myel_1	ENSG00000146192.14	FGD2	1.32736e-214	2.30403e-210	0.106041	0.122	0.012
Myel_1	ENSG00000107099.15	DOCK8	2.96278e-213	5.14278e-209	0.272189	0.281	0.11
Myel_1	ENSG00000104043.14	ATP8B4	8.60218e-212	1.49317e-207	0.235974	0.185	0.065
Myel_1	ENSG00000119535.17	CSF3R	4.52037e-209	7.84645e-205	0.128806	0.129	0.015
Myel_1	ENSG00000110079.16	MS4A4A	1.17683e-208	2.04275e-204	0.145927	0.158	0.017
Myel_1	ENSG00000182247.9	UBE2E2	1.18496e-204	2.05686e-200	0.310991	0.272	0.121
Myel_1	ENSG00000137331.11	IER3	1.8709e-204	3.24751e-200	0.322883	0.229	0.081
Myel_1	ENSG00000000938.12	FGR	5.80927e-202	1.00837e-197	0.159906	0.157	0.029
Myel_1	ENSG00000132334.16	PTPRE	1.66727e-200	2.89404e-196	0.242163	0.276	0.084
Myel_1	ENSG00000100292.16	HMOX1	1.48041e-199	2.5697e-195	0.213774	0.178	0.031
Myel_1	ENSG00000100600.14	LGMN	4.02045e-197	6.97871e-193	0.235179	0.207	0.073
Myel_1	ENSG00000196735.11	HLA-DQA1	1.92239e-195	3.33689e-191	0.392122	0.267	0.087
Myel_1	ENSG00000139832.4	RAB20	2.3429e-194	4.06681e-190	0.142556	0.177	0.048
Myel_1	ENSG00000154589.6	LY96	4.71866e-193	8.19066e-189	0.194296	0.212	0.056
Myel_1	ENSG00000117009.11	KMO	4.93471e-192	8.56566e-188	0.258804	0.168	0.059
Myel_1	ENSG00000135905.18	DOCK10	5.85461e-192	1.01624e-187	0.241954	0.21	0.078
Myel_1	ENSG00000165025.14	SYK	3.70839e-191	6.43703e-187	0.131189	0.15	0.026
Myel_1	ENSG00000163219.11	ARHGAP25	3.75159e-189	6.51201e-185	0.229129	0.174	0.056
Myel_1	ENSG00000155465.18	SLC7A7	1.40885e-187	2.44548e-183	0.113326	0.138	0.02
Myel_1	ENSG00000114541.14	FRMD4B	9.99906e-186	1.73564e-181	0.294054	0.304	0.163
Myel_1	ENSG00000170458.13	CD14	8.98857e-185	1.56024e-180	0.26154	0.239	0.091
Myel_1	ENSG00000147251.15	DOCK11	1.34327e-181	2.33165e-177	0.168786	0.167	0.042
Myel_1	ENSG00000136235.15	GPNMB	8.26923e-181	1.43537e-176	0.173747	0.137	0.022
Myel_1	ENSG00000198502.5	HLA-DRB5	5.92863e-180	1.02909e-175	0.433979	0.285	0.121
Myel_1	ENSG00000179344.16	HLA-DQB1	2.03162e-179	3.52649e-175	0.375287	0.287	0.103
Myel_1	ENSG00000112394.16	SLC16A10	4.41581e-179	7.66496e-175	0.188483	0.121	0.033
Myel_1	ENSG00000197766.7	CFD	6.6486e-179	1.15406e-174	0.11558	0.106	0.009
Myel_1	ENSG00000151466.11	SCLT1	1.63094e-178	2.83099e-174	0.274716	0.216	0.101
Myel_1	ENSG00000137478.14	FCHSD2	1.67292e-177	2.90385e-173	0.339446	0.296	0.166
Myel_1	ENSG00000151474.21	FRMD4A	2.0965e-177	3.63911e-173	0.237634	0.22	0.1
Myel_1	ENSG00000163734.4	CXCL3	3.49208e-177	6.06154e-173	0.355151	0.109	0.021
Myel_1	ENSG00000159842.14	ABR	1.54969e-176	2.68996e-172	0.189169	0.167	0.05
Myel_1	ENSG00000033327.12	GAB2	1.1263e-175	1.95503e-171	0.163655	0.161	0.058
Myel_1	ENSG00000103187.7	COTL1	1.47164e-175	2.55448e-171	0.205273	0.215	0.068
Myel_1	ENSG00000180353.10	HCLS1	6.51933e-175	1.13162e-170	0.223654	0.293	0.113
Myel_1	ENSG00000167601.11	AXL	1.19275e-174	2.07037e-170	0.139987	0.14	0.028
Myel_1	ENSG00000174501.14	ANKRD36C	2.88759e-174	5.01228e-170	0.290743	0.17	0.091
Myel_1	ENSG00000129682.15	FGF13	6.70437e-174	1.16375e-169	0.211425	0.109	0.034
Myel_1	ENSG00000167703.14	SLC43A2	7.52196e-174	1.30566e-169	0.146634	0.175	0.048
Myel_1	ENSG00000204257.14	HLA-DMA	1.19431e-173	2.07309e-169	0.258812	0.244	0.089
Myel_1	ENSG00000175471.19	MCTP1	1.93643e-173	3.36126e-169	0.170914	0.168	0.042
Myel_1	ENSG00000146376.10	ARHGAP18	5.58097e-173	9.68745e-169	0.198905	0.211	0.068
Myel_1	ENSG00000171862.10	PTEN	3.06121e-172	5.31366e-168	0.226906	0.258	0.138
Myel_1	ENSG00000112799.8	LY86	3.09606e-172	5.37413e-168	0.115665	0.149	0.022
Myel_1	ENSG00000102265.11	TIMP1	1.33839e-170	2.32318e-166	0.661247	0.361	0.213
Myel_1	ENSG00000118515.11	SGK1	1.5469e-170	2.68512e-166	0.286463	0.303	0.136
Myel_1	ENSG00000131446.16	MGAT1	2.54589e-169	4.41915e-165	0.184219	0.257	0.101
Myel_1	ENSG00000242574.8	HLA-DMB	4.62162e-168	8.02221e-164	0.162528	0.192	0.043
Myel_1	ENSG00000115919.14	KYNU	8.58725e-167	1.49057e-162	0.210275	0.252	0.094
Myel_1	ENSG00000136867.10	SLC31A2	2.72317e-166	4.72688e-162	0.108609	0.143	0.028
Myel_1	ENSG00000171860.4	C3AR1	5.65447e-166	9.81503e-162	0.113195	0.137	0.021
Myel_1	ENSG00000147416.10	ATP6V1B2	9.27248e-166	1.60952e-161	0.146681	0.189	0.054
Myel_1	ENSG00000054611.13	TBC1D22A	1.97365e-164	3.42586e-160	0.254774	0.247	0.137
Myel_1	ENSG00000152818.18	UTRN	1.36611e-163	2.37129e-159	0.314723	0.356	0.218
Myel_1	ENSG00000138756.17	BMP2K	3.93036e-161	6.82232e-157	0.152872	0.154	0.053
Myel_1	ENSG00000107551.20	RASSF4	1.8089e-160	3.13989e-156	0.156636	0.186	0.058
Myel_1	ENSG00000130340.15	SNX9	3.97164e-160	6.89397e-156	0.227752	0.239	0.13
Myel_1	ENSG00000104447.12	TRPS1	1.23838e-159	2.14958e-155	0.152685	0.161	0.042
Myel_1	ENSG00000112149.9	CD83	5.51206e-159	9.56784e-155	0.218112	0.237	0.065
Myel_1	ENSG00000131171.12	SH3BGRL	3.10482e-158	5.38935e-154	0.242628	0.357	0.166
Myel_1	ENSG00000093072.15	CECR1	2.4913e-157	4.32439e-153	0.125271	0.18	0.043
Myel_1	ENSG00000161921.14	CXCL16	1.34834e-156	2.34046e-152	0.144334	0.183	0.049
Myel_1	ENSG00000166501.12	PRKCB	2.15328e-155	3.73766e-151	0.18373	0.214	0.072
Myel_1	ENSG00000059728.10	MXD1	1.78658e-154	3.10115e-150	0.178039	0.172	0.052
Myel_1	ENSG00000100266.18	PACSIN2	2.96457e-154	5.1459e-150	0.225533	0.201	0.112
Myel_1	ENSG00000187098.14	MITF	4.0787e-153	7.07981e-149	0.110869	0.118	0.027
Myel_1	ENSG00000196730.12	DAPK1	1.18733e-151	2.06096e-147	0.221653	0.232	0.118
Myel_1	ENSG00000168386.18	FILIP1L	1.58578e-151	2.7526e-147	0.19607	0.186	0.079
Myel_1	ENSG00000004468.12	CD38	1.12277e-150	1.94891e-146	0.176179	0.124	0.037
Myel_1	ENSG00000100079.6	LGALS2	2.96439e-150	5.14559e-146	0.176035	0.134	0.02
Myel_1	ENSG00000141480.17	ARRB2	3.10043e-150	5.38173e-146	0.157151	0.224	0.069
Myel_1	ENSG00000143702.15	CEP170	8.1972e-150	1.42287e-145	0.154092	0.18	0.071
Myel_1	ENSG00000136295.14	TTYH3	1.49087e-149	2.58785e-145	0.100964	0.128	0.026
Myel_1	ENSG00000028137.18	TNFRSF1B	1.62454e-149	2.81988e-145	0.215992	0.27	0.117
Myel_1	ENSG00000162946.21	DISC1	4.15973e-148	7.22047e-144	0.160112	0.136	0.041
Myel_1	ENSG00000076641.4	PAG1	5.52763e-148	9.59486e-144	0.176718	0.199	0.069
Myel_1	ENSG00000188641.12	DPYD	8.01116e-148	1.39058e-143	0.367637	0.378	0.242
Myel_1	ENSG00000119729.11	RHOQ	4.16127e-147	7.22313e-143	0.125991	0.166	0.048
Myel_1	ENSG00000277443.2	MARCKS	8.31147e-147	1.44271e-142	0.193236	0.209	0.075
Myel_1	ENSG00000072274.12	TFRC	2.51543e-146	4.36628e-142	0.21956	0.158	0.066
Myel_1	ENSG00000119900.7	OGFRL1	4.27264e-145	7.41646e-141	0.104665	0.136	0.028
Myel_1	ENSG00000168769.13	TET2	4.03505e-144	7.00404e-140	0.14986	0.194	0.083
Myel_1	ENSG00000172216.5	CEBPB	7.78226e-144	1.35084e-139	0.204474	0.233	0.128
Myel_1	ENSG00000113070.7	HBEGF	1.47876e-143	2.56684e-139	0.173607	0.158	0.046
Myel_1	ENSG00000172578.11	KLHL6	2.78472e-143	4.83371e-139	0.117203	0.126	0.026
Myel_1	ENSG00000131370.15	SH3BP5	4.15476e-143	7.21183e-139	0.169351	0.172	0.059
Myel_1	ENSG00000048052.21	HDAC9	9.92059e-143	1.72202e-138	0.167017	0.161	0.052
Myel_1	ENSG00000147894.14	C9orf72	2.71653e-141	4.71535e-137	0.132682	0.163	0.06
Myel_1	ENSG00000111252.10	SH2B3	1.10313e-140	1.91482e-136	0.126477	0.174	0.053
Myel_1	ENSG00000104870.12	FCGRT	1.87716e-140	3.25837e-136	0.227305	0.328	0.173
Myel_1	ENSG00000154237.12	LRRK1	2.62072e-139	4.54904e-135	0.123573	0.109	0.024
Myel_1	ENSG00000182287.13	AP1S2	7.29874e-138	1.26692e-133	0.135316	0.164	0.045
Myel_1	ENSG00000119397.16	CNTRL	8.49783e-138	1.47505e-133	0.171978	0.198	0.076
Myel_1	ENSG00000026297.15	RNASET2	1.94832e-136	3.38189e-132	0.184095	0.227	0.083
Myel_1	ENSG00000129534.13	MIS18BP1	6.21102e-136	1.07811e-131	0.173271	0.183	0.078
Myel_1	ENSG00000188906.14	LRRK2	6.63829e-135	1.15227e-130	0.122302	0.117	0.031
Myel_1	ENSG00000108179.13	PPIF	3.49028e-134	6.05844e-130	0.117823	0.115	0.036
Myel_1	ENSG00000086300.15	SNX10	1.07599e-133	1.8677e-129	0.124234	0.165	0.06
Myel_1	ENSG00000067900.7	ROCK1	1.46251e-133	2.53862e-129	0.217663	0.318	0.195
Myel_1	ENSG00000162511.7	LAPTM5	8.2125e-132	1.42553e-127	0.26689	0.385	0.203
Myel_1	ENSG00000141298.17	SSH2	3.52767e-130	6.12334e-126	0.212028	0.247	0.138
Myel_1	ENSG00000107968.9	MAP3K8	9.58017e-128	1.66293e-123	0.153327	0.219	0.078
Myel_1	ENSG00000169896.16	ITGAM	5.48579e-127	9.52223e-123	0.109879	0.106	0.021
Myel_1	ENSG00000155962.12	CLIC2	2.75612e-126	4.78407e-122	0.127673	0.119	0.033
Myel_1	ENSG00000088854.12	C20orf194	2.75716e-125	4.78589e-121	0.154849	0.164	0.074
Myel_1	ENSG00000069849.10	ATP1B3	6.15446e-125	1.06829e-120	0.247948	0.317	0.164
Myel_1	ENSG00000101160.13	CTSZ	2.96264e-123	5.14255e-119	0.174551	0.199	0.089
Myel_1	ENSG00000229989.3	MIR181A1HG	1.07246e-122	1.86158e-118	0.112507	0.12	0.026
Myel_1	ENSG00000188313.12	PLSCR1	1.82932e-122	3.17534e-118	0.181784	0.254	0.127
Myel_1	ENSG00000007237.18	GAS7	2.58833e-122	4.49283e-118	0.105634	0.124	0.03
Myel_1	ENSG00000078124.11	ACER3	4.80871e-122	8.34696e-118	0.147161	0.183	0.08
Myel_1	ENSG00000131669.9	NINJ1	1.22659e-121	2.12911e-117	0.163899	0.193	0.071
Myel_1	ENSG00000116741.7	RGS2	2.23387e-121	3.87755e-117	0.323747	0.312	0.161
Myel_1	ENSG00000008083.13	JARID2	1.94787e-120	3.38111e-116	0.170184	0.236	0.12
Myel_1	ENSG00000187239.16	FNBP1	2.76349e-120	4.79686e-116	0.23315	0.368	0.222
Myel_1	ENSG00000166340.15	TPP1	4.08355e-120	7.08823e-116	0.150801	0.231	0.104
Myel_1	ENSG00000203747.10	FCGR3A	1.06503e-119	1.84868e-115	0.176574	0.175	0.043
Myel_1	ENSG00000186088.15	GSAP	3.57319e-118	6.20235e-114	0.140007	0.156	0.072
Myel_1	ENSG00000163625.15	WDFY3	5.61078e-118	9.73919e-114	0.161414	0.173	0.096
Myel_1	ENSG00000150977.10	RILPL2	5.86109e-118	1.01737e-113	0.173195	0.229	0.092
Myel_1	ENSG00000005020.12	SKAP2	6.56025e-118	1.13873e-113	0.159804	0.229	0.101
Myel_1	ENSG00000136689.18	IL1RN	1.75359e-117	3.04388e-113	0.165852	0.127	0.054
Myel_1	ENSG00000125089.16	SH3TC1	9.59724e-117	1.66589e-112	0.10367	0.121	0.033
Myel_1	ENSG00000152229.18	PSTPIP2	2.25544e-116	3.915e-112	0.137759	0.156	0.067
Myel_1	ENSG00000149177.12	PTPRJ	3.20329e-115	5.56027e-111	0.206283	0.214	0.129
Myel_1	ENSG00000005810.17	MYCBP2	2.43371e-114	4.22443e-110	0.20372	0.277	0.172
Myel_1	ENSG00000073331.17	ALPK1	1.38712e-113	2.40777e-109	0.124861	0.123	0.051
Myel_1	ENSG00000135838.13	NPL	2.5143e-113	4.36432e-109	0.108051	0.135	0.037
Myel_1	ENSG00000196369.10	SRGAP2B	1.51518e-112	2.63005e-108	0.110876	0.148	0.05
Myel_1	ENSG00000077420.15	APBB1IP	2.22578e-112	3.86351e-108	0.172368	0.217	0.113
Myel_1	ENSG00000100599.15	RIN3	3.3799e-112	5.86682e-108	0.11862	0.141	0.047
Myel_1	ENSG00000145431.10	PDGFC	1.95275e-111	3.38958e-107	0.138987	0.143	0.075
Myel_1	ENSG00000069424.14	KCNAB2	3.38923e-111	5.88302e-107	0.125479	0.147	0.046
Myel_1	ENSG00000168961.16	LGALS9	7.52469e-111	1.30614e-106	0.110841	0.172	0.049
Myel_1	ENSG00000159128.14	IFNGR2	9.83336e-111	1.70687e-106	0.110892	0.15	0.056
Myel_1	ENSG00000169508.6	GPR183	2.9823e-110	5.17668e-106	0.279218	0.263	0.108
Myel_1	ENSG00000197548.12	ATG7	4.04461e-110	7.02063e-106	0.154146	0.163	0.087
Myel_1	ENSG00000276085.1	CCL3L3	5.26852e-110	9.1451e-106	0.269458	0.119	0.029
Myel_1	ENSG00000158813.17	EDA	9.69027e-110	1.68204e-105	0.191095	0.135	0.052
Myel_1	ENSG00000139687.13	RB1	3.08709e-109	5.35857e-105	0.179758	0.229	0.111
Myel_1	ENSG00000138964.16	PARVG	2.03683e-108	3.53553e-104	0.122952	0.168	0.048
Myel_1	ENSG00000140575.12	IQGAP1	5.24828e-107	9.10996e-103	0.175799	0.318	0.166
Myel_1	ENSG00000139132.14	FGD4	7.01536e-107	1.21773e-102	0.186015	0.26	0.144
Myel_1	ENSG00000103490.13	PYCARD	1.07306e-106	1.86262e-102	0.13841	0.198	0.067
Myel_1	ENSG00000266028.7	SRGAP2	1.54254e-106	2.67754e-102	0.105767	0.136	0.043
Myel_1	ENSG00000068305.17	MEF2A	6.52989e-106	1.13346e-101	0.186582	0.246	0.15
Myel_1	ENSG00000178695.5	KCTD12	2.26545e-105	3.93236e-101	0.133385	0.158	0.037
Myel_1	ENSG00000181381.13	DDX60L	3.24491e-105	5.63251e-101	0.123904	0.143	0.058
Myel_1	ENSG00000184588.17	PDE4B	5.32664e-104	9.24598e-100	0.191537	0.276	0.133
Myel_1	ENSG00000163931.15	TKT	1.068e-103	1.85383e-99	0.128057	0.196	0.083
Myel_1	ENSG00000136205.16	TNS3	1.7045e-103	2.95868e-99	0.271233	0.257	0.173
Myel_1	ENSG00000125772.12	GPCPD1	1.8301e-103	3.17668e-99	0.153042	0.215	0.11
Myel_1	ENSG00000170776.21	AKAP13	2.4584e-103	4.26729e-99	0.294627	0.492	0.381
Myel_1	ENSG00000100596.6	SPTLC2	2.45444e-102	4.26041e-98	0.118889	0.164	0.065
Myel_1	ENSG00000100906.10	NFKBIA	6.05642e-102	1.05127e-97	0.28856	0.439	0.313
Myel_1	ENSG00000173559.12	NABP1	2.34385e-101	4.06845e-97	0.147838	0.225	0.092
Myel_1	ENSG00000025434.18	NR1H3	2.58989e-101	4.49553e-97	0.147448	0.121	0.059
Myel_1	ENSG00000153395.9	LPCAT1	2.98253e-101	5.17708e-97	0.101762	0.109	0.031
Myel_1	ENSG00000154127.9	UBASH3B	5.95799e-101	1.03419e-96	0.115977	0.111	0.035
Myel_1	ENSG00000150540.13	HNMT	9.74651e-101	1.6918e-96	0.184912	0.264	0.152
Myel_1	ENSG00000137575.11	SDCBP	2.17182e-99	3.76985e-95	0.231334	0.408	0.265
Myel_1	ENSG00000090621.13	PABPC4	2.95677e-99	5.13235e-95	0.155041	0.223	0.123
Myel_1	ENSG00000103811.15	CTSH	3.12272e-99	5.42042e-95	0.133453	0.203	0.091
Myel_1	ENSG00000159110.19	IFNAR2	3.55516e-99	6.17105e-95	0.141904	0.151	0.074
Myel_1	ENSG00000100644.16	HIF1A	4.45513e-99	7.73322e-95	0.154861	0.244	0.118
Myel_1	ENSG00000170525.19	PFKFB3	7.93807e-99	1.37789e-94	0.154883	0.228	0.11
Myel_1	ENSG00000119508.17	NR4A3	3.00886e-97	5.22278e-93	0.130781	0.145	0.044
Myel_1	ENSG00000123338.12	NCKAP1L	3.0266e-96	5.25358e-92	0.10797	0.166	0.05
Myel_1	ENSG00000115271.10	GCA	3.58402e-96	6.22115e-92	0.101935	0.125	0.038
Myel_1	ENSG00000079950.13	STX7	1.16976e-95	2.03046e-91	0.107463	0.17	0.067
Myel_1	ENSG00000168214.20	RBPJ	1.40095e-95	2.43177e-91	0.18155	0.295	0.175
Myel_1	ENSG00000151914.19	DST	1.49051e-95	2.58723e-91	0.393144	0.371	0.277
Myel_1	ENSG00000135604.9	STX11	8.86472e-95	1.53874e-90	0.114242	0.152	0.043
Myel_1	ENSG00000120899.17	PTK2B	1.00803e-94	1.74973e-90	0.129548	0.168	0.078
Myel_1	ENSG00000084733.10	RAB10	1.50202e-94	2.6072e-90	0.163061	0.273	0.166
Myel_1	ENSG00000129003.15	VPS13C	1.82496e-94	3.16777e-90	0.179706	0.269	0.169
Myel_1	ENSG00000107798.17	LIPA	4.37141e-94	7.5879e-90	0.14242	0.191	0.09
Myel_1	ENSG00000075884.13	ARHGAP15	3.30662e-93	5.73963e-89	0.179939	0.234	0.117
Myel_1	ENSG00000145781.8	COMMD10	1.15101e-92	1.99793e-88	0.232238	0.259	0.177
Myel_1	ENSG00000082996.19	RNF13	1.32088e-92	2.29278e-88	0.135738	0.263	0.147
Myel_1	ENSG00000177409.11	SAMD9L	3.10656e-92	5.39236e-88	0.129415	0.16	0.064
Myel_1	ENSG00000144668.11	ITGA9	4.78101e-91	8.29888e-87	0.14393	0.133	0.058
Myel_1	ENSG00000176771.16	NCKAP5	5.94536e-91	1.03199e-86	0.184331	0.168	0.091
Myel_1	ENSG00000151694.12	ADAM17	2.75108e-90	4.77532e-86	0.135955	0.17	0.079
Myel_1	ENSG00000196935.8	SRGAP1	9.15705e-90	1.58948e-85	0.117925	0.162	0.073
Myel_1	ENSG00000139083.10	ETV6	1.61274e-89	2.79939e-85	0.142314	0.198	0.104
Myel_1	ENSG00000198399.14	ITSN2	1.7374e-89	3.01579e-85	0.165998	0.24	0.155
Myel_1	ENSG00000143207.19	RFWD2	2.09607e-89	3.63836e-85	0.166179	0.204	0.132
Myel_1	ENSG00000122862.4	SRGN	7.03194e-89	1.2206e-84	0.473507	0.547	0.445
Myel_1	ENSG00000133858.15	ZFC3H1	1.44371e-88	2.506e-84	0.157054	0.192	0.116
Myel_1	ENSG00000103657.13	HERC1	1.71108e-88	2.97009e-84	0.243441	0.293	0.207
Myel_1	ENSG00000136044.11	APPL2	1.94527e-88	3.3766e-84	0.139914	0.146	0.083
Myel_1	ENSG00000187164.19	SHTN1	2.30812e-88	4.00643e-84	0.134456	0.186	0.103
Myel_1	ENSG00000091317.7	CMTM6	4.55564e-88	7.90769e-84	0.164014	0.268	0.147
Myel_1	ENSG00000131238.16	PPT1	1.12708e-87	1.95639e-83	0.102397	0.176	0.068
Myel_1	ENSG00000144455.13	SUMF1	2.9193e-87	5.06732e-83	0.186634	0.208	0.139
Myel_1	ENSG00000127914.16	AKAP9	3.58904e-87	6.22986e-83	0.31358	0.423	0.349
Myel_1	ENSG00000133812.15	SBF2	9.71034e-87	1.68552e-82	0.215847	0.27	0.186
Myel_1	ENSG00000154978.12	VOPP1	1.20976e-86	2.09991e-82	0.155822	0.2	0.113
Myel_1	ENSG00000165029.15	ABCA1	1.3619e-86	2.36399e-82	0.214059	0.293	0.184
Myel_1	ENSG00000079277.19	MKNK1	1.6696e-86	2.8981e-82	0.111792	0.141	0.064
Myel_1	ENSG00000171310.10	CHST11	5.48907e-86	9.52793e-82	0.148547	0.171	0.077
Myel_1	ENSG00000168675.18	LDLRAD4	2.0415e-85	3.54364e-81	0.298104	0.341	0.237
Myel_1	ENSG00000177885.13	GRB2	4.40519e-85	7.64653e-81	0.130688	0.22	0.118
Myel_1	ENSG00000198814.12	GK	1.15345e-84	2.00217e-80	0.126475	0.182	0.087
Myel_1	ENSG00000149311.18	ATM	9.6818e-84	1.68057e-79	0.185923	0.268	0.175
Myel_1	ENSG00000245532.7	NEAT1	3.88444e-83	6.74261e-79	0.148578	0.856	0.739
Myel_1	ENSG00000144036.15	EXOC6B	4.5853e-83	7.95916e-79	0.17375	0.18	0.126
Myel_1	ENSG00000040933.15	INPP4A	4.13058e-82	7.16985e-78	0.116301	0.13	0.061
Myel_1	ENSG00000100097.11	LGALS1	4.40745e-82	7.65046e-78	0.419326	0.346	0.246
Myel_1	ENSG00000167291.15	TBC1D16	9.13317e-82	1.58533e-77	0.11278	0.102	0.062
Myel_1	ENSG00000107036.11	RIC1	1.2172e-81	2.11282e-77	0.104663	0.122	0.067
Myel_1	ENSG00000109046.14	WSB1	1.94722e-81	3.37998e-77	0.184651	0.356	0.236
Myel_1	ENSG00000137801.10	THBS1	3.27148e-81	5.67864e-77	0.284248	0.15	0.093
Myel_1	ENSG00000107290.13	SETX	9.66828e-80	1.67822e-75	0.16999	0.242	0.162
Myel_1	ENSG00000076944.15	STXBP2	1.06501e-79	1.84864e-75	0.127553	0.152	0.069
Myel_1	ENSG00000065978.18	YBX1	1.30196e-79	2.25995e-75	0.175373	0.281	0.179
Myel_1	ENSG00000072786.12	STK10	7.01443e-79	1.21757e-74	0.123604	0.171	0.076
Myel_1	ENSG00000255112.2	CHMP1B	1.33141e-78	2.31107e-74	0.188826	0.225	0.122
Myel_1	ENSG00000114316.12	USP4	1.72316e-78	2.99106e-74	0.114057	0.158	0.079
Myel_1	ENSG00000120063.9	GNA13	3.35664e-77	5.82645e-73	0.104369	0.185	0.084
Myel_1	ENSG00000134186.11	PRPF38B	4.14116e-77	7.18822e-73	0.236233	0.375	0.276
Myel_1	ENSG00000135047.14	CTSL	1.59855e-76	2.77476e-72	0.150691	0.21	0.093
Myel_1	ENSG00000048471.13	SNX29	1.06582e-75	1.85006e-71	0.119592	0.171	0.096
Myel_1	ENSG00000082212.12	ME2	1.83451e-75	3.18434e-71	0.101856	0.136	0.058
Myel_1	ENSG00000026508.17	CD44	2.13451e-75	3.70509e-71	0.204418	0.359	0.2
Myel_1	ENSG00000010610.9	CD4	5.08614e-74	8.82852e-70	0.114541	0.183	0.067
Myel_1	ENSG00000109320.11	NFKB1	1.67115e-73	2.90078e-69	0.132713	0.217	0.122
Myel_1	ENSG00000152219.4	ARL14EP	5.10578e-73	8.86261e-69	0.106457	0.126	0.061
Myel_1	ENSG00000073921.17	PICALM	6.60005e-73	1.14564e-68	0.145223	0.251	0.165
Myel_1	ENSG00000237541.3	HLA-DQA2	8.99589e-73	1.56151e-68	0.143141	0.146	0.05
Myel_1	ENSG00000089177.18	KIF16B	1.27037e-72	2.2051e-68	0.110925	0.122	0.071
Myel_1	ENSG00000138449.10	SLC40A1	8.25376e-72	1.43269e-67	0.144273	0.141	0.086
Myel_1	ENSG00000038219.12	BOD1L1	1.77834e-71	3.08685e-67	0.157594	0.23	0.155
Myel_1	ENSG00000136167.13	LCP1	2.88645e-71	5.0103e-67	0.152546	0.293	0.141
Myel_1	ENSG00000114331.13	ACAP2	3.49952e-71	6.07446e-67	0.122334	0.183	0.107
Myel_1	ENSG00000081189.15	MEF2C	7.39094e-71	1.28292e-66	0.168231	0.265	0.121
Myel_1	ENSG00000180357.9	ZNF609	2.28757e-70	3.97077e-66	0.159273	0.218	0.149
Myel_1	ENSG00000096060.14	FKBP5	1.51935e-69	2.6373e-65	0.329465	0.483	0.384
Myel_1	ENSG00000173821.19	RNF213	3.32377e-69	5.7694e-65	0.199708	0.364	0.267
Myel_1	ENSG00000197329.11	PELI1	3.73604e-69	6.48503e-65	0.109939	0.167	0.085
Myel_1	ENSG00000100697.14	DICER1	4.51323e-69	7.83407e-65	0.125859	0.208	0.136
Myel_1	ENSG00000138670.17	RASGEF1B	1.89229e-68	3.28464e-64	0.164948	0.277	0.155
Myel_1	ENSG00000135899.17	SP110	4.17983e-68	7.25535e-64	0.114059	0.148	0.079
Myel_1	ENSG00000140262.17	TCF12	1.07925e-67	1.87336e-63	0.182667	0.247	0.18
Myel_1	ENSG00000170873.18	MTSS1	1.70689e-67	2.96283e-63	0.170101	0.267	0.178
Myel_1	ENSG00000091039.16	OSBPL8	3.12913e-67	5.43154e-63	0.161492	0.22	0.148
Myel_1	ENSG00000131374.14	TBC1D5	4.65252e-67	8.07585e-63	0.20117	0.267	0.2
Myel_1	ENSG00000015475.18	BID	6.99048e-67	1.21341e-62	0.107219	0.163	0.075
Myel_1	ENSG00000082068.8	WDR70	7.10362e-67	1.23305e-62	0.156994	0.207	0.142
Myel_1	ENSG00000047365.11	ARAP2	1.82399e-66	3.16609e-62	0.142626	0.184	0.112
Myel_1	ENSG00000180776.15	ZDHHC20	2.23237e-66	3.87495e-62	0.113251	0.143	0.083
Myel_1	ENSG00000123636.17	BAZ2B	3.62458e-66	6.29155e-62	0.179351	0.278	0.204
Myel_1	ENSG00000104765.15	BNIP3L	4.56084e-66	7.91671e-62	0.120967	0.219	0.114
Myel_1	ENSG00000107263.18	RAPGEF1	5.11584e-66	8.88008e-62	0.126653	0.202	0.122
Myel_1	ENSG00000124831.18	LRRFIP1	4.10018e-65	7.11709e-61	0.195457	0.423	0.332
Myel_1	ENSG00000003402.19	CFLAR	1.70219e-64	2.95465e-60	0.164992	0.397	0.28
Myel_1	ENSG00000084234.16	APLP2	2.399e-64	4.16419e-60	0.140564	0.29	0.195
Myel_1	ENSG00000033867.16	SLC4A7	3.44178e-64	5.97425e-60	0.114575	0.163	0.081
Myel_1	ENSG00000145860.11	RNF145	5.17489e-64	8.98257e-60	0.107781	0.131	0.064
Myel_1	ENSG00000123104.11	ITPR2	4.26475e-62	7.40276e-58	0.224035	0.337	0.238
Myel_1	ENSG00000148737.16	TCF7L2	2.04948e-61	3.5575e-57	0.162672	0.231	0.177
Myel_1	ENSG00000142227.10	EMP3	1.10386e-60	1.91608e-56	0.205798	0.258	0.16
Myel_1	ENSG00000162783.10	IER5	3.19489e-60	5.54569e-56	0.107333	0.144	0.061
Myel_1	ENSG00000145819.15	ARHGAP26	3.42961e-60	5.95313e-56	0.15618	0.261	0.163
Myel_1	ENSG00000117984.13	CTSD	3.95927e-60	6.87249e-56	0.211344	0.251	0.165
Myel_1	ENSG00000114353.16	GNAI2	6.12858e-60	1.0638e-55	0.145006	0.251	0.153
Myel_1	ENSG00000155926.13	SLA	6.52491e-60	1.13259e-55	0.132598	0.264	0.126
Myel_1	ENSG00000128512.20	DOCK4	6.6157e-60	1.14835e-55	0.156151	0.213	0.151
Myel_1	ENSG00000155849.15	ELMO1	8.36861e-60	1.45262e-55	0.177751	0.267	0.197
Myel_1	ENSG00000131981.15	LGALS3	8.63144e-60	1.49824e-55	0.117455	0.191	0.083
Myel_1	ENSG00000153317.14	ASAP1	2.56174e-59	4.44667e-55	0.141598	0.212	0.138
Myel_1	ENSG00000054282.15	SDCCAG8	3.0539e-59	5.30096e-55	0.11132	0.182	0.114
Myel_1	ENSG00000156052.10	GNAQ	3.18708e-59	5.53213e-55	0.119941	0.247	0.158
Myel_1	ENSG00000132842.13	AP3B1	2.58219e-58	4.48216e-54	0.12015	0.18	0.122
Myel_1	ENSG00000189067.12	LITAF	6.02524e-58	1.04586e-53	0.177318	0.352	0.257
Myel_1	ENSG00000138071.13	ACTR2	6.38842e-58	1.1089e-53	0.125368	0.279	0.18
Myel_1	ENSG00000164111.14	ANXA5	8.27295e-58	1.43602e-53	0.124778	0.271	0.168
Myel_1	ENSG00000198604.10	BAZ1A	1.17176e-57	2.03395e-53	0.14172	0.284	0.192
Myel_1	ENSG00000132530.16	XAF1	1.37096e-57	2.37972e-53	0.137909	0.178	0.11
Myel_1	ENSG00000051523.10	CYBA	1.6603e-57	2.88195e-53	0.252716	0.328	0.221
Myel_1	ENSG00000129515.18	SNX6	2.8945e-57	5.02428e-53	0.123207	0.232	0.143
Myel_1	ENSG00000138688.15	KIAA1109	1.0231e-56	1.7759e-52	0.125719	0.2	0.137
Myel_1	ENSG00000156273.15	BACH1	1.48761e-56	2.5822e-52	0.106235	0.197	0.122
Myel_1	ENSG00000135090.13	TAOK3	2.34942e-56	4.07812e-52	0.136503	0.28	0.196
Myel_1	ENSG00000168918.13	INPP5D	8.25165e-56	1.43232e-51	0.101731	0.177	0.084
Myel_1	ENSG00000197081.12	IGF2R	8.33327e-56	1.44649e-51	0.14101	0.204	0.149
Myel_1	ENSG00000148655.14	C10orf11	9.74146e-56	1.69092e-51	0.249455	0.339	0.247
Myel_1	ENSG00000033800.13	PIAS1	2.25326e-55	3.9112e-51	0.116403	0.212	0.145
Myel_1	ENSG00000044459.14	CNTLN	3.09481e-55	5.37197e-51	0.135621	0.194	0.143
Myel_1	ENSG00000090013.9	BLVRB	5.89354e-55	1.023e-50	0.113523	0.224	0.13
Myel_1	ENSG00000185862.6	EVI2B	6.7387e-55	1.1697e-50	0.108434	0.22	0.102
Myel_1	ENSG00000062716.12	VMP1	1.99942e-54	3.47059e-50	0.17712	0.448	0.328
Myel_1	ENSG00000132549.18	VPS13B	2.65365e-54	4.6062e-50	0.145952	0.217	0.16
Myel_1	ENSG00000130449.5	ZSWIM6	3.07279e-54	5.33374e-50	0.148596	0.246	0.163
Myel_1	ENSG00000104324.15	CPQ	3.1782e-54	5.51672e-50	0.135774	0.199	0.146
Myel_1	ENSG00000064999.13	ANKS1A	1.73125e-53	3.0051e-49	0.117349	0.179	0.116
Myel_1	ENSG00000184384.13	MAML2	2.64128e-53	4.58473e-49	0.127105	0.177	0.113
Myel_1	ENSG00000163939.18	PBRM1	4.6001e-53	7.98485e-49	0.126692	0.203	0.148
Myel_1	ENSG00000132510.10	KDM6B	5.20181e-53	9.0293e-49	0.109741	0.201	0.104
Myel_1	ENSG00000167522.14	ANKRD11	8.98264e-52	1.55921e-47	0.184976	0.328	0.259
Myel_1	ENSG00000160255.17	ITGB2	1.63589e-51	2.83957e-47	0.12551	0.277	0.145
Myel_1	ENSG00000135837.15	CEP350	1.81097e-51	3.14348e-47	0.125837	0.225	0.163
Myel_1	ENSG00000159216.18	RUNX1	4.09917e-51	7.11533e-47	0.108441	0.169	0.09
Myel_1	ENSG00000204152.10	TIMM23B	4.25252e-51	7.38153e-47	0.170472	0.163	0.113
Myel_1	ENSG00000167978.16	SRRM2	9.35167e-51	1.62326e-46	0.17494	0.363	0.293
Myel_1	ENSG00000166377.19	ATP9B	1.18597e-50	2.05861e-46	0.117469	0.195	0.139
Myel_1	ENSG00000067208.14	EVI5	2.47558e-49	4.29711e-45	0.116484	0.187	0.137
Myel_1	ENSG00000147459.17	DOCK5	2.8612e-49	4.96647e-45	0.121417	0.212	0.138
Myel_1	ENSG00000101558.13	VAPA	4.97816e-49	8.64109e-45	0.133918	0.328	0.232
Myel_1	ENSG00000027697.13	IFNGR1	6.05432e-49	1.05091e-44	0.112546	0.268	0.169
Myel_1	ENSG00000158195.10	WASF2	8.29211e-49	1.43934e-44	0.111535	0.247	0.167
Myel_1	ENSG00000154122.12	ANKH	1.06055e-48	1.84091e-44	0.109704	0.151	0.108
Myel_1	ENSG00000109321.10	AREG	7.75661e-48	1.34639e-43	0.252481	0.193	0.112
Myel_1	ENSG00000085224.21	ATRX	1.33383e-47	2.31526e-43	0.170127	0.346	0.284
Myel_1	ENSG00000101745.16	ANKRD12	1.43537e-47	2.49152e-43	0.18656	0.368	0.303
Myel_1	ENSG00000173230.15	GOLGB1	5.21215e-47	9.04724e-43	0.196856	0.299	0.253
Myel_1	ENSG00000153823.18	PID1	3.09181e-46	5.36676e-42	0.170402	0.256	0.17
Myel_1	ENSG00000115415.18	STAT1	1.92213e-45	3.33643e-41	0.106816	0.232	0.143
Myel_1	ENSG00000164190.17	NIPBL	3.7181e-45	6.45388e-41	0.119436	0.259	0.199
Myel_1	ENSG00000100300.17	TSPO	8.10807e-45	1.4074e-40	0.137242	0.254	0.174
Myel_1	ENSG00000173517.10	PEAK1	1.03644e-44	1.79905e-40	0.105353	0.175	0.123
Myel_1	ENSG00000117523.15	PRRC2C	2.04994e-44	3.55829e-40	0.187156	0.437	0.373
Myel_1	ENSG00000153815.16	CMIP	2.0771e-44	3.60542e-40	0.104428	0.239	0.164
Myel_1	ENSG00000145703.15	IQGAP2	2.42354e-44	4.20678e-40	0.146848	0.303	0.232
Myel_1	ENSG00000170542.5	SERPINB9	3.90978e-44	6.78659e-40	0.10914	0.183	0.094
Myel_1	ENSG00000109861.15	CTSC	6.78945e-44	1.17851e-39	0.110485	0.25	0.131
Myel_1	ENSG00000165525.17	NEMF	7.09538e-44	1.23162e-39	0.124111	0.231	0.183
Myel_1	ENSG00000160213.6	CSTB	7.11478e-44	1.23498e-39	0.204545	0.284	0.202
Myel_1	ENSG00000075568.16	TMEM131	7.40394e-44	1.28518e-39	0.100799	0.165	0.121
Myel_1	ENSG00000118640.10	VAMP8	1.00177e-43	1.73887e-39	0.125217	0.286	0.194
Myel_1	ENSG00000175054.14	ATR	1.53353e-43	2.66191e-39	0.106148	0.135	0.1
Myel_1	ENSG00000135655.15	USP15	4.77936e-43	8.29601e-39	0.11741	0.27	0.198
Myel_1	ENSG00000151726.13	ACSL1	1.30311e-42	2.26194e-38	0.149221	0.366	0.242
Myel_1	ENSG00000115310.17	RTN4	1.36007e-42	2.36081e-38	0.10535	0.271	0.183
Myel_1	ENSG00000075426.11	FOSL2	2.47195e-42	4.29081e-38	0.121015	0.229	0.143
Myel_1	ENSG00000111961.17	SASH1	7.71272e-42	1.33877e-37	0.104216	0.158	0.096
Myel_1	ENSG00000133961.19	NUMB	8.97951e-41	1.55866e-36	0.110559	0.208	0.154
Myel_1	ENSG00000143384.12	MCL1	1.49035e-40	2.58696e-36	0.158406	0.427	0.342
Myel_1	ENSG00000123066.7	MED13L	3.19134e-40	5.53954e-36	0.115687	0.237	0.178
Myel_1	ENSG00000129636.12	ITFG1	6.98326e-40	1.21215e-35	0.121659	0.22	0.178
Myel_1	ENSG00000140836.14	ZFHX3	2.14535e-39	3.72389e-35	0.102984	0.217	0.159
Myel_1	ENSG00000105849.5	TWISTNB	4.95472e-38	8.60041e-34	0.109182	0.131	0.078
Myel_1	ENSG00000130429.12	ARPC1B	6.80712e-38	1.18158e-33	0.124916	0.302	0.213
Myel_1	ENSG00000119707.13	RBM25	1.7698e-37	3.07202e-33	0.147607	0.367	0.303
Myel_1	ENSG00000133121.20	STARD13	1.41022e-36	2.44786e-32	0.1104	0.171	0.135
Myel_1	ENSG00000188001.9	TPRG1	2.30101e-36	3.99409e-32	0.189193	0.205	0.162
Myel_1	ENSG00000170017.12	ALCAM	8.5039e-36	1.47611e-31	0.120514	0.209	0.157
Myel_1	ENSG00000162924.13	REL	9.44435e-36	1.63935e-31	0.110891	0.357	0.229
Myel_1	ENSG00000083168.9	KAT6A	1.54532e-35	2.68237e-31	0.103149	0.211	0.163
Myel_1	ENSG00000177200.16	CHD9	2.43231e-35	4.222e-31	0.139327	0.266	0.223
Myel_1	ENSG00000073614.12	KDM5A	1.30034e-34	2.25712e-30	0.10096	0.209	0.157
Myel_1	ENSG00000172493.20	AFF1	1.39317e-34	2.41826e-30	0.105657	0.206	0.162
Myel_1	ENSG00000136527.17	TRA2B	1.82094e-33	3.16078e-29	0.133436	0.378	0.298
Myel_1	ENSG00000183049.12	CAMK1D	2.01378e-33	3.49553e-29	0.106244	0.23	0.17
Myel_1	ENSG00000026025.15	VIM	7.74464e-33	1.34432e-28	0.134686	0.457	0.319
Myel_1	ENSG00000055609.17	KMT2C	1.78702e-32	3.1019e-28	0.109677	0.268	0.214
Myel_1	ENSG00000257923.9	CUX1	3.25019e-32	5.64168e-28	0.106655	0.247	0.186
Myel_1	ENSG00000196154.11	S100A4	1.15184e-31	1.99937e-27	0.284735	0.385	0.298
Myel_1	ENSG00000008294.20	SPAG9	1.96441e-31	3.40982e-27	0.103256	0.235	0.187
Myel_1	ENSG00000120129.5	DUSP1	3.13545e-31	5.44251e-27	0.147884	0.447	0.364
Myel_1	ENSG00000136156.12	ITM2B	5.53332e-31	9.60474e-27	0.145768	0.372	0.306
Myel_1	ENSG00000185420.18	SMYD3	3.78598e-30	6.5717e-26	0.122548	0.186	0.158
Myel_1	ENSG00000152601.17	MBNL1	4.89108e-30	8.48994e-26	0.131507	0.413	0.335
Myel_1	ENSG00000146247.13	PHIP	5.45056e-29	9.46109e-25	0.100348	0.229	0.184
Myel_1	ENSG00000182197.10	EXT1	7.40331e-29	1.28507e-24	0.170804	0.272	0.23
Myel_1	ENSG00000153234.13	NR4A2	8.09357e-29	1.40488e-24	0.123173	0.271	0.192
Myel_1	ENSG00000171988.18	JMJD1C	8.41549e-29	1.46076e-24	0.116317	0.397	0.313
Myel_1	ENSG00000142669.14	SH3BGRL3	3.9893e-28	6.92462e-24	0.192197	0.421	0.371
Myel_1	ENSG00000163466.15	ARPC2	5.31642e-28	9.22825e-24	0.112655	0.473	0.38
Myel_1	ENSG00000138398.15	PPIG	1.36915e-27	2.37658e-23	0.118918	0.318	0.268
Myel_1	ENSG00000153187.18	HNRNPU	2.46647e-27	4.28129e-23	0.101485	0.335	0.273
Myel_1	ENSG00000147872.9	PLIN2	1.04898e-26	1.82082e-22	0.148907	0.285	0.234
Myel_1	ENSG00000084207.15	GSTP1	1.27407e-26	2.21154e-22	0.102296	0.278	0.188
Myel_1	ENSG00000132424.14	PNISR	1.12443e-24	1.95179e-20	0.136676	0.43	0.379
Myel_1	ENSG00000070756.15	PABPC1	1.29898e-24	2.25477e-20	0.152852	0.509	0.449
Myel_1	ENSG00000144674.16	GOLGA4	3.74092e-24	6.49349e-20	0.150309	0.33	0.293
Myel_1	ENSG00000075292.18	ZNF638	8.94409e-24	1.55252e-19	0.111974	0.257	0.227
Myel_1	ENSG00000107372.12	ZFAND5	1.6861e-23	2.92673e-19	0.118253	0.404	0.313
Myel_1	ENSG00000159140.19	SON	2.05578e-23	3.56843e-19	0.146833	0.52	0.467
Myel_1	ENSG00000197956.9	S100A6	6.97141e-23	1.2101e-18	0.325711	0.388	0.369
Myel_1	ENSG00000104375.15	STK3	4.05596e-22	7.04034e-18	0.107935	0.201	0.174
Myel_1	ENSG00000250903.8	GMDS-AS1	5.12356e-22	8.89347e-18	0.110175	0.198	0.165
Myel_1	ENSG00000137845.14	ADAM10	5.77515e-22	1.00245e-17	0.129591	0.235	0.182
Myel_1	ENSG00000127603.23	MACF1	8.28032e-22	1.4373e-17	0.134277	0.345	0.306
Myel_1	ENSG00000189283.9	FHIT	4.6092e-21	8.00064e-17	0.123889	0.266	0.217
Myel_1	ENSG00000124942.13	AHNAK	1.04427e-20	1.81264e-16	0.122761	0.305	0.274
Myel_1	ENSG00000114857.17	NKTR	5.28573e-20	9.17496e-16	0.113549	0.302	0.276
Myel_1	ENSG00000276070.4	CCL4L2	1.09783e-19	1.90562e-15	0.120993	0.121	0.061
Myel_1	ENSG00000111229.15	ARPC3	2.07138e-19	3.5955e-15	0.100838	0.351	0.296
Myel_1	ENSG00000163041.9	H3F3A	6.8744e-18	1.19326e-13	0.173895	0.48	0.468
Myel_1	ENSG00000104904.12	OAZ1	7.9089e-18	1.37283e-13	0.156789	0.438	0.423
Myel_1	ENSG00000123349.13	PFDN5	2.31344e-09	4.01567e-05	0.109048	0.469	0.459
Myel_1	ENSG00000075624.13	ACTB	9.12623e-09	0.000158413	0.225843	0.599	0.65
T_4	ENSG00000169045.17	HNRNPH1	0	0	1.08306	0.63	0.311
T_4	ENSG00000213639.9	PPP1CB	0	0	0.998793	0.542	0.227
T_4	ENSG00000197622.12	CDC42SE1	0	0	0.911325	0.423	0.112
T_4	ENSG00000143443.9	C1orf56	0	0	0.902619	0.382	0.078
T_4	ENSG00000086062.12	B4GALT1	0	0	0.71645	0.394	0.174
T_4	ENSG00000205542.10	TMSB4X	0	0	0.673836	0.858	0.658
T_4	ENSG00000166710.17	B2M	0	0	0.661794	0.895	0.759
T_4	ENSG00000070831.15	CDC42	0	0	0.613312	0.47	0.301
T_4	ENSG00000119335.16	SET	0	0	0.572225	0.373	0.176
T_4	ENSG00000168036.16	CTNNB1	0	0	0.569459	0.346	0.185
T_4	ENSG00000164548.10	TRA2A	0	0	0.538926	0.363	0.206
T_4	ENSG00000185905.3	C16orf54	0	0	0.538522	0.263	0.054
T_4	ENSG00000081320.10	STK17B	0	0	0.512856	0.341	0.17
T_4	ENSG00000146457.14	WTAP	0	0	0.492259	0.302	0.125
T_4	ENSG00000132475.10	H3F3B	1.16352e-273	2.01964e-269	0.618923	0.739	0.572
T_4	ENSG00000173812.10	EIF1	2.07852e-268	3.6079e-264	0.56339	0.781	0.634
T_4	ENSG00000187514.16	PTMA	8.39777e-268	1.45768e-263	0.568574	0.826	0.669
T_4	ENSG00000164776.9	PHKG1	1.98064e-262	3.43799e-258	0.220631	0.121	0.02
T_4	ENSG00000138670.17	RASGEF1B	2.37672e-262	4.12551e-258	0.468639	0.268	0.155
T_4	ENSG00000244509.3	APOBEC3C	7.19119e-245	1.24825e-240	0.302772	0.181	0.069
T_4	ENSG00000189241.6	TSPYL1	1.15936e-244	2.01241e-240	0.291659	0.195	0.082
T_4	ENSG00000121966.6	CXCR4	7.95934e-232	1.38158e-227	0.631263	0.568	0.346
T_4	ENSG00000149806.10	FAU	9.16381e-228	1.59065e-223	0.510993	0.741	0.585
T_4	ENSG00000271503.5	CCL5	2.8766e-223	4.99321e-219	0.692982	0.501	0.283
T_4	ENSG00000119801.12	YPEL5	3.4798e-222	6.04024e-218	0.536533	0.42	0.268
T_4	ENSG00000251562.7	MALAT1	1.04702e-219	1.81741e-215	0.441145	0.988	0.969
T_4	ENSG00000158985.13	CDC42SE2	4.96408e-216	8.61665e-212	0.401615	0.338	0.239
T_4	ENSG00000057657.15	PRDM1	7.81163e-209	1.35594e-204	0.355277	0.213	0.105
T_4	ENSG00000095794.19	CREM	1.75175e-191	3.0407e-187	0.554891	0.471	0.336
T_4	ENSG00000116489.12	CAPZA1	4.58556e-182	7.95961e-178	0.332924	0.289	0.199
T_4	ENSG00000122862.4	SRGN	4.6269e-180	8.03137e-176	0.522503	0.616	0.443
T_4	ENSG00000110848.8	CD69	1.33384e-173	2.31529e-169	0.666828	0.421	0.239
T_4	ENSG00000157514.16	TSC22D3	2.12147e-173	3.68245e-169	0.543757	0.521	0.421
T_4	ENSG00000204525.16	HLA-C	3.88713e-173	6.74728e-169	0.447247	0.727	0.577
T_4	ENSG00000078304.19	PPP2R5C	4.09409e-170	7.10652e-166	0.366543	0.351	0.257
T_4	ENSG00000102096.9	PIM2	1.88434e-164	3.27083e-160	0.235826	0.137	0.055
T_4	ENSG00000160654.9	CD3G	7.48489e-159	1.29923e-154	0.296288	0.222	0.108
T_4	ENSG00000206503.12	HLA-A	1.36665e-156	2.37224e-152	0.409624	0.75	0.609
T_4	ENSG00000167286.9	CD3D	2.3468e-156	4.07357e-152	0.403327	0.377	0.212
T_4	ENSG00000034510.5	TMSB10	1.40209e-154	2.43374e-150	0.361552	0.78	0.588
T_4	ENSG00000008517.16	IL32	1.40571e-153	2.44002e-149	0.466349	0.577	0.419
T_4	ENSG00000232112.3	TMA7	6.7706e-149	1.17524e-144	0.400635	0.559	0.445
T_4	ENSG00000169442.8	CD52	1.48665e-144	2.58052e-140	0.463101	0.417	0.249
T_4	ENSG00000133872.13	SARAF	9.5831e-141	1.66343e-136	0.389701	0.453	0.356
T_4	ENSG00000165502.6	RPL36AL	2.89307e-136	5.02179e-132	0.389753	0.559	0.454
T_4	ENSG00000081237.18	PTPRC	3.46226e-135	6.0098e-131	0.392856	0.437	0.309
T_4	ENSG00000104904.12	OAZ1	5.39633e-135	9.36694e-131	0.389934	0.547	0.419
T_4	ENSG00000132507.17	EIF5A	1.89586e-134	3.29084e-130	0.240812	0.176	0.105
T_4	ENSG00000123349.13	PFDN5	4.57014e-134	7.93285e-130	0.396308	0.555	0.456
T_4	ENSG00000221983.7	UBA52	8.26519e-133	1.43467e-128	0.376045	0.674	0.564
T_4	ENSG00000196154.11	S100A4	1.46461e-132	2.54227e-128	0.44368	0.465	0.295
T_4	ENSG00000167996.15	FTH1	2.01503e-132	3.49768e-128	0.434172	0.682	0.539
T_4	ENSG00000170542.5	SERPINB9	3.65436e-132	6.34324e-128	0.251813	0.164	0.095
T_4	ENSG00000156508.17	EEF1A1	2.11846e-129	3.67723e-125	0.401444	0.769	0.64
T_4	ENSG00000090104.11	RGS1	5.62491e-129	9.76373e-125	0.503823	0.373	0.235
T_4	ENSG00000124172.9	ATP5E	3.36676e-126	5.84402e-122	0.36547	0.658	0.542
T_4	ENSG00000126264.9	HCST	5.41284e-126	9.39561e-122	0.353001	0.379	0.242
T_4	ENSG00000198625.12	MDM4	5.64474e-126	9.79814e-122	0.276673	0.245	0.194
T_4	ENSG00000104660.17	LEPROTL1	2.05733e-125	3.57112e-121	0.320368	0.319	0.216
T_4	ENSG00000077984.5	CST7	6.14422e-125	1.06651e-120	0.390336	0.345	0.203
T_4	ENSG00000172183.14	ISG20	6.12573e-118	1.0633e-113	0.327944	0.349	0.233
T_4	ENSG00000111796.3	KLRB1	1.77455e-115	3.08027e-111	0.556466	0.294	0.168
T_4	ENSG00000079332.14	SAR1A	3.05219e-115	5.29799e-111	0.231816	0.205	0.143
T_4	ENSG00000234745.10	HLA-B	1.37628e-114	2.38894e-110	0.333298	0.763	0.648
T_4	ENSG00000129103.17	SUMF2	1.00152e-112	1.73845e-108	0.188164	0.141	0.082
T_4	ENSG00000105374.9	NKG7	2.04336e-111	3.54686e-107	0.463946	0.349	0.205
T_4	ENSG00000138814.16	PPP3CA	4.4174e-111	7.66772e-107	0.221318	0.191	0.142
T_4	ENSG00000104529.17	EEF1D	3.96651e-110	6.88506e-106	0.360827	0.563	0.504
T_4	ENSG00000118503.14	TNFAIP3	1.21698e-108	2.11243e-104	0.337961	0.346	0.246
T_4	ENSG00000196683.10	TOMM7	7.67831e-108	1.3328e-103	0.333101	0.492	0.403
T_4	ENSG00000150867.13	PIP4K2A	7.1151e-106	1.23504e-101	0.241631	0.227	0.155
T_4	ENSG00000151327.12	FAM177A1	4.38718e-105	7.61526e-101	0.316489	0.305	0.238
T_4	ENSG00000141232.4	TOB1	1.09537e-104	1.90134e-100	0.24873	0.2	0.15
T_4	ENSG00000164674.15	SYTL3	1.05699e-103	1.83471e-99	0.28345	0.25	0.163
T_4	ENSG00000116824.4	CD2	6.63523e-103	1.15174e-98	0.291275	0.296	0.182
T_4	ENSG00000135046.13	ANXA1	1.00339e-100	1.74169e-96	0.440778	0.399	0.293
T_4	ENSG00000188243.12	COMMD6	2.16841e-100	3.76392e-96	0.311253	0.415	0.318
T_4	ENSG00000110367.11	DDX6	3.93348e-98	6.82774e-94	0.208059	0.198	0.146
T_4	ENSG00000105939.12	ZC3HAV1	2.30592e-97	4.00261e-93	0.236007	0.212	0.156
T_4	ENSG00000168421.12	RHOH	4.88331e-97	8.47645e-93	0.231031	0.195	0.117
T_4	ENSG00000277734.7	TRAC	1.50901e-96	2.61935e-92	0.304115	0.306	0.183
T_4	ENSG00000070756.15	PABPC1	2.02005e-96	3.5064e-92	0.416554	0.509	0.449
T_4	ENSG00000167283.7	ATP5L	2.51217e-96	4.36063e-92	0.306688	0.497	0.413
T_4	ENSG00000211751.9	TRBC1	5.25009e-94	9.1131e-90	0.325102	0.259	0.149
T_4	ENSG00000127824.13	TUBA4A	7.63151e-94	1.32468e-89	0.29428	0.269	0.175
T_4	ENSG00000140264.19	SERF2	1.72255e-93	2.99001e-89	0.302823	0.66	0.557
T_4	ENSG00000111348.8	ARHGDIB	1.55756e-92	2.70362e-88	0.314094	0.418	0.317
T_4	ENSG00000115875.18	SRSF7	2.82698e-92	4.90708e-88	0.317132	0.381	0.326
T_4	ENSG00000145649.7	GZMA	2.27507e-91	3.94907e-87	0.311946	0.308	0.183
T_4	ENSG00000069493.14	CLEC2D	2.96274e-91	5.14272e-87	0.244109	0.22	0.156
T_4	ENSG00000139725.7	RHOF	7.8301e-91	1.35915e-86	0.163037	0.119	0.057
T_4	ENSG00000173762.7	CD7	1.09179e-88	1.89512e-84	0.315218	0.241	0.148
T_4	ENSG00000150593.17	PDCD4	6.28605e-87	1.09113e-82	0.225553	0.233	0.181
T_4	ENSG00000124193.14	SRSF6	1.18705e-86	2.06049e-82	0.200634	0.174	0.138
T_4	ENSG00000075624.13	ACTB	4.43252e-86	7.69398e-82	0.235254	0.753	0.644
T_4	ENSG00000101109.11	STK4	3.69327e-85	6.41078e-81	0.26127	0.296	0.239
T_4	ENSG00000113387.11	SUB1	1.57673e-84	2.73689e-80	0.282086	0.441	0.375
T_4	ENSG00000198668.10	CALM1	7.80625e-84	1.35501e-79	0.308329	0.514	0.455
T_4	ENSG00000143933.16	CALM2	1.5537e-82	2.69691e-78	0.284552	0.474	0.367
T_4	ENSG00000198851.9	CD3E	7.07616e-82	1.22828e-77	0.230826	0.256	0.161
T_4	ENSG00000257621.7	PSMA3-AS1	1.76802e-81	3.06892e-77	0.171471	0.156	0.102
T_4	ENSG00000133639.4	BTG1	4.17745e-81	7.25122e-77	0.332497	0.437	0.376
T_4	ENSG00000153234.13	NR4A2	2.45517e-80	4.26169e-76	0.278654	0.253	0.193
T_4	ENSG00000075426.11	FOSL2	4.85567e-78	8.42846e-74	0.234427	0.175	0.145
T_4	ENSG00000135486.17	HNRNPA1	3.83141e-77	6.65056e-73	0.282998	0.446	0.365
T_4	ENSG00000172115.8	CYCS	8.93899e-77	1.55163e-72	0.280254	0.342	0.274
T_4	ENSG00000211772.11	TRBC2	1.61466e-75	2.80273e-71	0.267174	0.276	0.174
T_4	ENSG00000113088.5	GZMK	3.12175e-75	5.41873e-71	0.287061	0.222	0.127
T_4	ENSG00000183508.4	FAM46C	5.68041e-75	9.86006e-71	0.170201	0.148	0.092
T_4	ENSG00000187118.12	CMC1	6.43858e-75	1.11761e-70	0.330182	0.237	0.174
T_4	ENSG00000184203.7	PPP1R2	4.65957e-74	8.08809e-70	0.216045	0.229	0.168
T_4	ENSG00000162924.13	REL	2.68667e-73	4.66352e-69	0.257331	0.291	0.232
T_4	ENSG00000092820.17	EZR	2.12403e-72	3.68689e-68	0.220214	0.273	0.214
T_4	ENSG00000228474.5	OST4	1.48334e-71	2.57477e-67	0.266169	0.44	0.375
T_4	ENSG00000112081.16	SRSF3	1.34067e-69	2.32713e-65	0.229017	0.317	0.281
T_4	ENSG00000026508.17	CD44	1.9924e-69	3.45841e-65	0.232432	0.271	0.204
T_4	ENSG00000164924.17	YWHAZ	7.00791e-69	1.21643e-64	0.239886	0.334	0.298
T_4	ENSG00000131143.8	COX4I1	1.78276e-68	3.09451e-64	0.260991	0.494	0.436
T_4	ENSG00000023445.13	BIRC3	2.17015e-67	3.76695e-63	0.250026	0.282	0.207
T_4	ENSG00000165527.6	ARF6	1.14761e-66	1.99202e-62	0.183685	0.164	0.131
T_4	ENSG00000267519.5	CTD-3252C9.4	1.57561e-66	2.73494e-62	0.230464	0.19	0.133
T_4	ENSG00000132965.9	ALOX5AP	1.63784e-66	2.84296e-62	0.229276	0.237	0.16
T_4	ENSG00000275302.1	CCL4	3.68767e-66	6.40106e-62	0.466758	0.275	0.185
T_4	ENSG00000169100.13	SLC25A6	1.72195e-65	2.98896e-61	0.219742	0.371	0.267
T_4	ENSG00000130844.16	ZNF331	9.05382e-65	1.57156e-60	0.262061	0.252	0.199
T_4	ENSG00000142669.14	SH3BGRL3	9.45799e-65	1.64172e-60	0.265246	0.463	0.37
T_4	ENSG00000125743.10	SNRPD2	1.61055e-64	2.7956e-60	0.226906	0.354	0.286
T_4	ENSG00000113369.8	ARRDC3	3.97886e-64	6.9065e-60	0.205835	0.199	0.166
T_4	ENSG00000089737.16	DDX24	7.99673e-64	1.38807e-59	0.249733	0.35	0.321
T_4	ENSG00000102879.15	CORO1A	1.71161e-63	2.97101e-59	0.227478	0.282	0.201
T_4	ENSG00000163519.13	TRAT1	2.0418e-63	3.54415e-59	0.158715	0.154	0.085
T_4	ENSG00000127184.12	COX7C	3.22983e-63	5.60634e-59	0.252012	0.514	0.448
T_4	ENSG00000051523.10	CYBA	1.25712e-61	2.18211e-57	0.261229	0.287	0.222
T_4	ENSG00000092010.14	PSME1	2.7629e-61	4.79584e-57	0.233568	0.375	0.318
T_4	ENSG00000116030.16	SUMO1	6.7542e-61	1.17239e-56	0.201512	0.266	0.23
T_4	ENSG00000145741.15	BTF3	1.12952e-60	1.96061e-56	0.244572	0.436	0.378
T_4	ENSG00000197540.7	GZMM	5.41022e-60	9.39107e-56	0.164617	0.155	0.089
T_4	ENSG00000101608.12	MYL12A	5.41549e-60	9.40021e-56	0.249427	0.466	0.403
T_4	ENSG00000109971.13	HSPA8	2.71469e-59	4.71217e-55	0.28733	0.461	0.398
T_4	ENSG00000133321.10	RARRES3	3.21534e-59	5.58118e-55	0.216923	0.28	0.208
T_4	ENSG00000171223.5	JUNB	6.33204e-59	1.09912e-54	0.357546	0.387	0.354
T_4	ENSG00000100354.20	TNRC6B	1.32612e-58	2.30189e-54	0.219508	0.291	0.28
T_4	ENSG00000147168.12	IL2RG	1.65259e-58	2.86856e-54	0.189983	0.242	0.173
T_4	ENSG00000170315.13	UBB	2.44583e-58	4.24547e-54	0.25177	0.606	0.539
T_4	ENSG00000158604.14	TMED4	4.7372e-58	8.22283e-54	0.116267	0.123	0.092
T_4	ENSG00000168685.14	IL7R	5.41694e-58	9.40272e-54	0.261023	0.258	0.167
T_4	ENSG00000002586.18	CD99	2.39267e-57	4.1532e-53	0.199592	0.281	0.207
T_4	ENSG00000062194.15	GPBP1	3.52908e-57	6.12577e-53	0.220712	0.313	0.304
T_4	ENSG00000163466.15	ARPC2	3.6745e-57	6.3782e-53	0.246097	0.42	0.382
T_4	ENSG00000136603.13	SKIL	5.45871e-57	9.47523e-53	0.165953	0.152	0.125
T_4	ENSG00000129824.15	RPS4Y1	5.51865e-56	9.57928e-52	0.225406	0.252	0.188
T_4	ENSG00000130755.12	GMFG	7.72054e-56	1.34013e-51	0.213548	0.289	0.23
T_4	ENSG00000114942.13	EEF1B2	8.13504e-56	1.41208e-51	0.236518	0.422	0.371
T_4	ENSG00000127540.11	UQCR11	1.07362e-55	1.86359e-51	0.220918	0.382	0.315
T_4	ENSG00000105993.14	DNAJB6	1.35011e-55	2.34352e-51	0.216282	0.297	0.262
T_4	ENSG00000134330.18	IAH1	2.85765e-55	4.96031e-51	0.112667	0.113	0.073
T_4	ENSG00000179218.13	CALR	3.42394e-55	5.94327e-51	0.199879	0.269	0.241
T_4	ENSG00000086061.15	DNAJA1	5.23775e-55	9.09168e-51	0.26791	0.386	0.339
T_4	ENSG00000078596.10	ITM2A	1.03434e-53	1.79541e-49	0.204724	0.237	0.163
T_4	ENSG00000227507.2	LTB	3.61037e-53	6.26687e-49	0.225851	0.185	0.112
T_4	ENSG00000010404.17	IDS	4.25143e-53	7.37964e-49	0.186219	0.205	0.178
T_4	ENSG00000204592.8	HLA-E	8.28036e-53	1.4373e-48	0.230727	0.572	0.5
T_4	ENSG00000108518.7	PFN1	1.54269e-52	2.6778e-48	0.259394	0.454	0.406
T_4	ENSG00000177733.6	HNRNPA0	1.08612e-51	1.88529e-47	0.179254	0.212	0.181
T_4	ENSG00000112695.11	COX7A2	1.8544e-51	3.21887e-47	0.214917	0.396	0.345
T_4	ENSG00000181163.13	NPM1	1.96716e-51	3.4146e-47	0.228344	0.393	0.355
T_4	ENSG00000125534.9	PPDPF	2.09264e-51	3.63241e-47	0.206364	0.345	0.296
T_4	ENSG00000115165.9	CYTIP	2.63145e-51	4.56767e-47	0.182618	0.212	0.163
T_4	ENSG00000143401.14	ANP32E	2.73914e-51	4.7546e-47	0.123349	0.13	0.094
T_4	ENSG00000213145.9	CRIP1	8.31816e-51	1.44387e-46	0.203577	0.206	0.137
T_4	ENSG00000196531.10	NACA	1.00398e-50	1.74271e-46	0.225169	0.531	0.478
T_4	ENSG00000137876.9	RSL24D1	1.16583e-50	2.02365e-46	0.183462	0.237	0.2
T_4	ENSG00000115541.10	HSPE1	4.54812e-50	7.89462e-46	0.241638	0.383	0.311
T_4	ENSG00000265241.6	RBM8A	1.69393e-49	2.94033e-45	0.185083	0.283	0.238
T_4	ENSG00000104408.9	EIF3E	4.73056e-49	8.2113e-45	0.216619	0.364	0.348
T_4	ENSG00000182866.16	LCK	1.17777e-48	2.04438e-44	0.142294	0.161	0.109
T_4	ENSG00000140030.5	GPR65	2.07819e-48	3.60732e-44	0.155068	0.162	0.109
T_4	ENSG00000213654.9	GPSM3	3.91483e-48	6.79537e-44	0.147692	0.176	0.125
T_4	ENSG00000101695.8	RNF125	6.30261e-48	1.09401e-43	0.12062	0.109	0.073
T_4	ENSG00000092841.18	MYL6	1.56495e-47	2.71644e-43	0.219465	0.599	0.564
T_4	ENSG00000241553.12	ARPC4	1.70115e-47	2.95285e-43	0.138886	0.151	0.12
T_4	ENSG00000169567.11	HINT1	4.65855e-47	8.08631e-43	0.213149	0.449	0.41
T_4	ENSG00000128016.5	ZFP36	4.97664e-47	8.63845e-43	0.245896	0.48	0.448
T_4	ENSG00000130741.10	EIF2S3	8.38165e-47	1.45489e-42	0.111672	0.14	0.114
T_4	ENSG00000113558.18	SKP1	4.80722e-46	8.34438e-42	0.199179	0.373	0.34
T_4	ENSG00000125347.13	IRF1	5.20718e-46	9.03863e-42	0.207225	0.281	0.236
T_4	ENSG00000179820.15	MYADM	1.349e-44	2.34159e-40	0.167327	0.215	0.179
T_4	ENSG00000111640.14	GAPDH	5.85858e-44	1.01693e-39	0.180653	0.565	0.485
T_4	ENSG00000013441.15	CLK1	7.57713e-44	1.31524e-39	0.189872	0.265	0.266
T_4	ENSG00000172543.7	CTSW	8.63997e-44	1.49973e-39	0.164236	0.182	0.118
T_4	ENSG00000089327.14	FXYD5	1.30673e-43	2.26823e-39	0.178179	0.264	0.213
T_4	ENSG00000168653.10	NDUFS5	2.30728e-43	4.00497e-39	0.194822	0.341	0.306
T_4	ENSG00000173905.8	GOLIM4	2.33374e-43	4.0509e-39	0.113603	0.107	0.103
T_4	ENSG00000168209.4	DDIT4	9.99434e-43	1.73482e-38	0.196064	0.255	0.214
T_4	ENSG00000134480.13	CCNH	1.76531e-42	3.06423e-38	0.139355	0.175	0.141
T_4	ENSG00000123146.19	ADGRE5	3.24036e-42	5.62461e-38	0.153377	0.184	0.149
T_4	ENSG00000174946.6	GPR171	4.10066e-42	7.11793e-38	0.13703	0.144	0.09
T_4	ENSG00000187109.13	NAP1L1	6.77905e-42	1.17671e-37	0.189626	0.323	0.299
T_4	ENSG00000164104.11	HMGB2	2.62534e-41	4.55707e-37	0.166124	0.233	0.181
T_4	ENSG00000136490.8	LIMD2	2.93468e-41	5.09402e-37	0.136509	0.156	0.109
T_4	ENSG00000110852.4	CLEC2B	7.32511e-41	1.27149e-36	0.189204	0.228	0.187
T_4	ENSG00000143153.12	ATP1B1	2.17772e-40	3.78009e-36	0.154926	0.125	0.137
T_4	ENSG00000172757.12	CFL1	4.59897e-40	7.98289e-36	0.19331	0.522	0.456
T_4	ENSG00000132510.10	KDM6B	6.536e-40	1.13452e-35	0.128841	0.121	0.107
T_4	ENSG00000172116.21	CD8B	1.83378e-39	3.18308e-35	0.127754	0.101	0.061
T_4	ENSG00000183918.15	SH2D1A	2.00679e-39	3.48339e-35	0.122419	0.113	0.072
T_4	ENSG00000139278.9	GLIPR1	2.92517e-39	5.07751e-35	0.131707	0.154	0.117
T_4	ENSG00000141682.11	PMAIP1	4.12934e-39	7.16771e-35	0.159516	0.149	0.108
T_4	ENSG00000104979.8	C19orf53	6.68765e-39	1.16084e-34	0.164166	0.249	0.216
T_4	ENSG00000150459.12	SAP18	8.33029e-39	1.44597e-34	0.169398	0.285	0.26
T_4	ENSG00000153563.15	CD8A	8.91252e-39	1.54704e-34	0.131305	0.112	0.069
T_4	ENSG00000163479.13	SSR2	1.06964e-38	1.85669e-34	0.161107	0.268	0.246
T_4	ENSG00000143977.13	SNRPG	1.98023e-38	3.43728e-34	0.158346	0.254	0.219
T_4	ENSG00000100650.15	SRSF5	2.40718e-38	4.17838e-34	0.189848	0.362	0.366
T_4	ENSG00000164032.11	H2AFZ	4.42792e-38	7.68598e-34	0.187588	0.279	0.239
T_4	ENSG00000163041.9	H3F3A	6.17352e-38	1.0716e-33	0.200064	0.528	0.466
T_4	ENSG00000227191.8	TRGC2	6.3101e-38	1.09531e-33	0.137609	0.114	0.068
T_4	ENSG00000128590.4	DNAJB9	1.15585e-37	2.00633e-33	0.120106	0.151	0.124
T_4	ENSG00000198258.10	UBL5	1.39695e-37	2.42482e-33	0.177352	0.38	0.35
T_4	ENSG00000106153.12	CHCHD2	1.4429e-37	2.50458e-33	0.188278	0.396	0.372
T_4	ENSG00000177700.5	POLR2L	3.14814e-37	5.46455e-33	0.18307	0.346	0.305
T_4	ENSG00000072818.11	ACAP1	4.38777e-37	7.6163e-33	0.128532	0.16	0.117
T_4	ENSG00000155307.17	SAMSN1	6.62723e-37	1.15036e-32	0.155186	0.207	0.158
T_4	ENSG00000156976.16	EIF4A2	1.8861e-36	3.27389e-32	0.177948	0.333	0.328
T_4	ENSG00000197061.4	HIST1H4C	3.00736e-36	5.22018e-32	0.162716	0.205	0.165
T_4	ENSG00000197956.9	S100A6	4.69223e-36	8.14478e-32	0.133179	0.463	0.366
T_4	ENSG00000023734.10	STRAP	4.7824e-36	8.30129e-32	0.110632	0.14	0.121
T_4	ENSG00000156030.13	ELMSAN1	4.96146e-36	8.6121e-32	0.110913	0.108	0.1
T_4	ENSG00000132002.7	DNAJB1	8.60601e-36	1.49383e-31	0.22586	0.386	0.324
T_4	ENSG00000265808.3	SEC22B	1.68463e-35	2.92417e-31	0.102353	0.11	0.1
T_4	ENSG00000220205.8	VAMP2	2.66612e-35	4.62785e-31	0.140093	0.206	0.176
T_4	ENSG00000120690.15	ELF1	2.85073e-35	4.94829e-31	0.205086	0.33	0.343
T_4	ENSG00000104894.11	CD37	3.8056e-35	6.60577e-31	0.142793	0.206	0.166
T_4	ENSG00000143851.15	PTPN7	9.26544e-35	1.60829e-30	0.115702	0.116	0.083
T_4	ENSG00000119048.7	UBE2B	1.01967e-34	1.76994e-30	0.158175	0.229	0.24
T_4	ENSG00000198931.10	APRT	1.46861e-34	2.54922e-30	0.147973	0.243	0.213
T_4	ENSG00000067082.14	KLF6	1.53304e-34	2.66106e-30	0.228362	0.514	0.512
T_4	ENSG00000147669.10	POLR2K	2.2468e-34	3.9e-30	0.134264	0.194	0.163
T_4	ENSG00000140319.10	SRP14	4.32537e-34	7.50797e-30	0.159185	0.499	0.444
T_4	ENSG00000215845.10	TSTD1	6.29254e-34	1.09226e-29	0.101809	0.154	0.113
T_4	ENSG00000136888.6	ATP6V1G1	1.52203e-33	2.64194e-29	0.146336	0.272	0.253
T_4	ENSG00000080824.18	HSP90AA1	1.75077e-33	3.03899e-29	0.202984	0.606	0.576
T_4	ENSG00000120727.12	PAIP2	4.10846e-33	7.13146e-29	0.133868	0.207	0.185
T_4	ENSG00000027869.11	SH2D2A	6.57041e-33	1.14049e-28	0.106938	0.111	0.075
T_4	ENSG00000134285.10	FKBP11	7.5651e-33	1.31315e-28	0.111813	0.143	0.104
T_4	ENSG00000112514.15	CUTA	8.70423e-33	1.51088e-28	0.143299	0.245	0.227
T_4	ENSG00000188612.11	SUMO2	1.76357e-32	3.06121e-28	0.164058	0.337	0.311
T_4	ENSG00000118816.9	CCNI	2.71442e-32	4.71169e-28	0.158043	0.255	0.252
T_4	ENSG00000112308.12	C6orf62	3.44277e-32	5.97596e-28	0.122778	0.156	0.154
T_4	ENSG00000096384.19	HSP90AB1	9.39902e-32	1.63148e-27	0.196432	0.474	0.457
T_4	ENSG00000205581.10	HMGN1	1.45897e-31	2.53249e-27	0.12864	0.179	0.168
T_4	ENSG00000170540.14	ARL6IP1	1.65921e-31	2.88006e-27	0.153041	0.218	0.196
T_4	ENSG00000147443.12	DOK2	1.68566e-31	2.92598e-27	0.112406	0.124	0.086
T_4	ENSG00000166295.8	ANAPC16	2.21842e-31	3.85074e-27	0.158127	0.278	0.279
T_4	ENSG00000159147.17	DONSON	3.39615e-31	5.89504e-27	0.136352	0.121	0.092
T_4	ENSG00000120742.10	SERP1	7.47456e-31	1.29743e-26	0.145997	0.214	0.219
T_4	ENSG00000067064.10	IDI1	7.85126e-31	1.36282e-26	0.133944	0.182	0.167
T_4	ENSG00000175567.8	UCP2	9.19347e-31	1.5958e-26	0.130555	0.165	0.133
T_4	ENSG00000217555.12	CKLF	1.12815e-30	1.95824e-26	0.123749	0.179	0.143
T_4	ENSG00000196776.14	CD47	1.20462e-30	2.09098e-26	0.105104	0.112	0.099
T_4	ENSG00000106245.10	BUD31	1.39426e-30	2.42015e-26	0.117703	0.158	0.13
T_4	ENSG00000185043.10	CIB1	1.47123e-30	2.55377e-26	0.131619	0.218	0.194
[truncated: 8,835 more rows]
