# Supplementary material for: Human liver single nucleus and single cell RNA sequencing identify a hepatocellular carcinoma-associated cell-type affecting survival
Source: Genome Med. 2022 May 17;14:50. doi: 10.1186/s13073-022-01055-5 (PMC9115949; doi:10.1186/s13073-022-01055-5)
Supplement: Supplementary file 3 — Additional file 3: Table S2. Reactome gene set enrichment analysis of the subcell-type marker genes. [file 13073_2022_1055_MOESM3_ESM.xlsx]

## Sheet: Reactome
Table S2: Reactome gene set enrichment analysis (for explanations of the coulumns, please see the table footnote).
Subcell-type	ID	Description	NES	P-value	Q-value	core_enrichment (enrichment genes)
Hep_1	R-HSA-6798695	Neutrophil degranulation	-1.9446	7.00945e-13	6.92091e-10	DPP7/TSPAN14/TMC6/TMEM179B/SERPINB6/DEGS1/CNN2/RAB27A/GYG1/NCKAP1L/DOCK2/GOLGA7/PNP/NEU1/PDAP1/CTSH/PSMC3/PSMB7/ASAH1/CCT2/RHOF/TBC1D10C/SLC44A2/STOM/CCT8/ARHGAP9/TIMP2/ILF2/CD93/STK10/TNFRSF1B/XRCC6/ITGAL/RAB7A/CD68/CD47/RAB31/SVIP/PYCARD/PRCP/VAPA/LAMTOR2/FGL2/LAMTOR1/SERPINB1/ATP6AP2/OSTF1/RAP1B/RAP1A/COTL1/CSNK2B/RAB5C/BIN2/CD36/PGAM1/CD55/RHOG/RNASET2/PA2G4/CMTM6/PSMA2/NDUFC2/ACTR2/DDX3X/LGA…
Hep_1	R-HSA-913531	Interferon Signaling	-2.07852	2.79145e-11	1.3781e-08	GBP2/PTPN1/GBP5/SAMHD1/PIN1/IFNGR1/EIF4E/KPNA2/ICAM1/SP100/STAT1/GBP4/UBE2N/FLNA/UBE2L6/HLA-DQA2/TRIM22/IFITM1/EGR1/EIF4A1/PSMB8/EIF4G2/HLA-F/IFNG/SUMO1/SOCS3/BST2/EIF4A2/IFI6/HLA-DQA1/CD44/IRF1/HLA-DQB1/HLA-DRB5/ISG20/ISG15/MT2A/IFITM3/IFITM2/IFI27/HLA-DPA1/UBC/UBB/HLA-DRB1/HLA-DPB1/UBA52/HLA-E/HLA-A/HLA-C/HLA-DRA/HLA-B/B2M
Hep_1	R-HSA-72766	Translation	-2.03378	7.20574e-11	2.37157e-08	MRPS7/MRPL11/MRPL13/MRPL36/OXA1L/MRPL14/MRPS16/MRPS33/MRPL27/MRPL50/MRPL34/CHCHD1/AIMP1/GADD45GIP1/MRPL21/SSR1/DDOST/MRPS15/MRPL22/EIF2S3/MRPL43/MRPL10/TUFM/MRPS18C/SRP19/MRPL41/MRPS36/MRPL47/SEC11C/PPA1/SSR3/EIF3J/EIF4E/MRPL54/EIF4H/MRPL20/MRPS6/SPCS3/AURKAIP1/MRPL52/EIF3M/MRPL18/MRPL51/MRPL57/TRAM1/EIF2S2/EIF4B/EIF1AX/SEC11A/SRP9/EIF3I/EIF3L/MRPS21/EIF3D/MRPL33/RPL22L1/EIF4A1/SPCS1/SPCS2/SEC61B…
Hep_1	R-HSA-162906	HIV Infection	-1.9136	1.67765e-08	4.12892e-06	POLR2A/PSMD13/CHMP2B/PSMB4/TAF9/PSMD4/GTF2H5/PSMB5/CHMP3/PSMC4/AP1S2/PSMB10/GTF2B/DOCK2/PSMC3/RANBP1/PSMB7/PSMA3/POLR2I/PSMC5/XRCC6/GTF2A2/POLR2G/POLR2F/POLR2J/VPS37B/TAF7/PSMB2/CHMP5/CD4/BANF1/PSMD8/SUPT4H1/APOBEC3G/CD8B/CHMP2A/AP2M1/PSMA2/VPS28/CCNH/PSMB6/AP2S1/CD247/LCK/PSMA4/POLR2K/PSMB8/PSMB3/RBX1/ARF1/PSMB1/SLC25A5/FYN/RAN/PSME2/PSMB9/PSMA7/POLR2L/SKP1/PSME1/NPM1/SLC25A6/PPIA/UBC/UBB/UBA52/…
Hep_1	R-HSA-211859	Biological oxidations	1.88357	2.09087e-08	4.12892e-06	CYP3A5/CYP2B6/ACSM2A/CYP2C9/CYP3A4/CYP2C8/POR/MAT1A/CYP4F3/CYP2E1/TPST1/SULT2A1/ADH1B/NNMT/GLYAT/NR1H4/FMO3/CYP3A43/PAPSS2/CES1/NCOA2/ADH4/MGST1/AADAC/GCLC/MAOB/CYP39A1/CYP2A13/ACSM5/RXRA/CYP4A11/UGT2B15/CYP2D6/CYP4F12/GSTA1/ALDH1A1/MTR/UGP2/UGT2B4/ADH6/CYP7B1/SLC35D1/MAOA/CYP8B1/EPHX1/CYP27A1/ACSS2/ADH1A/UGT2B7/ALDH2/CES2/GCLM
Hep_1	R-HSA-877300	Interferon gamma signaling	-2.00515	7.50767e-08	1.23547e-05	GBP2/PTPN1/GBP5/IFNGR1/ICAM1/SP100/STAT1/GBP4/HLA-DQA2/TRIM22/HLA-F/IFNG/SUMO1/SOCS3/HLA-DQA1/CD44/IRF1/HLA-DQB1/HLA-DRB5/MT2A/HLA-DPA1/HLA-DRB1/HLA-DPB1/HLA-E/HLA-A/HLA-C/HLA-DRA/HLA-B/B2M
Hep_1	R-HSA-2132295	MHC class II antigen presentation	-1.95298	1.63873e-07	2.31147e-05	DCTN6/CLTA/DCTN3/HLA-DMB/DYNC1I2/RAB7A/LGMN/CAPZA2/HLA-DQA2/AP2M1/CTSB/AP2S1/CAPZA1/CTSC/TUBB4B/CTSL/ARF1/CAPZB/CTSD/CTSS/TUBA4A/TUBA1A/HLA-DQA1/HLA-DQB1/TUBA1B/HLA-DRB5/DYNLL1/HLA-DPA1/HLA-DRB1/HLA-DPB1/HLA-DRA/CD74
Hep_1	R-HSA-202403	TCR signaling	-1.94721	2.18668e-07	2.69882e-05	PSMB4/PSMD4/ZAP70/PSMB5/PSMC4/PAG1/PSMB10/LAT/PSMC3/PSMB7/VASP/PSMA3/PSMC5/ITK/UBE2D2/WAS/INPP5D/PTPN22/UBE2N/PSMB2/LCP2/CD4/PSMD8/HLA-DQA2/PSMA2/TRAT1/PSMB6/CD247/LCK/PSMA4/NFKBIA/PSMB8/CD3G/PSMB3/PSMB1/EVL/CD3E/PSME2/PSMB9/PSMA7/HLA-DQA1/HLA-DQB1/HLA-DRB5/SKP1/PSME1/CD3D/PTPRC/HLA-DPA1/UBC/UBB/HLA-DRB1/HLA-DPB1/UBA52/HLA-DRA
Hep_1	R-HSA-611105	Respiratory electron transport	-1.93991	2.5478e-07	2.79513e-05	NDUFA8/NDUFS3/COQ10B/UQCRC2/UQCRFS1/SDHD/NDUFB6/COX20/NDUFAB1/NDUFB5/NDUFS8/NDUFB3/NDUFS7/NDUFA5/COX5A/NDUFAF3/COX14/NDUFS6/NDUFC1/NDUFB9/COX7A2L/NDUFA12/NDUFB10/NDUFB7/NDUFA6/NDUFC2/NDUFV2/NDUFA2/NDUFB11/NDUFB4/NDUFA3/NDUFA11/NDUFB1/NDUFB8/UQCR10/NDUFA13/COX7B/UQCRH/NDUFB2/COX8A/UQCRQ/NDUFA1/COX6A1/COX5B/COX6B1/NDUFS5/CYCS/COX6C/NDUFA4/UQCR11/UQCRB/COX4I1/COX7C
Hep_1	R-HSA-449147	Signaling by Interleukins	-1.70734	4.04408e-07	3.9805e-05	PPP2R1A/CANX/ITGAX/CXCL10/PELI1/VCAM1/JAK3/HAVCR2/PTPN12/PSMD13/S1PR1/APP/PSMB4/STXBP2/HMOX1/PSMD4/TGFB1/SIGIRR/SQSTM1/IL16/MYC/PSMB5/PSMC4/CNN2/PSMB10/IL33/DUSP6/IRAK3/BCL2/AIP/PSMC3/PSMB7/GATA3/SAA1/LGALS9/PSMA3/IL10RA/MAP3K8/PPP2CA/IL2RB/IL27RA/CASP1/PSMC5/HSP90B1/TNFRSF1B/TALDO1/ICAM1/TCP1/STAT1/INPP5D/HIF1A/BATF/UBE2N/PSMB2/ITGB1/RAP1B/IL1B/STAT4/PTPN7/DUSP4/CD4/HNRNPF/PSMD8/CD36/CCL20/CCL3L…
Hep_1	R-HSA-163200	Respiratory electron transport, ATP synthesis by chemiosmotic coupling, and heat production by uncoupling proteins.	-1.94307	4.43457e-07	3.9805e-05	NDUFA8/NDUFS3/COQ10B/UQCRC2/UQCRFS1/SDHD/NDUFB6/COX20/NDUFAB1/NDUFB5/NDUFS8/NDUFB3/NDUFS7/NDUFA5/COX5A/NDUFAF3/COX14/NDUFS6/NDUFC1/NDUFB9/COX7A2L/NDUFA12/NDUFB10/NDUFB7/NDUFA6/NDUFC2/NDUFV2/NDUFA2/NDUFB11/NDUFB4/NDUFA3/NDUFA11/NDUFB1/NDUFB8/UQCR10/NDUFA13/UCP2/COX7B/UQCRH/NDUFB2/COX8A/UQCRQ/NDUFA1/COX6A1/COX5B/COX6B1/NDUFS5/CYCS/COX6C/NDUFA4/UQCR11/UQCRB/COX4I1/COX7C
Hep_1	R-HSA-211897	Cytochrome P450 - arranged by substrate type	1.88044	5.89327e-07	4.84903e-05	CYP3A5/CYP2B6/CYP2C9/CYP3A4/CYP2C8/POR/CYP4F3/CYP2E1/NR1H4/CYP3A43/NCOA2/CYP39A1/CYP2A13/RXRA/CYP4A11/CYP2D6/CYP4F12/CYP7B1/CYP8B1/CYP27A1
Hep_1	R-HSA-422475	Axon guidance	-1.68457	1.12909e-06	8.57563e-05	VAV3/EIF4A3/PSMD13/CXCL12/DPYSL2/MYH11/RHOB/PSMB4/RDX/PSMD4/PSMB5/RNPS1/SEMA4D/PSMC4/PSMB10/ITGA9/PLXND1/PSMC3/PSMB7/VASP/FGFR1/PRNP/PSMA3/PSENEN/EFNB2/MYO10/CLTA/ROBO2/PSMC5/NRP2/TLN1/MAGOH/COL4A1/PSMB2/ITGB1/COL4A2/CSNK2B/PSMD8/SH3KBP1/AP2M1/ARPC4/PSMA2/ACTR2/RPL22L1/PSMB6/AP2S1/DOK2/ADAM10/PSMA4/MYH9/TUBB4B/PSMB8/PSMB3/RBX1/ACTR3/PSMB1/RHOC/MSN/ARPC5/MYL9/CAP1/EVL/RBM8A/FYN/EZR/PSME2/TUBA4A/TU…
Hep_1	R-HSA-9675108	Nervous system development	-1.63727	1.36167e-06	9.60338e-05	VAV3/EIF4A3/PSMD13/CXCL12/DPYSL2/MYH11/RHOB/PSMB4/RDX/PSMD4/WWTR1/PSMB5/RNPS1/SEMA4D/PSMC4/PSMB10/ITGA9/PLXND1/PSMC3/PSMB7/VASP/FGFR1/PRNP/PSMA3/PSENEN/EFNB2/MYO10/CLTA/ROBO2/PSMC5/NRP2/TLN1/MAGOH/UTRN/COL4A1/PSMB2/ITGB1/COL4A2/CSNK2B/PSMD8/SH3KBP1/AP2M1/ARPC4/PSMA2/ACTR2/RPL22L1/PSMB6/AP2S1/DOK2/ADAM10/PSMA4/MYH9/TUBB4B/PSMB8/PSMB3/RBX1/ACTR3/PSMB1/RHOC/MSN/ARPC5/MYL9/CAP1/EVL/RBM8A/FYN/EZR/PSME…
Hep_1	R-HSA-211945	Phase I - Functionalization of compounds	1.85703	1.91652e-06	0.000123698	CYP3A5/CYP2B6/CYP2C9/CYP3A4/CYP2C8/POR/CYP4F3/CYP2E1/ADH1B/NR1H4/FMO3/CYP3A43/CES1/NCOA2/ADH4/AADAC/MAOB/CYP39A1/CYP2A13/RXRA/CYP4A11/CYP2D6/CYP4F12/ALDH1A1/ADH6/CYP7B1/MAOA/CYP8B1/EPHX1/CYP27A1/ACSS2/ADH1A/ALDH2/CES2
Hep_1	R-HSA-162909	Host Interactions of HIV factors	-1.89118	2.00448e-06	0.000123698	PSMD13/PSMB4/PSMD4/PSMB5/PSMC4/AP1S2/PSMB10/DOCK2/PSMC3/RANBP1/PSMB7/PSMA3/PSMC5/PSMB2/CD4/BANF1/PSMD8/APOBEC3G/CD8B/AP2M1/PSMA2/PSMB6/AP2S1/CD247/LCK/PSMA4/PSMB8/PSMB3/RBX1/ARF1/PSMB1/SLC25A5/FYN/RAN/PSME2/PSMB9/PSMA7/SKP1/PSME1/NPM1/SLC25A6/PPIA/UBC/UBB/UBA52/HLA-A/B2M
Hep_1	R-HSA-202424	Downstream TCR signaling	-1.91327	3.94269e-06	0.000228993	PSMD13/PSMB4/PSMD4/PSMB5/PSMC4/PSMB10/PSMC3/PSMB7/PSMA3/PSMC5/UBE2D2/INPP5D/UBE2N/PSMB2/CD4/PSMD8/HLA-DQA2/PSMA2/TRAT1/PSMB6/CD247/LCK/PSMA4/NFKBIA/PSMB8/CD3G/PSMB3/PSMB1/CD3E/PSME2/PSMB9/PSMA7/HLA-DQA1/HLA-DQB1/HLA-DRB5/SKP1/PSME1/CD3D/HLA-DPA1/UBC/UBB/HLA-DRB1/HLA-DPB1/UBA52/HLA-DRA
Hep_1	R-HSA-72163	mRNA Splicing - Major Pathway	-1.79582	4.46907e-06	0.000243457	HNRNPD/PUF60/HNRNPR/PHF5A/WBP11/PQBP1/RBM22/SNRPA1/SNW1/HNRNPM/GTF2F1/SLU7/CD2BP2/NUDT21/POLR2E/PRPF38A/EIF4A3/POLR2A/SF1/SNRNP27/LSM4/RNPS1/LSM2/SNRPC/LSM6/SNRPD3/HNRNPH2/CWC15/POLR2I/SF3B2/LSM5/POLR2G/POLR2F/PAPOLA/POLR2J/MAGOH/LSM8/TRA2B/SNRPN/HNRNPF/HNRNPUL1/LSM3/HNRNPH1/DNAJC8/BUD31/SNRPD1/LSM7/SNRPE/RBMX/BCAS2/HNRNPC/FUS/SRSF2/PCBP1/SNRPF/SF3B6/PCBP2/SF3B5/SRRM1/HNRNPA3/POLR2K/SYF2/SRSF5/HN…
Hep_1	R-HSA-198933	Immunoregulatory interactions between a Lymphoid and a non-Lymphoid cell	-1.87166	4.81375e-06	0.000243457	CRTAM/ITGAL/KLRG1/ICAM1/CD81/ITGB1/ICAM2/FCGR3A/SH2D1A/ICAM3/CD8B/KLRF1/CD8A/IFITM1/CD247/CD3G/HLA-F/CD96/CLEC2D/CD3E/ITGB2/CD99/CLEC2B/KLRD1/CD3D/HCST/TYROBP/KLRB1/HLA-E/HLA-A/HLA-C/HLA-B/B2M
Hep_1	R-HSA-195258	RHO GTPase Effectors	-1.74013	4.93143e-06	0.000243457	FMNL2/PIN1/CDKN1B/MAPRE1/FMNL1/PPP2CA/PRKCB/DYNC1I2/WAS/CTNNB1/ITGB1/FLNA/NUDC/BUB3/CALM3/RHOG/ARPC4/ACTR2/YWHAQ/MYH9/YWHAE/TUBB4B/PPP2R5C/ACTR3/RHOC/ARPC5/IQGAP1/MYL9/WIPF1/EVL/BRK1/S100A9/S100A8/RAC2/TUBA4A/TUBA1A/RHOA/YWHAB/YWHAZ/ARPC1B/PPP1CB/TUBA1B/CDC42/DYNLL1/MYL12B/ARPC3/CYBA/CALM2/ARPC2/CALM1/MYL12A/PFN1/ACTG1/CFL1/MYL6/ACTB
Hep_1	R-HSA-72172	mRNA Splicing	-1.76654	7.2588e-06	0.000328985	HNRNPD/PUF60/HNRNPR/PHF5A/WBP11/PQBP1/RBM22/SNRPA1/SNW1/HNRNPM/GTF2F1/SLU7/CD2BP2/NUDT21/POLR2E/PRPF38A/EIF4A3/POLR2A/SF1/SNRNP27/LSM4/RNPS1/ZCRB1/LSM2/SNRPC/LSM6/SNRPD3/HNRNPH2/CWC15/POLR2I/SF3B2/LSM5/POLR2G/POLR2F/PAPOLA/POLR2J/MAGOH/LSM8/TRA2B/SNRPN/HNRNPF/HNRNPUL1/LSM3/HNRNPH1/DNAJC8/BUD31/SNRPD1/LSM7/SNRPE/RBMX/BCAS2/HNRNPC/FUS/SRSF2/PCBP1/SNRPF/SF3B6/PCBP2/SF3B5/SRRM1/HNRNPA3/POLR2K/SYF2/SR…
Hep_1	R-HSA-909733	Interferon alpha/beta signaling	-1.89586	7.33026e-06	0.000328985	IFITM1/EGR1/PSMB8/HLA-F/SOCS3/BST2/IFI6/IRF1/ISG20/ISG15/IFITM3/IFITM2/IFI27/HLA-E/HLA-A/HLA-C/HLA-B
Hep_1	R-HSA-72203	Processing of Capped Intron-Containing Pre-mRNA	-1.69171	9.14073e-06	0.000380329	PPIL4/POLR2C/ISY1/ZC3H11A/SF3A1/HNRNPD/PUF60/HNRNPR/PHF5A/WBP11/PQBP1/RBM22/SNRPA1/SNW1/HNRNPM/GTF2F1/SLU7/DDX39A/CD2BP2/NUDT21/POLR2E/PRPF38A/NXT1/EIF4A3/POLR2A/SF1/THOC7/SNRNP27/LSM4/RNPS1/ZCRB1/LSM2/SNRPC/LSM6/SNRPD3/HNRNPH2/CWC15/POLR2I/SF3B2/EIF4E/LSM5/WTAP/POLR2G/POLR2F/PAPOLA/POLR2J/MAGOH/LSM8/TRA2B/SNRPN/HNRNPF/HNRNPUL1/LSM3/HNRNPH1/DNAJC8/BUD31/SNRPD1/LSM7/SNRPE/RBMX/BCAS2/HNRNPC/FUS/SRS…
Hep_1	R-HSA-1428517	The citric acid (TCA) cycle and respiratory electron transport	-1.81463	9.24468e-06	0.000380329	IDH3B/NDUFA8/NDUFS3/SLC16A3/COQ10B/UQCRC2/UQCRFS1/MPC2/IDH2/SDHD/NDUFB6/COX20/NDUFAB1/NDUFB5/VDAC1/NDUFS8/NDUFB3/NDUFS7/MDH2/NDUFA5/COX5A/NDUFAF3/COX14/NDUFS6/NDUFC1/NDUFB9/COX7A2L/NDUFA12/NDUFB10/NDUFB7/BSG/NDUFA6/NDUFC2/NDUFV2/NDUFA2/NDUFB11/NDUFB4/NDUFA3/LDHB/NDUFA11/NDUFB1/NDUFB8/UQCR10/NDUFA13/UCP2/COX7B/UQCRH/LDHA/NDUFB2/COX8A/UQCRQ/NDUFA1/COX6A1/COX5B/COX6B1/NDUFS5/CYCS/COX6C/NDUFA4/UQCR11…
Hep_1	R-HSA-72613	Eukaryotic Translation Initiation	-1.86698	1.22156e-05	0.000463896	EIF3J/EIF4E/EIF4H/EIF3M/EIF2S2/EIF4B/EIF1AX/EIF3I/EIF3L/EIF3D/RPL22L1/EIF4A1/EIF3G/EIF3H/EIF3F/EIF4A2/RPS4Y1/EIF3K/RPS27L/EIF3E/RPL36AL/PABPC1/UBA52
Hep_1	R-HSA-72737	Cap-dependent Translation Initiation	-1.86698	1.22156e-05	0.000463896	EIF3J/EIF4E/EIF4H/EIF3M/EIF2S2/EIF4B/EIF1AX/EIF3I/EIF3L/EIF3D/RPL22L1/EIF4A1/EIF3G/EIF3H/EIF3F/EIF4A2/RPS4Y1/EIF3K/RPS27L/EIF3E/RPL36AL/PABPC1/UBA52
Hep_1	R-HSA-376176	Signaling by ROBO receptors	-1.81274	1.87326e-05	0.000685035	EIF4A3/PSMD13/CXCL12/PSMB4/PSMD4/PSMB5/RNPS1/PSMC4/PSMB10/PSMC3/PSMB7/VASP/PSMA3/ROBO2/PSMC5/MAGOH/PSMB2/PSMD8/PSMA2/RPL22L1/PSMB6/PSMA4/PSMB8/PSMB3/RBX1/PSMB1/CAP1/EVL/RBM8A/PSME2/PSMB9/RPS4Y1/PSMA7/RHOA/RPS27L/CDC42/PSME1/RPL36AL/PABPC1/PFN1/UBC/UBB/UBA52/CXCR4
Hep_1	R-HSA-8957322	Metabolism of steroids	1.7692	2.18521e-05	0.000770575	ABCB11/SLC27A2/SLCO1B1/HSD17B2/BAAT/SCP2/GPAM/ACACB/INSIG1/TBL1X/OSBPL9/AKR1C1/PPARA/SRD5A1/SLC27A5/NR1H4/ABCC3/ALB/GC/AKR1C2/HSD11B1/CHD9/NCOA2/HSD17B4/HMGCS1/HSD17B7/SEC24B/CYP39A1/RXRA/SREBF2/FASN/TBL1XR1/AKR1D1/DHCR24/MSMO1/CYP7B1/ACACA/SEC24D/CYP8B1/CYP27A1/SERPINA6/FDPS/SCAP/CREBBP/SCD/LSS/OSBP/SREBF1/NCOA1/SEC23A/SRD5A2/INSIG2
Hep_1	R-HSA-9612973	Autophagy	-1.77559	2.72495e-05	0.000927769	VDAC1/DYNC1I2/TOMM22/VPS37B/LAMTOR2/UBE2N/LAMTOR1/TOMM20/CSNK2B/MAP1LC3B/CHMP2A/VPS28/LAMTOR5/TUBB4B/GABARAPL2/LAMTOR4/PARK7/RNASE1/TUBA4A/TUBA1A/TUBA1B/DYNLL1/TOMM7/HSP90AB1/UBC/HSPA8/VIM/UBB/UBA52/HSP90AA1/EEF1A1
Hep_1	R-HSA-1236975	Antigen processing-Cross presentation	-1.79392	3.79459e-05	0.00124889	PSMB5/PSMC4/PSMB10/PSMC3/PSMB7/MRC1/PSMA3/PSMC5/LY96/TAP1/PSMB2/PDIA3/PSMD8/CD36/PSMA2/TAPBP/PSMB6/PSMA4/PSMB8/PSMB3/CTSL/SEC61B/PSMB1/HLA-F/SEC61G/CALR/S100A9/S100A8/CTSS/VAMP8/PSME2/PSMB9/PSMA7/PSME1/CYBA/HMGB1/UBC/UBB/UBA52/HLA-E/HLA-A/HLA-C/HLA-B/B2M
Hep_1	R-HSA-380108	Chemokine receptors bind chemokines	-1.84468	4.22849e-05	0.00133748	CCR6/CXCL10/CXCL12/CCR7/CXCL16/CXCL3/CXCR6/CCL21/XCL1/CCL20/CCL3L3/XCL2/CCL2/CXCL8/CXCR4/CCL5/CCL4
Hep_1	R-HSA-5357801	Programmed Cell Death	-1.70953	4.54606e-05	0.00133748	BID/PSMD13/FLOT1/CHMP2B/PSMB4/PSMD4/SATB1/CARD8/PSMB5/CHMP3/PSMC4/PSMB10/BCL2/AKT3/PSMC3/PSMB7/CASP4/PSMA3/CASP1/PSMC5/LY96/CTNNB1/CFLAR/BCAP31/PSMB2/IL1B/PSMD8/BAX/CHMP2A/PSMA2/CDC37/PSMB6/GSN/YWHAQ/PSMA4/YWHAE/PSMB8/PSMB3/PMAIP1/PSMB1/HMGB2/PSME2/PSMB9/PSMA7/BIRC3/YWHAB/YWHAZ/SDCBP/IRF1/CYCS/GZMB/LMNA/DYNLL1/PSME1/HMGB1/UBC/VIM/UBB/UBA52/HSP90AA1
Hep_1	R-HSA-202433	Generation of second messenger molecules	-1.83154	4.66948e-05	0.00133748	LAT/VASP/ITK/WAS/LCP2/CD4/HLA-DQA2/CD247/LCK/CD3G/EVL/CD3E/HLA-DQA1/HLA-DQB1/HLA-DRB5/CD3D/HLA-DPA1/HLA-DRB1/HLA-DPB1/HLA-DRA
Hep_1	R-HSA-8852276	The role of GTSE1 in G2/M progression after G2 checkpoint	-1.86107	4.76786e-05	0.00133748	PSMD13/PSMB4/PSMD4/PSMB5/PSMC4/PSMB10/PSMC3/PSMB7/PSMA3/MAPRE1/PSMC5/PSMB2/PSMD8/PSMA2/PSMB6/PSMA4/TUBB4B/PSMB8/PSMB3/CDKN1A/PSMB1/PSME2/TUBA4A/TUBA1A/PSMB9/PSMA7/TUBA1B/PSME1/HSP90AB1/UBC/UBB/UBA52/HSP90AA1
Hep_1	R-HSA-156827	L13a-mediated translational silencing of Ceruloplasmin expression	-1.84456	4.82398e-05	0.00133748	EIF3J/EIF4E/EIF4H/EIF3M/EIF2S2/EIF4B/EIF1AX/EIF3I/EIF3L/EIF3D/RPL22L1/EIF4A1/EIF3G/EIF3H/EIF3F/EIF4A2/RPS4Y1/EIF3K/RPS27L/EIF3E/RPL36AL/PABPC1/UBA52
Hep_1	R-HSA-9010553	Regulation of expression of SLITs and ROBOs	-1.81628	4.87654e-05	0.00133748	EIF4A3/PSMD13/PSMB4/PSMD4/PSMB5/RNPS1/PSMC4/PSMB10/PSMC3/PSMB7/PSMA3/ROBO2/PSMC5/MAGOH/PSMB2/PSMD8/PSMA2/RPL22L1/PSMB6/PSMA4/PSMB8/PSMB3/RBX1/PSMB1/RBM8A/PSME2/PSMB9/RPS4Y1/PSMA7/RPS27L/PSME1/RPL36AL/PABPC1/UBC/UBB/UBA52
Hep_1	R-HSA-389948	PD-1 signaling	-1.78389	5.27344e-05	0.00139146	CD4/HLA-DQA2/CD247/LCK/CD3G/CD3E/HLA-DQA1/HLA-DQB1/HLA-DRB5/CD3D/HLA-DPA1/HLA-DRB1/HLA-DPB1/HLA-DRA
Hep_1	R-HSA-3700989	Transcriptional Regulation by TP53	-1.57821	5.3552e-05	0.00139146	YWHAH/PLK2/PRELID1/PLK3/CCNG1/PCNA/CHD3/NELFE/HDAC1/YWHAG/HDAC2/GTF2F1/NDRG1/TCEA1/PPP2R1A/HIPK1/CNOT7/POLR2E/RPA2/POLR2A/BID/GLS/TAF9/GTF2H5/PHF20/AKT3/PIN1/CDKN1B/PPP2CA/POLR2I/COX20/CASP1/PRMT1/TMEM219/RPA3/BNIP3L/POLR2G/POLR2F/POLR2J/LAMTOR2/COX5A/TAF7/LAMTOR1/CNOT6L/COX14/CSNK2B/COX7A2L/SUPT4H1/PRDX2/BAX/RGCC/CCNH/PRDX5/JUN/LAMTOR5/YWHAQ/YWHAE/POLR2K/PIP4K2A/PPP2R5C/PMAIP1/CDKN1A/PRDM1/SGK1/…
Hep_1	R-HSA-8950505	Gene and protein expression by JAK-STAT signaling after Interleukin-12 stimulation	-1.81902	5.6764e-05	0.0014371	CNN2/AIP/TALDO1/TCP1/RAP1B/STAT4/HNRNPF/GSTO1/PDCD4/CAPZA1/HNRNPDL/ARF1/HNRNPA2B1/MIF/MSN/IFNG/LCP1/PSME2/SOD1/ANXA2/CDC42/PPIA/CFL1
Hep_1	R-HSA-69239	Synthesis of DNA	-1.75693	6.34558e-05	0.00156636	POLE3/UBE2S/PSMC1/RPA2/PSMD13/PSMB4/PSMD4/PSMB5/PSMC4/PSMB10/PSMC3/CDC26/PSMB7/POLE4/PSMA3/PSMC5/RPA3/PSMB2/PSMD8/ANAPC11/PSMA2/PSMB6/PSMA4/PSMB8/PSMB3/RBX1/PSMB1/ANAPC16/PSME2/PSMB9/PSMA7/SKP1/PSME1/UBC/UBB/UBA52
Hep_1	R-HSA-1168372	Downstream signaling events of B Cell Receptor (BCR)	-1.7897	7.6961e-05	0.00185339	PSMC2/CARD11/PSMD6/PSMD9/BCL10/KRAS/NFATC1/PSMC1/NFATC2/PSMD13/PSMB4/PSMD4/PSMB5/PSMC4/PSMB10/RASGRP1/PSMC3/PSMB7/PSMA3/PRKCB/PSMC5/PSMB2/PSMD8/CALM3/PSMA2/PSMB6/PSMA4/NFKBIA/PSMB8/PSMB3/PSMB1/PSME2/PSMB9/PSMA7/FKBP1A/REL/SKP1/PSME1/CALM2/PPIA/CALM1/UBC/UBB/UBA52
Hep_1	R-HSA-69306	DNA Replication	-1.76416	8.34156e-05	0.0018833	POLE3/UBE2S/PSMC1/RPA2/PSMD13/PSMB4/PSMD4/PSMB5/PSMC4/PSMB10/PSMC3/CDC26/PSMB7/POLE4/PSMA3/PSMC5/RPA3/PSMB2/PSMD8/ANAPC11/PSMA2/PSMB6/PSMA4/PSMB8/PSMB3/RBX1/PSMB1/ANAPC16/PSME2/PSMB9/PSMA7/SKP1/PSME1/UBC/UBB/UBA52
Hep_1	R-HSA-72706	GTP hydrolysis and joining of the 60S ribosomal subunit	-1.83123	8.60481e-05	0.0018833	EIF3J/EIF4E/EIF4H/EIF3M/EIF2S2/EIF4B/EIF1AX/EIF3I/EIF3L/EIF3D/RPL22L1/EIF4A1/EIF3G/EIF3H/EIF3F/EIF4A2/RPS4Y1/EIF3K/RPS27L/EIF3E/RPL36AL/UBA52
Hep_1	R-HSA-9613829	Chaperone Mediated Autophagy	-1.78216	8.66686e-05	0.0018833	PARK7/RNASE1/HSP90AB1/UBC/HSPA8/VIM/UBB/UBA52/HSP90AA1/EEF1A1
Hep_1	R-HSA-69481	G2/M Checkpoints	-1.71588	8.73849e-05	0.0018833	PSMC2/PSMD6/PSMD9/YWHAH/BABAM1/YWHAG/PSMC1/RPA2/PSMD13/PSMB4/PSMD4/PSMB5/PSMC4/PSMB10/PSMC3/PSMB7/PSMA3/PSMC5/RPA3/UBE2N/PSMB2/PSMD8/PSMA2/PSMB6/YWHAQ/PSMA4/YWHAE/PSMB8/PSMB3/PSMB1/SUMO1/PSME2/PSMB9/PSMA7/YWHAB/YWHAZ/PSME1/UBC/UBB/UBA52
Hep_1	R-HSA-194068	Bile acid and bile salt metabolism	1.77962	8.95248e-05	0.0018833	ABCB11/SLC27A2/SLCO1B1/BAAT/SCP2/OSBPL9/AKR1C1/SLC27A5/NR1H4/ABCC3/ALB/AKR1C2/NCOA2/HSD17B4/CYP39A1/RXRA/AKR1D1/CYP7B1/CYP8B1/CYP27A1
Hep_1	R-HSA-5218859	Regulated Necrosis	-1.83454	9.1453e-05	0.0018833	FLOT1/CHMP2B/CHMP3/CASP4/CASP1/CFLAR/IL1B/BAX/CHMP2A/CDC37/BIRC3/SDCBP/IRF1/CYCS/GZMB/HMGB1/UBC/UBB/UBA52/HSP90AA1
Hep_1	R-HSA-2555396	Mitotic Metaphase and Anaphase	-1.63371	9.15548e-05	0.0018833	PSMD13/CHMP2B/EMD/PSMB4/PSMD4/PPP1CC/PMF1/PSMB5/CHMP3/PSMC4/RAD21/PSMB10/PSMC3/CDC26/PSMB7/PTTG1/UBE2I/PSMA3/MAPRE1/PPP2CA/PSMC5/DYNC1I2/PSMB2/NUDC/BANF1/BUB3/PSMD8/ANAPC11/CHMP2A/PSMA2/PSMB6/PSMA4/TUBB4B/PSMB8/PSMB3/PPP2R5C/PSMB1/ANAPC16/SUMO1/RAN/PSME2/TUBA4A/TUBA1A/PSMB9/PSMA7/TUBA1B/LMNA/DYNLL1/PSME1/UBC/UBB/UBA52
Hep_1	R-HSA-68882	Mitotic Anaphase	-1.63346	9.94272e-05	0.0020035	PSMD13/CHMP2B/EMD/PSMB4/PSMD4/PPP1CC/PMF1/PSMB5/CHMP3/PSMC4/RAD21/PSMB10/PSMC3/CDC26/PSMB7/PTTG1/UBE2I/PSMA3/MAPRE1/PPP2CA/PSMC5/DYNC1I2/PSMB2/NUDC/BANF1/BUB3/PSMD8/ANAPC11/CHMP2A/PSMA2/PSMB6/PSMA4/TUBB4B/PSMB8/PSMB3/PPP2R5C/PSMB1/ANAPC16/SUMO1/RAN/PSME2/TUBA4A/TUBA1A/PSMB9/PSMA7/TUBA1B/LMNA/DYNLL1/PSME1/UBC/UBB/UBA52
Hep_1	R-HSA-9020591	Interleukin-12 signaling	-1.81295	0.000101902	0.0020123	CNN2/AIP/TALDO1/TCP1/RAP1B/STAT4/HNRNPF/GSTO1/PDCD4/CAPZA1/HNRNPDL/ARF1/HNRNPA2B1/MIF/MSN/IFNG/LCP1/PSME2/SOD1/ANXA2/CDC42/PPIA/CFL1
Hep_1	R-HSA-5339562	Uptake and actions of bacterial toxins	-1.81405	0.000104066	0.00201473	CALM3/VAMP2/CD9/EEF2/CALM2/CALM1/HSP90AB1/HSP90AA1
Hep_1	R-HSA-168255	Influenza Infection	-1.79281	0.000110352	0.00209534	POLR2I/CLTA/KPNA2/POLR2G/POLR2F/POLR2J/RPL22L1/POLR2K/CALR/RAN/RPS4Y1/RPS27L/POLR2L/ISG15/SLC25A6/HSPA1B/RPL36AL/HSPA1A/UBA52/HSP90AA1
Hep_1	R-HSA-3371556	Cellular response to heat stress	-1.77188	0.000113751	0.00211914	RPS19BP1/CRYAB/BAG3/RPA3/HSBP1/ST13/HSPA5/YWHAE/PTGES3/HSPH1/DNAJB6/HSPA6/HSPA1B/HSP90AB1/HSPA1A/HSPA8/DNAJB1/HSP90AA1/EEF1A1
Hep_1	R-HSA-399954	Sema3A PAK dependent Axon repulsion	-1.71244	0.00013477	0.0024215	FYN/HSP90AB1/CFL1/HSP90AA1
Hep_1	R-HSA-156842	Eukaryotic Translation Elongation	-1.73481	0.000134886	0.0024215	RPL22L1/RPS4Y1/RPS27L/EEF2/EEF1B2/RPL36AL/EEF1D/UBA52/EEF1A1
Hep_1	R-HSA-2029482	Regulation of actin dynamics for phagocytic cup formation	-1.78505	0.000144922	0.00255521	NCKAP1L/WASF2/MYO10/WAS/FCGR3A/ARPC4/ACTR2/CD247/MYH9/CD3G/ACTR3/ARPC5/WIPF1/BRK1/ARPC1B/CDC42/ARPC3/ARPC2/HSP90AB1/ACTG1/CFL1/HSP90AA1/ACTB
Hep_1	R-HSA-202430	Translocation of ZAP-70 to Immunological synapse	-1.74555	0.000154495	0.00267621	PTPN22/CD4/HLA-DQA2/CD247/LCK/CD3G/CD3E/HLA-DQA1/HLA-DQB1/HLA-DRB5/CD3D/HLA-DPA1/HLA-DRB1/HLA-DPB1/HLA-DRA
Hep_1	R-HSA-2682334	EPH-Ephrin signaling	-1.76676	0.000159405	0.00267904	AP2M1/ARPC4/ACTR2/AP2S1/ADAM10/MYH9/ACTR3/ARPC5/MYL9/FYN/RHOA/ARPC1B/SDCBP/CDC42/MYL12B/ARPC3/ARPC2/MYL12A/ACTG1/CFL1/MYL6/ACTB
Hep_1	R-HSA-187577	SCF(Skp2)-mediated degradation of p27/p21	-1.77059	0.000161327	0.00267904	PSMD13/PSMB4/PSMD4/PSMB5/PSMC4/PSMB10/PSMC3/PSMB7/PSMA3/CDKN1B/PSMC5/PSMB2/PSMD8/PSMA2/PSMB6/PSMA4/PSMB8/PSMB3/CDKN1A/PSMB1/PSME2/PSMB9/PSMA7/SKP1/PSME1/UBC/UBB/UBA52
Hep_1	R-HSA-179419	APC:Cdc20 mediated degradation of cell cycle proteins prior to satisfation of the cell cycle checkpoint	-1.75108	0.000162799	0.00267904	PSMD13/PSMB4/PSMD4/PSMB5/PSMC4/PSMB10/PSMC3/CDC26/PSMB7/PSMA3/PSMC5/PSMB2/BUB3/PSMD8/ANAPC11/PSMA2/PSMB6/PSMA4/PSMB8/PSMB3/PSMB1/ANAPC16/PSME2/PSMB9/PSMA7/PSME1/UBC/UBB/UBA52
Hep_1	R-HSA-69052	Switching of origins to a post-replicative state	-1.77366	0.000165994	0.00268684	PSMD13/PSMB4/PSMD4/PSMB5/PSMC4/PSMB10/PSMC3/CDC26/PSMB7/PSMA3/PSMC5/PSMB2/PSMD8/ANAPC11/PSMA2/PSMB6/PSMA4/PSMB8/PSMB3/RBX1/PSMB1/ANAPC16/PSME2/PSMB9/PSMA7/SKP1/PSME1/UBC/UBB/UBA52
Hep_1	R-HSA-8978868	Fatty acid metabolism	1.64249	0.000182893	0.00291262	CYP2C9/CYP2C8/SLC27A2/ACSL1/CYP4F3/PCCA/PRKAG2/FAAH2/SCP2/ACOT12/ACACB/CPT1A/EHHADH/PTGR1/EPHX2/CBR4/HSD17B4/ACOX1/ACADVL/PON1/RXRA/CYP4A11/FASN/PON3/HAO2/ACSL5/ELOVL2/PECR/ACAA1/HADHB/ACACA/CYP8B1/ACSF2/PRKAB2/PON2/ALDH3A2/DECR1/ACSL3/CROT
Hep_1	R-HSA-1236974	ER-Phagosome pathway	-1.76578	0.000203523	0.00314864	PSMB5/PSMC4/PSMB10/PSMC3/PSMB7/PSMA3/PSMC5/LY96/TAP1/PSMB2/PDIA3/PSMD8/CD36/PSMA2/TAPBP/PSMB6/PSMA4/PSMB8/PSMB3/SEC61B/PSMB1/HLA-F/SEC61G/CALR/S100A9/S100A8/VAMP8/PSME2/PSMB9/PSMA7/PSME1/HMGB1/UBC/UBB/UBA52/HLA-E/HLA-A/HLA-C/HLA-B/B2M
Hep_1	R-HSA-450531	Regulation of mRNA stability by proteins that bind AU-rich elements	-1.75544	0.000205358	0.00314864	PSMD13/PSMB4/PSMD4/PSMB5/PSMC4/PSMB10/PSMC3/PSMB7/PSMA3/PSMC5/ANP32A/PSMB2/PSMD8/PSMA2/PSMB6/PSMA4/PSMB8/PSMB3/PSMB1/SET/PSME2/HSPB1/PSMB9/PSMA7/YWHAB/YWHAZ/PSME1/HSPA1B/PABPC1/HSPA1A/UBC/HSPA8/UBB/ZFP36/UBA52
Hep_1	R-HSA-1236977	Endosomal/Vacuolar pathway	-1.68351	0.00020728	0.00314864	CTSL/HLA-F/CTSS/HLA-E/HLA-A/HLA-C/HLA-B/B2M
Hep_1	R-HSA-174143	APC/C-mediated degradation of cell cycle proteins	-1.77048	0.000219775	0.00319918	PSMD13/PSMB4/PSMD4/PSMB5/PSMC4/PSMB10/PSMC3/CDC26/PSMB7/PTTG1/PSMA3/PSMC5/PSMB2/BUB3/PSMD8/ANAPC11/PSMA2/PSMB6/PSMA4/PSMB8/PSMB3/PSMB1/ANAPC16/PSME2/PSMB9/PSMA7/SKP1/PSME1/UBC/UBB/UBA52
Hep_1	R-HSA-453276	Regulation of mitotic cell cycle	-1.77048	0.000219775	0.00319918	PSMD13/PSMB4/PSMD4/PSMB5/PSMC4/PSMB10/PSMC3/CDC26/PSMB7/PTTG1/PSMA3/PSMC5/PSMB2/BUB3/PSMD8/ANAPC11/PSMA2/PSMB6/PSMA4/PSMB8/PSMB3/PSMB1/ANAPC16/PSME2/PSMB9/PSMA7/SKP1/PSME1/UBC/UBB/UBA52
Hep_1	R-HSA-9711123	Cellular response to chemical stress	-1.66978	0.000222217	0.00319918	PSMB4/HMOX1/PSMD4/PRDX3/PSMB5/PSMC4/PSMB10/PSMC3/PSMB7/PSMA3/COX20/PSMC5/ATOX1/COX5A/PSMB2/COX14/CSNK2B/PSMD8/COX7A2L/PRDX2/PSMA2/PRDX5/PSMB6/PSMA4/PSMB8/PSMB3/RBX1/PSMB1/TXNIP/PRDX1/FABP1/TXN/COX7B/PSME2/COX8A/COX6A1/PSMB9/PSMA7/SOD1/COX5B/COX6B1/CYCS/COX6C/NDUFA4/GSTP1/SKP1/GPX1/PSME1/CYBA/COX4I1/COX7C/UBC/UBB/UBA52
Hep_1	R-HSA-202427	Phosphorylation of CD3 and TCR zeta chains	-1.74966	0.000223971	0.00319918	PTPN22/CD4/HLA-DQA2/CD247/LCK/CD3G/CD3E/HLA-DQA1/HLA-DQB1/HLA-DRB5/CD3D/PTPRC/HLA-DPA1/HLA-DRB1/HLA-DPB1/HLA-DRA
Hep_1	R-HSA-176408	Regulation of APC/C activators between G1/S and early anaphase	-1.75781	0.000227444	0.00319918	PSMD13/PSMB4/PSMD4/PSMB5/PSMC4/PSMB10/PSMC3/CDC26/PSMB7/PSMA3/PSMC5/PSMB2/BUB3/PSMD8/ANAPC11/PSMA2/PSMB6/PSMA4/PSMB8/PSMB3/PSMB1/ANAPC16/PSME2/PSMB9/PSMA7/SKP1/PSME1/UBC/UBB/UBA52
Hep_1	R-HSA-450408	AUF1 (hnRNP D0) binds and destabilizes mRNA	-1.80415	0.000232824	0.00319918	PSMD13/PSMB4/PSMD4/PSMB5/PSMC4/PSMB10/PSMC3/PSMB7/PSMA3/PSMC5/PSMB2/PSMD8/PSMA2/PSMB6/PSMA4/PSMB8/PSMB3/PSMB1/PSME2/HSPB1/PSMB9/PSMA7/PSME1/HSPA1B/PABPC1/HSPA1A/UBC/HSPA8/UBB/UBA52
Hep_1	R-HSA-72689	Formation of a pool of free 40S subunits	-1.7738	0.000233288	0.00319918	EIF3J/EIF3M/EIF1AX/EIF3I/EIF3L/EIF3D/RPL22L1/EIF3G/EIF3H/EIF3F/RPS4Y1/EIF3K/RPS27L/EIF3E/RPL36AL/UBA52
Hep_1	R-HSA-69202	Cyclin E associated events during G1/S transition	-1.73948	0.000236988	0.0032054	PSMD13/PSMB4/PSMD4/MAX/MYC/PSMB5/PSMC4/PSMB10/AKT3/PSMC3/PSMB7/PSMA3/CDKN1B/PSMC5/PSMB2/PSMD8/PSMA2/CCNH/PSMB6/PSMA4/PSMB8/PSMB3/CDKN1A/PSMB1/PSME2/PSMB9/PSMA7/SKP1/PSME1/UBC/UBB/UBA52
Hep_1	R-HSA-168928	DDX58/IFIH1-mediated induction of interferon-alpha/beta	-1.77032	0.000271833	0.00362701	SAA1/PIN1/RNF125/UBE2D2/UBE2L6/PCBP2/NFKBIA/UBE2D3/ISG15/TNFAIP3/HMGB1/HSP90AB1/UBC/UBB/UBA52/HSP90AA1
Hep_1	R-HSA-174178	APC/C:Cdh1 mediated degradation of Cdc20 and other APC/C:Cdh1 targeted proteins in late mitosis/early G1	-1.75082	0.00028777	0.00378847	PSMD13/PSMB4/PSMD4/PSMB5/PSMC4/PSMB10/PSMC3/CDC26/PSMB7/PTTG1/PSMA3/PSMC5/PSMB2/PSMD8/ANAPC11/PSMA2/PSMB6/PSMA4/PSMB8/PSMB3/PSMB1/ANAPC16/PSME2/PSMB9/PSMA7/PSME1/UBC/UBB/UBA52
Hep_1	R-HSA-5357956	TNFR1-induced NFkappaB signaling pathway	-1.76319	0.000292927	0.00380562	BIRC3/TNFAIP3/UBC/UBB/UBA52
Hep_1	R-HSA-5696398	Nucleotide Excision Repair	-1.7315	0.000304504	0.00390464	COPS8/TCEA1/POLR2E/RPA2/POLR2A/PARP1/GTF2H5/RAD23A/POLE4/UBE2I/SUMO3/POLR2I/COPS6/RPA3/POLR2G/POLR2F/POLR2J/UBE2N/HMGN1/CCNH/POLR2K/RBX1/SUMO1/POLR2L/SUMO2/UBC/UBB/UBA52/ACTB
Hep_1	R-HSA-9013694	Signaling by NOTCH4	-1.72826	0.000310892	0.00393544	PSMC1/JAG1/APH1A/PSMD13/PSMB4/PSMD4/RBPJ/PSMB5/PSMC4/PSMB10/PSMC3/PSMB7/PSMA3/PSENEN/PSMC5/NOTCH4/PSMB2/PSMD8/PSMA2/PSMB6/ADAM10/PSMA4/PSMB8/PSMB3/RBX1/PSMB1/PSME2/ACTA2/PSMB9/PSMA7/YWHAZ/HES1/SKP1/PSME1/UBC/UBB/UBA52
Hep_1	R-HSA-176409	APC/C:Cdc20 mediated degradation of mitotic proteins	-1.76175	0.000315942	0.00394116	PSMD13/PSMB4/PSMD4/PSMB5/PSMC4/PSMB10/PSMC3/CDC26/PSMB7/PTTG1/PSMA3/PSMC5/PSMB2/BUB3/PSMD8/ANAPC11/PSMA2/PSMB6/PSMA4/PSMB8/PSMB3/PSMB1/ANAPC16/PSME2/PSMB9/PSMA7/PSME1/UBC/UBB/UBA52
Hep_1	R-HSA-69206	G1/S Transition	-1.69714	0.000319326	0.00394116	PSMA5/RBBP4/PSMC2/PSMD6/PSMD9/PCNA/HDAC1/CKS1B/POLE3/PSMC1/PPP2R1A/RPA2/PSMD13/PSMB4/PSMD4/MAX/MYC/PSMB5/PSMC4/PSMB10/AKT3/PSMC3/PSMB7/POLE4/PSMA3/CDKN1B/PPP2CA/PSMC5/RPA3/PSMB2/PSMD8/PSMA2/CCNH/PSMB6/PSMA4/PSMB8/PSMB3/CDKN1A/PSMB1/PSME2/PSMB9/PSMA7/SKP1/PSME1/UBC/UBB/UBA52
Hep_1	R-HSA-72662	Activation of the mRNA upon binding of the cap-binding complex and eIFs, and subsequent binding to 43S	-1.77566	0.000327557	0.00394738	EIF3J/EIF4E/EIF4H/EIF3M/EIF2S2/EIF4B/EIF1AX/EIF3I/EIF3L/EIF3D/EIF4A1/EIF3G/EIF3H/EIF3F/EIF4A2/RPS4Y1/EIF3K/RPS27L/EIF3E/PABPC1
Hep_1	R-HSA-453274	Mitotic G2-G2/M phases	-1.62483	0.000327826	0.00394738	PSMC2/PSMD6/PSMD9/CDK11A/MZT1/DCTN2/PPP1R12A/TUBB6/YWHAG/CNTRL/PSMC1/PPP2R1A/SSNA1/TUBA1C/PSMD13/PSMB4/RAB8A/PSMD4/PSMB5/PSMC4/MZT2A/PSMB10/PSMC3/PSMB7/FBXL7/PSMA3/MAPRE1/PPP2CA/PSMC5/DCTN3/DYNC1I2/MZT2B/PSMB2/PSMD8/PSMA2/CCNH/PSMB6/PSMA4/YWHAE/TUBB4B/PSMB8/PSMB3/RBX1/CDKN1A/PSMB1/TUBB/PSME2/TUBA4A/TUBA1A/PSMB9/PSMA7/PPP1CB/TUBA1B/SKP1/DYNLL1/PSME1/HSP90AB1/UBC/UBB/UBA52/HSP90AA1
Hep_1	R-HSA-69002	DNA Replication Pre-Initiation	-1.74265	0.00034625	0.00401784	POLE3/PSMC1/RPA2/PSMD13/PSMB4/PSMD4/PSMB5/PSMC4/PSMB10/PSMC3/PSMB7/POLE4/PSMA3/PSMC5/RPA3/PSMB2/PSMD8/PSMA2/PSMB6/PSMA4/PSMB8/PSMB3/PSMB1/PSME2/PSMB9/PSMA7/PSME1/UBC/UBB/UBA52
Hep_1	R-HSA-174084	Autodegradation of Cdh1 by Cdh1:APC/C	-1.77174	0.000346841	0.00401784	PSMD13/PSMB4/PSMD4/PSMB5/PSMC4/PSMB10/PSMC3/CDC26/PSMB7/PSMA3/PSMC5/PSMB2/PSMD8/ANAPC11/PSMA2/PSMB6/PSMA4/PSMB8/PSMB3/PSMB1/ANAPC16/PSME2/PSMB9/PSMA7/PSME1/UBC/UBB/UBA52
Hep_1	R-HSA-69656	Cyclin A:Cdk2-associated events at S phase entry	-1.74249	0.000351973	0.00401784	PSMD13/PSMB4/PSMD4/MAX/MYC/PSMB5/PSMC4/PSMB10/AKT3/PSMC3/PSMB7/PSMA3/CDKN1B/PSMC5/PSMB2/PSMD8/PSMA2/CCNH/PSMB6/PSMA4/PSMB8/PSMB3/CDKN1A/PSMB1/PSME2/PSMB9/PSMA7/SKP1/PSME1/UBC/UBB/UBA52
Hep_1	R-HSA-69275	G2/M Transition	-1.62385	0.000352782	0.00401784	PSMC2/PSMD6/PSMD9/CDK11A/MZT1/DCTN2/PPP1R12A/TUBB6/YWHAG/CNTRL/PSMC1/PPP2R1A/SSNA1/TUBA1C/PSMD13/PSMB4/RAB8A/PSMD4/PSMB5/PSMC4/MZT2A/PSMB10/PSMC3/PSMB7/FBXL7/PSMA3/MAPRE1/PPP2CA/PSMC5/DCTN3/DYNC1I2/MZT2B/PSMB2/PSMD8/PSMA2/CCNH/PSMB6/PSMA4/YWHAE/TUBB4B/PSMB8/PSMB3/RBX1/CDKN1A/PSMB1/TUBB/PSME2/TUBA4A/TUBA1A/PSMB9/PSMA7/PPP1CB/TUBA1B/SKP1/DYNLL1/PSME1/HSP90AB1/UBC/UBB/UBA52/HSP90AA1
Hep_1	R-HSA-5668541	TNFR2 non-canonical NF-kB pathway	-1.73238	0.000354024	0.00401784	PSMC2/PSMD6/PSMD9/TNF/CD40LG/TNFRSF18/PSMC1/TNFRSF14/PSMD13/PSMB4/PSMD4/PSMB5/PSMC4/PSMB10/EDA/PSMC3/PSMB7/TNFRSF9/PSMA3/PSMC5/TNFRSF1B/TNFRSF4/CD27/PSMB2/PSMD8/PSMA2/PSMB6/PSMA4/PSMB8/PSMB3/PSMB1/PSME2/PSMB9/PSMA7/BIRC3/LTB/SKP1/PSME1/UBC/UBB/UBA52
Hep_1	R-HSA-69620	Cell Cycle Checkpoints	-1.5793	0.000371444	0.00416764	UBE2S/PSMC1/PPP2R1A/RPA2/PSMD13/PSMB4/PSMD4/PPP1CC/PMF1/PSMB5/PSMC4/PHF20/PSMB10/PSMC3/CDC26/PSMB7/PSMA3/CDKN1B/MAPRE1/PPP2CA/PSMC5/RPA3/DYNC1I2/UBE2N/PSMB2/NUDC/BUB3/PSMD8/ANAPC11/PSMA2/PSMB6/YWHAQ/PSMA4/YWHAE/PSMB8/PSMB3/PPP2R5C/CDKN1A/PSMB1/ANAPC16/SUMO1/PSME2/PSMB9/PSMA7/YWHAB/YWHAZ/DYNLL1/PSME1/UBC/UBB/UBA52
Hep_1	R-HSA-211981	Xenobiotics	1.68977	0.00038167	0.00423425	CYP3A5/CYP2B6/CYP2C9/CYP3A4/CYP2C8/CYP2E1/CYP3A43
Hep_1	R-HSA-9663891	Selective autophagy	-1.77737	0.000387107	0.00424686	VDAC1/DYNC1I2/TOMM22/UBE2N/TOMM20/CSNK2B/MAP1LC3B/TUBB4B/PARK7/TUBA4A/TUBA1A/TUBA1B/DYNLL1/TOMM7/UBC/HSPA8/VIM/UBB/UBA52/HSP90AA1
Hep_1	R-HSA-72764	Eukaryotic Translation Termination	-1.71346	0.000407876	0.00442298	RPL22L1/TRMT112/RPS4Y1/RPS27L/RPL36AL/UBA52
Hep_1	R-HSA-176814	Activation of APC/C and APC/C:Cdc20 mediated degradation of mitotic proteins	-1.76517	0.00041212	0.00442298	PSMD13/PSMB4/PSMD4/PSMB5/PSMC4/PSMB10/PSMC3/CDC26/PSMB7/PTTG1/PSMA3/PSMC5/PSMB2/BUB3/PSMD8/ANAPC11/PSMA2/PSMB6/PSMA4/PSMB8/PSMB3/PSMB1/ANAPC16/PSME2/PSMB9/PSMA7/PSME1/UBC/UBB/UBA52
Hep_1	R-HSA-2172127	DAP12 interactions	-1.75669	0.000428176	0.00448748	LCP2/LCK/FYN/KLRD1/TYROBP/HLA-E/HLA-C/HLA-B/B2M
Hep_1	R-HSA-9014325	TICAM1,TRAF6-dependent induction of TAK1 complex	-1.65114	0.000428235	0.00448748	TAB2/UBC/UBB/UBA52
Hep_1	R-HSA-5610787	Hedgehog 'off' state	-1.69229	0.000431765	0.00448748	PRKACB/PSMC1/TUBA1C/PSMD13/PSMB4/PSMD4/PSMB5/PSMC4/PSMB10/CSNK1A1/PSMC3/PSMB7/PSMA3/PSMC5/PRKAR1A/PSMB2/PSMD8/PSMA2/PSMB6/PSMA4/TUBB4B/PSMB8/PSMB3/RBX1/PSMB1/PSME2/TUBA4A/TUBA1A/PSMB9/PSMA7/GNAS/TUBA1B/SKP1/PSME1/UBC/UBB/UBA52
Hep_1	R-HSA-72649	Translation initiation complex formation	-1.77778	0.000442969	0.00451753	EIF3J/EIF4E/EIF4H/EIF3M/EIF2S2/EIF4B/EIF1AX/EIF3I/EIF3L/EIF3D/EIF4A1/EIF3G/EIF3H/EIF3F/EIF4A2/RPS4Y1/EIF3K/RPS27L/EIF3E/PABPC1
Hep_1	R-HSA-9604323	Negative regulation of NOTCH4 signaling	-1.76339	0.000443806	0.00451753	PSMD13/PSMB4/PSMD4/PSMB5/PSMC4/PSMB10/PSMC3/PSMB7/PSMA3/PSMC5/NOTCH4/PSMB2/PSMD8/PSMA2/PSMB6/PSMA4/PSMB8/PSMB3/RBX1/PSMB1/PSME2/PSMB9/PSMA7/YWHAZ/SKP1/PSME1/UBC/UBB/UBA52
Hep_1	R-HSA-9646399	Aggrephagy	-1.78145	0.000457367	0.00458035	DYNC1I2/UBE2N/TUBB4B/PARK7/TUBA4A/TUBA1A/TUBA1B/DYNLL1/UBC/VIM/UBB/UBA52/HSP90AA1
Hep_1	R-HSA-140877	Formation of Fibrin Clot (Clotting Cascade)	1.68992	0.000459256	0.00458035	F5/A2M/FGA/FGB/FGG/TFPI/KNG1/F12/SERPINC1/F2/F11/SERPING1/PROS1/KLKB1/PROC/F13B/F9/F7
Hep_1	R-HSA-5689901	Metalloprotease DUBs	-1.6811	0.000470971	0.00465021	BABAM1/UBC/UBB/UBA52
Hep_1	R-HSA-192105	Synthesis of bile acids and bile salts	1.72079	0.0004785	0.00467778	ABCB11/SLC27A2/BAAT/SCP2/OSBPL9/AKR1C1/SLC27A5/NR1H4/AKR1C2/NCOA2/HSD17B4/CYP39A1/RXRA/AKR1D1/CYP7B1/CYP8B1/CYP27A1
Hep_1	R-HSA-174184	Cdc20:Phospho-APC/C mediated degradation of Cyclin A	-1.74841	0.000510772	0.00494431	PSMD13/PSMB4/PSMD4/PSMB5/PSMC4/PSMB10/PSMC3/CDC26/PSMB7/PSMA3/PSMC5/PSMB2/BUB3/PSMD8/ANAPC11/PSMA2/PSMB6/PSMA4/PSMB8/PSMB3/PSMB1/ANAPC16/PSME2/PSMB9/PSMA7/PSME1/UBC/UBB/UBA52
Hep_1	R-HSA-69615	G1/S DNA Damage Checkpoints	-1.72289	0.000528934	0.00507041	PSMD13/PSMB4/PSMD4/PSMB5/PSMC4/PHF20/PSMB10/PSMC3/PSMB7/PSMA3/CDKN1B/PSMC5/PSMB2/PSMD8/PSMA2/PSMB6/PSMA4/PSMB8/PSMB3/CDKN1A/PSMB1/PSME2/PSMB9/PSMA7/PSME1/UBC/UBB/UBA52
Hep_1	R-HSA-69017	CDK-mediated phosphorylation and removal of Cdc6	-1.74548	0.000549847	0.00522021	PSMD13/PSMB4/PSMD4/PSMB5/PSMC4/PSMB10/PSMC3/CDC26/PSMB7/PSMA3/PSMC5/PSMB2/PSMD8/ANAPC11/PSMA2/PSMB6/PSMA4/PSMB8/PSMB3/PSMB1/ANAPC16/PSME2/PSMB9/PSMA7/PSME1/UBC/UBB/UBA52
Hep_1	R-HSA-1632852	Macroautophagy	-1.64979	0.000556312	0.00523129	VDAC1/DYNC1I2/TOMM22/LAMTOR2/UBE2N/LAMTOR1/TOMM20/CSNK2B/MAP1LC3B/CHMP2A/LAMTOR5/TUBB4B/GABARAPL2/LAMTOR4/PARK7/TUBA4A/TUBA1A/TUBA1B/DYNLL1/TOMM7/UBC/HSPA8/VIM/UBB/UBA52/HSP90AA1
Hep_1	R-HSA-2871837	FCERI mediated NF-kB activation	-1.71921	0.000570706	0.00531601	PSMD13/PSMB4/PSMD4/PSMB5/PSMC4/PSMB10/RASGRP1/PSMC3/PSMB7/PSMA3/PSMC5/UBE2D2/UBE2N/PSMB2/PSMD8/PSMA2/PSMB6/PSMA4/NFKBIA/PSMB8/PSMB3/PSMB1/PSME2/PSMB9/PSMA7/SKP1/FCER1G/PSME1/UBC/UBB/UBA52
Hep_1	R-HSA-9020702	Interleukin-1 signaling	-1.66399	0.000578172	0.00533522	PSMD13/APP/PSMB4/PSMD4/SQSTM1/PSMB5/PSMC4/PSMB10/IRAK3/PSMC3/PSMB7/SAA1/PSMA3/MAP3K8/PSMC5/UBE2N/PSMB2/IL1B/PSMD8/PSMA2/PSMB6/PSMA4/NFKBIA/PSMB8/PSMB3/RBX1/PSMB1/PSME2/PSMB9/PSMA7/SKP1/PSME1/HMGB1/UBC/UBB/UBA52
Hep_1	R-HSA-2467813	Separation of Sister Chromatids	-1.60375	0.00060326	0.00547204	UBE2S/PSMC1/PPP2R1A/TUBA1C/PSMD13/PSMB4/PSMD4/PPP1CC/PMF1/PSMB5/PSMC4/RAD21/PSMB10/PSMC3/CDC26/PSMB7/PTTG1/PSMA3/MAPRE1/PPP2CA/PSMC5/DYNC1I2/PSMB2/NUDC/BUB3/PSMD8/ANAPC11/PSMA2/PSMB6/PSMA4/TUBB4B/PSMB8/PSMB3/PPP2R5C/PSMB1/ANAPC16/PSME2/TUBA4A/TUBA1A/PSMB9/PSMA7/TUBA1B/DYNLL1/PSME1/UBC/UBB/UBA52
Hep_1	R-HSA-1799339	SRP-dependent cotranslational protein targeting to membrane	-1.7695	0.000604083	0.00547204	SSR1/DDOST/SRP19/SEC11C/SSR3/SPCS3/TRAM1/SEC11A/SRP9/RPL22L1/SPCS1/SPCS2/SEC61B/SEC61G/SSR2/RPS4Y1/RPS27L/SSR4/RPL36AL/SRP14/UBA52
Hep_1	R-HSA-1989781	PPARA activates gene expression	1.63546	0.000623037	0.00553662	PPARGC1A/RORA/ACSL1/SULT2A1/ABCB4/ABCA1/TBL1X/PPARA/CPT1A/NR1H4/AGT/HMGCS2/CHD9/NCOA2/ALAS1/HMGCS1/ACOX1/MED13L/NCOR1/MED13/RXRA/CYP4A11/SREBF2/TBL1XR1/APOA5/FAM120B/ANGPTL4
Hep_1	R-HSA-9658195	Leishmania infection	-1.56567	0.000625537	0.00553662	PTGER4/MYO10/CASP1/GNAI3/WAS/PRKAR1A/PRKX/PYCARD/CD163/ADM/IL1B/FCGR3A/CALM3/CALCRL/RAMP3/ARPC4/ACTR2/JUN/GNG2/CD247/MYH9/CD3G/ACTR3/GNG5/RAMP2/GNAI2/ARPC5/WIPF1/TXNIP/BRK1/TXN/FYN/GNG11/ARPC1B/GNAS/CDC42/ARPC3/CYBA/CALM2/ARPC2/CALM1/HSP90AB1/ACTG1/ACTB
Hep_1	R-HSA-1169091	Activation of NF-kappaB in B cells	-1.71745	0.000628034	0.00553662	PSMD13/PSMB4/PSMD4/PSMB5/PSMC4/PSMB10/PSMC3/PSMB7/PSMA3/PRKCB/PSMC5/PSMB2/PSMD8/PSMA2/PSMB6/PSMA4/NFKBIA/PSMB8/PSMB3/PSMB1/PSME2/PSMB9/PSMA7/REL/SKP1/PSME1/UBC/UBB/UBA52
Hep_1	R-HSA-400206	Regulation of lipid metabolism by PPARalpha	1.63402	0.000635931	0.00555662	PPARGC1A/RORA/ACSL1/SULT2A1/ABCB4/ABCA1/TBL1X/PPARA/CPT1A/NR1H4/AGT/HMGCS2/CHD9/NCOA2/ALAS1/HMGCS1/ACOX1/MED13L/NCOR1/MED13/RXRA/CYP4A11/SREBF2/TBL1XR1/APOA5/FAM120B/ANGPTL4
Hep_1	R-HSA-68949	Orc1 removal from chromatin	-1.75928	0.000654576	0.00563304	PSMD13/PSMB4/PSMD4/PSMB5/PSMC4/PSMB10/PSMC3/PSMB7/PSMA3/PSMC5/PSMB2/PSMD8/PSMA2/PSMB6/PSMA4/PSMB8/PSMB3/RBX1/PSMB1/PSME2/PSMB9/PSMA7/SKP1/PSME1/UBC/UBB/UBA52
Hep_1	R-HSA-193368	Synthesis of bile acids and bile salts via 7alpha-hydroxycholesterol	1.67525	0.000658869	0.00563304	ABCB11/SLC27A2/BAAT/SCP2/AKR1C1/SLC27A5/NR1H4/AKR1C2/NCOA2/HSD17B4/RXRA/AKR1D1/CYP7B1/CYP8B1/CYP27A1
Hep_1	R-HSA-69242	S Phase	-1.61639	0.000675034	0.00563304	PSMA5/SMC3/RBBP4/PSMC2/PSMD6/PSMD9/PCNA/CKS1B/POLE3/UBE2S/PSMC1/RPA2/PSMD13/PSMB4/PSMD4/MAX/MYC/PSMB5/PSMC4/RAD21/PSMB10/AKT3/PSMC3/CDC26/PSMB7/POLE4/PSMA3/CDKN1B/PSMC5/RPA3/PSMB2/PSMD8/ANAPC11/PSMA2/CCNH/PSMB6/PSMA4/PSMB8/PSMB3/RBX1/CDKN1A/PSMB1/ANAPC16/PSME2/PSMB9/PSMA7/SKP1/PSME1/UBC/UBB/UBA52
Hep_1	R-HSA-5389840	Mitochondrial translation elongation	-1.69192	0.000679604	0.00563304	MRPL46/MRPL37/MRPL15/MRPL53/MRPL2/MRPL48/MRPS35/MRPS11/MRPS23/MRPS2/MRPS18B/MRPS30/MRPL1/MRPL49/MRPS18A/MRPL3/MRPL24/MRPL12/MRPL44/MRPS28/MRPS34/MRPL16/MRPS10/MRPL42/MRPL55/MRPS14/MRPS12/MRPL9/MRPL28/MRPL32/MRPL40/MRPL17/MRPS7/MRPL11/MRPL13/MRPL36/OXA1L/MRPL14/MRPS16/MRPS33/MRPL27/MRPL50/MRPL34/CHCHD1/GADD45GIP1/MRPL21/MRPS15/MRPL22/MRPL43/MRPL10/TUFM/MRPS18C/MRPL41/MRPS36/MRPL47/MRPL54/MRPL20/MR…
Hep_1	R-HSA-453279	Mitotic G1 phase and G1/S transition	-1.64274	0.000679933	0.00563304	LYN/PSMA5/RBBP4/PSMC2/PSMD6/PSMD9/PCNA/HDAC1/CKS1B/POLE3/PSMC1/PPP2R1A/RPA2/PSMD13/PSMB4/PSMD4/MAX/MYC/PSMB5/PSMC4/PSMB10/AKT3/PSMC3/PSMB7/POLE4/PSMA3/CDKN1B/PPP2CA/PSMC5/RPA3/CCND2/PSMB2/PSMD8/CCND3/PSMA2/CCNH/PSMB6/PSMA4/PSMB8/PSMB3/CDKN1A/PSMB1/PSME2/PSMB9/PSMA7/SKP1/PSME1/UBC/UBB/UBA52
Hep_1	R-HSA-174154	APC/C:Cdc20 mediated degradation of Securin	-1.73778	0.000684613	0.00563304	PSMD13/PSMB4/PSMD4/PSMB5/PSMC4/PSMB10/PSMC3/CDC26/PSMB7/PTTG1/PSMA3/PSMC5/PSMB2/PSMD8/ANAPC11/PSMA2/PSMB6/PSMA4/PSMB8/PSMB3/PSMB1/ANAPC16/PSME2/PSMB9/PSMA7/PSME1/UBC/UBB/UBA52
Hep_1	R-HSA-68867	Assembly of the pre-replicative complex	-1.73804	0.000684613	0.00563304	PSMD13/PSMB4/PSMD4/PSMB5/PSMC4/PSMB10/PSMC3/PSMB7/PSMA3/PSMC5/PSMB2/PSMD8/PSMA2/PSMB6/PSMA4/PSMB8/PSMB3/PSMB1/PSME2/PSMB9/PSMA7/PSME1/UBC/UBB/UBA52
Hep_1	R-HSA-2559582	Senescence-Associated Secretory Phenotype (SASP)	-1.74699	0.000719362	0.00584791	CDC26/CDKN1B/ANAPC11/JUN/CDKN1A/ANAPC16/CXCL8/IGFBP7/UBC/UBB/UBA52/FOS
Hep_1	R-HSA-5696399	Global Genome Nucleotide Excision Repair (GG-NER)	-1.7186	0.000722572	0.00584791	PARP1/GTF2H5/RAD23A/POLE4/UBE2I/SUMO3/COPS6/RPA3/UBE2N/CCNH/RBX1/SUMO1/SUMO2/UBC/UBB/UBA52/ACTB
Hep_1	R-HSA-388841	Costimulation by the CD28 family	-1.71692	0.000741358	0.00595117	AKT3/ICOS/MAP3K8/PPP2CA/CD4/HLA-DQA2/CD247/LCK/CD3G/PPP2R5C/FYN/CD3E/HLA-DQA1/HLA-DQB1/HLA-DRB5/CDC42/CD3D/HLA-DPA1/HLA-DRB1/HLA-DPB1/HLA-DRA
Hep_1	R-HSA-156902	Peptide chain elongation	-1.6581	0.000750207	0.00597364	RPL22L1/RPS4Y1/RPS27L/EEF2/RPL36AL/UBA52/EEF1A1
Hep_1	R-HSA-196849	Metabolism of water-soluble vitamins and cofactors	1.6623	0.00076086	0.00600999	GPHN/ALDH1L1/PCCA/AOX1/NAMPT/ACACB/SLC23A2/NNMT/MTHFD2L/ENPP1/PC/SHMT1/NADK2/CYB5A/MTHFD1/FASN/VNN1/SLC19A2/ENPP2/SLC25A16/HLCS/PANK1/MTR/ACACA/CYP8B1/MOCOS/PARP4
Hep_1	R-HSA-109581	Apoptosis	-1.58756	0.000777693	0.0060942	BID/PSMD13/PSMB4/PSMD4/SATB1/CARD8/PSMB5/PSMC4/PSMB10/BCL2/AKT3/PSMC3/PSMB7/PSMA3/PSMC5/LY96/CTNNB1/CFLAR/BCAP31/PSMB2/PSMD8/BAX/PSMA2/PSMB6/GSN/YWHAQ/PSMA4/YWHAE/PSMB8/PSMB3/PMAIP1/PSMB1/HMGB2/PSME2/PSMB9/PSMA7/YWHAB/YWHAZ/CYCS/GZMB/LMNA/DYNLL1/PSME1/HMGB1/UBC/VIM/UBB/UBA52
Hep_1	R-HSA-6782210	Gap-filling DNA repair synthesis and ligation in TC-NER	-1.69841	0.000807062	0.00627454	PCNA/POLE3/TCEA1/POLR2E/RPA2/POLR2A/GTF2H5/POLE4/POLR2I/RPA3/POLR2G/POLR2F/POLR2J/HMGN1/CCNH/POLR2K/RBX1/POLR2L/UBC/UBB/UBA52
Hep_1	R-HSA-72702	Ribosomal scanning and start codon recognition	-1.75444	0.000890312	0.00680339	EIF3J/EIF4E/EIF4H/EIF3M/EIF2S2/EIF4B/EIF1AX/EIF3I/EIF3L/EIF3D/EIF4A1/EIF3G/EIF3H/EIF3F/EIF4A2/RPS4Y1/EIF3K/RPS27L/EIF3E
Hep_1	R-HSA-8854050	FBXL7 down-regulates AURKA during mitotic entry and in early mitosis	-1.73108	0.000896481	0.00680339	PSMD13/PSMB4/PSMD4/PSMB5/PSMC4/PSMB10/PSMC3/PSMB7/FBXL7/PSMA3/PSMC5/PSMB2/PSMD8/PSMA2/PSMB6/PSMA4/PSMB8/PSMB3/RBX1/PSMB1/PSME2/PSMB9/PSMA7/SKP1/PSME1/UBC/UBB/UBA52
Hep_1	R-HSA-6799198	Complex I biogenesis	-1.73648	0.000903256	0.00680339	NDUFB6/NDUFAB1/NDUFB5/NDUFS8/NDUFB3/NDUFS7/NDUFA5/NDUFAF3/NDUFS6/NDUFC1/NDUFB9/NDUFA12/NDUFB10/NDUFB7/NDUFA6/NDUFC2/NDUFV2/NDUFA2/NDUFB11/NDUFB4/NDUFA3/NDUFA11/NDUFB1/NDUFB8/NDUFA13/NDUFB2/NDUFA1/NDUFS5
Hep_1	R-HSA-162587	HIV Life Cycle	-1.62945	0.00091123	0.00680339	GTF2F1/TCEA1/POLR2E/POLR2A/CHMP2B/TAF9/GTF2H5/CHMP3/GTF2B/RANBP1/POLR2I/XRCC6/GTF2A2/POLR2G/POLR2F/POLR2J/VPS37B/TAF7/CHMP5/CD4/BANF1/SUPT4H1/CHMP2A/VPS28/CCNH/POLR2K/RAN/POLR2L/PPIA/UBC/UBB/UBA52/CXCR4
Hep_1	R-HSA-5663220	RHO GTPases Activate Formins	-1.58937	0.000924117	0.00680339	FMNL2/MAPRE1/FMNL1/PPP2CA/DYNC1I2/ITGB1/NUDC/BUB3/TUBB4B/PPP2R5C/RHOC/EVL/TUBA4A/TUBA1A/RHOA/TUBA1B/CDC42/DYNLL1/PFN1/ACTG1/ACTB
Hep_1	R-HSA-373080	Class B/2 (Secretin family receptors)	-1.66507	0.00092744	0.00680339	CRHBP/ADM/CALCRL/CD55/RAMP3/GNG2/GNG5/RAMP2/ADGRE5/GNG11/GNAS
Hep_1	R-HSA-5678895	Defective CFTR causes cystic fibrosis	-1.68712	0.000930875	0.00680339	PSMC2/PSMD6/PSMD9/DERL1/DERL2/PSMC1/ERLEC1/PSMD13/RNF5/PSMB4/PSMD4/PSMB5/PSMC4/PSMB10/PSMC3/PSMB7/PSMA3/PSMC5/PSMB2/PSMD8/PSMA2/PSMB6/PSMA4/PSMB8/PSMB3/PSMB1/PSME2/PSMB9/PSMA7/PSME1/UBC/UBB/UBA52
Hep_1	R-HSA-6782135	Dual incision in TC-NER	-1.69569	0.000939266	0.00680339	POLR2C/ISY1/ERCC1/PCNA/POLE3/TCEA1/POLR2E/RPA2/POLR2A/GTF2H5/POLE4/POLR2I/RPA3/POLR2G/POLR2F/POLR2J/HMGN1/CCNH/POLR2K/RBX1/POLR2L/UBC/UBB/UBA52
Hep_1	R-HSA-5368287	Mitochondrial translation	-1.65346	0.00094311	0.00680339	MRPL46/MRPL37/MRPL15/MRPL53/MRPL2/MRPL48/MRPS35/MRPS11/MRPS23/MRPS2/MRPS18B/MRPS30/MRPL1/MRPL49/MRPS18A/MRPL3/MRPL24/MRPL12/MRPL44/MRPS28/MTRF1L/MRPS34/MRPL16/MRPS10/MRPL42/MRPL55/MRPS14/MRPS12/MRPL9/MRPL28/MRPL32/MRPL40/MRPL17/MTIF3/MRPS7/MRPL11/MRPL13/MRPL36/OXA1L/MRPL14/MRPS16/MRPS33/MRPL27/MRPL50/MRPL34/CHCHD1/GADD45GIP1/MRPL21/MRPS15/MRPL22/MRPL43/MRPL10/TUFM/MRPS18C/MRPL41/MRPS36/MRPL47/MRP…
Hep_1	R-HSA-69278	Cell Cycle, Mitotic	-1.37905	0.000943989	0.00680339	CEP135/LYN/CETN2/SIRT2/CENPM/PSMA5/PHLDA1/SMC3/RBBP4/PSMC2/SMC4/PSMD6/PSMD9/SKA2/CDK11A/MZT1/DCTN2/PCNA/PPP1R12A/TUBB6/HDAC1/YWHAG/CKS1B/POLE3/CNTRL/UBE2S/PSMC1/PPP2R1A/SSNA1/TUBA1C/RPA2/PSMD13/CHMP2B/EMD/PSMB4/RAB8A/PSMD4/PPP1CC/PMF1/MAX/MYC/PSMB5/CHMP3/PSMC4/MZT2A/RAD21/PSMB10/AKT3/PSMC3/CDC26/PSMB7/POLE4/FBXL7/PTTG1/UBE2I/PSMA3/CDKN1B/MAPRE1/PPP2CA/PRKCB/PSMC5/DCTN3/ARPP19/RPA3/DYNC1I2/CCND2/M…
Hep_1	R-HSA-5368286	Mitochondrial translation initiation	-1.67804	0.00095841	0.00685727	MRPL46/MRPL37/MRPL15/MRPL53/MRPL2/MRPL48/MRPS35/MRPS11/MRPS23/MRPS2/MRPS18B/MRPS30/MRPL1/MRPL49/MRPS18A/MRPL3/MRPL24/MRPL12/MRPL44/MRPS28/MRPS34/MRPL16/MRPS10/MRPL42/MRPL55/MRPS14/MRPS12/MRPL9/MRPL28/MRPL32/MRPL40/MRPL17/MTIF3/MRPS7/MRPL11/MRPL13/MRPL36/OXA1L/MRPL14/MRPS16/MRPS33/MRPL27/MRPL50/MRPL34/CHCHD1/GADD45GIP1/MRPL21/MRPS15/MRPL22/MRPL43/MRPL10/MRPS18C/MRPL41/MRPS36/MRPL47/MRPL54/MRPL20/M…
Hep_1	R-HSA-5213460	RIPK1-mediated regulated necrosis	-1.72633	0.00100854	0.00711287	CFLAR/CDC37/BIRC3/SDCBP/UBC/UBB/UBA52/HSP90AA1
Hep_1	R-HSA-5675482	Regulation of necroptotic cell death	-1.72633	0.00100854	0.00711287	CFLAR/CDC37/BIRC3/SDCBP/UBC/UBB/UBA52/HSP90AA1
Hep_1	R-HSA-1234176	Oxygen-dependent proline hydroxylation of Hypoxia-inducible Factor Alpha	-1.71897	0.00102331	0.00716023	PSMD13/PSMB4/PSMD4/PSMB5/PSMC4/PSMB10/PSMC3/PSMB7/PSMA3/PSMC5/UBE2D2/HIF1A/PSMB2/PSMD8/PSMA2/PSMB6/PSMA4/PSMB8/PSMB3/RBX1/PSMB1/UBE2D3/PSME2/PSMB9/PSMA7/PSME1/UBC/UBB/UBA52
Hep_1	R-HSA-937041	IKK complex recruitment mediated by RIP1	-1.71304	0.00102976	0.00716023	UBE2D2/LY96/UBE2N/UBE2D3/BIRC3/UBC/UBB/UBA52
Hep_1	R-HSA-1234174	Cellular response to hypoxia	-1.66016	0.0010511	0.00725749	PSMD13/PSMB4/PSMD4/PSMB5/HIGD1A/PSMC4/PSMB10/PSMC3/PSMB7/PSMA3/PSMC5/UBE2D2/HIF1A/PSMB2/PSMD8/PSMA2/PSMB6/PSMA4/PSMB8/PSMB3/RBX1/PSMB1/UBE2D3/PSME2/PSMB9/PSMA7/PSME1/UBC/UBB/UBA52
Hep_1	R-HSA-3134975	Regulation of innate immune responses to cytosolic DNA	-1.64979	0.0010798	0.00740392	ZBP1/UBC/UBB/UBA52
Hep_1	R-HSA-6781823	Formation of TC-NER Pre-Incision Complex	-1.71286	0.00113288	0.00753423	COPS8/TCEA1/POLR2E/POLR2A/GTF2H5/POLR2I/COPS6/POLR2G/POLR2F/POLR2J/HMGN1/CCNH/POLR2K/RBX1/POLR2L/UBC/UBB/UBA52
Hep_1	R-HSA-69563	p53-Dependent G1 DNA Damage Response	-1.71378	0.00113515	0.00753423	PSMD13/PSMB4/PSMD4/PSMB5/PSMC4/PHF20/PSMB10/PSMC3/PSMB7/PSMA3/CDKN1B/PSMC5/PSMB2/PSMD8/PSMA2/PSMB6/PSMA4/PSMB8/PSMB3/CDKN1A/PSMB1/PSME2/PSMB9/PSMA7/PSME1/UBC/UBB/UBA52
Hep_1	R-HSA-69580	p53-Dependent G1/S DNA damage checkpoint	-1.71378	0.00113515	0.00753423	PSMD13/PSMB4/PSMD4/PSMB5/PSMC4/PHF20/PSMB10/PSMC3/PSMB7/PSMA3/CDKN1B/PSMC5/PSMB2/PSMD8/PSMA2/PSMB6/PSMA4/PSMB8/PSMB3/CDKN1A/PSMB1/PSME2/PSMB9/PSMA7/PSME1/UBC/UBB/UBA52
Hep_1	R-HSA-159418	Recycling of bile acids and salts	1.62164	0.00113643	0.00753423	ABCB11/SLCO1B1/BAAT/SLC27A5/NR1H4/ABCC3/ALB/NCOA2/RXRA
Hep_1	R-HSA-209543	p75NTR recruits signalling complexes	-1.65282	0.00113696	0.00753423	SQSTM1/UBC/UBB/UBA52
Hep_1	R-HSA-5419276	Mitochondrial translation termination	-1.66401	0.00120248	0.0078365	MRPL46/MRPL37/MRPL15/MRPL53/MRPL2/MRPL48/MRPS35/MRPS11/MRPS23/MRPS2/MRPS18B/MRPS30/MRPL1/MRPL49/MRPS18A/MRPL3/MRPL24/MRPL12/MRPL44/MRPS28/MTRF1L/MRPS34/MRPL16/MRPS10/MRPL42/MRPL55/MRPS14/MRPS12/MRPL9/MRPL28/MRPL32/MRPL40/MRPL17/MRPS7/MRPL11/MRPL13/MRPL36/OXA1L/MRPL14/MRPS16/MRPS33/MRPL27/MRPL50/MRPL34/CHCHD1/GADD45GIP1/MRPL21/MRPS15/MRPL22/MRPL43/MRPL10/MRPS18C/MRPL41/MRPS36/MRPL47/MRPL54/MRPL20/…
Hep_1	R-HSA-6781827	Transcription-Coupled Nucleotide Excision Repair (TC-NER)	-1.6746	0.00120434	0.0078365	COPS3/POLR2C/ISY1/ERCC1/PCNA/POLE3/COPS8/TCEA1/POLR2E/RPA2/POLR2A/GTF2H5/POLE4/POLR2I/COPS6/RPA3/POLR2G/POLR2F/POLR2J/HMGN1/CCNH/POLR2K/RBX1/POLR2L/UBC/UBB/UBA52
Hep_1	R-HSA-180534	Vpu mediated degradation of CD4	-1.72747	0.00120639	0.0078365	PSMD13/PSMB4/PSMD4/PSMB5/PSMC4/PSMB10/PSMC3/PSMB7/PSMA3/PSMC5/PSMB2/CD4/PSMD8/PSMA2/PSMB6/PSMA4/PSMB8/PSMB3/PSMB1/PSME2/PSMB9/PSMA7/SKP1/PSME1/UBC/UBB/UBA52
Hep_1	R-HSA-174113	SCF-beta-TrCP mediated degradation of Emi1	-1.71003	0.00122087	0.00787877	PSMD13/PSMB4/PSMD4/PSMB5/PSMC4/PSMB10/PSMC3/PSMB7/PSMA3/PSMC5/PSMB2/PSMD8/PSMA2/PSMB6/PSMA4/PSMB8/PSMB3/PSMB1/PSME2/PSMB9/PSMA7/SKP1/PSME1/UBC/UBB/UBA52
Hep_1	R-HSA-5621481	C-type lectin receptors (CLRs)	-1.60544	0.00123815	0.00790622	LYN/NFKB2/CASP8/PSMA5/SYK/PSMC2/CARD11/PSMD6/PSMD9/CLEC7A/BCL10/KRAS/NFATC1/PRKACB/PSMC1/NFATC2/PSMD13/PSMB4/PSMD4/PSMB5/PSMC4/PSMB10/PSMC3/PSMB7/PSMA3/PSMC5/UBE2D2/PYCARD/UBE2N/PSMB2/IL1B/ICAM2/PSMD8/ICAM3/CALM3/PSMA2/PSMB6/PSMA4/NFKBIA/PSMB8/PSMB3/PSMB1/FYN/PSME2/PSMB9/PSMA7/SKP1/FCER1G/PSME1/CALM2/CALM1/UBC/UBB/UBA52
Hep_1	R-HSA-389958	Cooperation of Prefoldin and TriC/CCT in actin and tubulin folding	-1.72819	0.00124114	0.00790622	PFDN1/TUBB6/CCT6A/TUBA1C/CCT5/VBP1/PFDN4/CCT7/CCT3/CCT2/CCT8/TCP1/CCT4/PFDN2/TUBB4B/TUBA4A/TUBA1A/TUBA1B/PFDN5/ACTB
Hep_1	R-HSA-180585	Vif-mediated degradation of APOBEC3G	-1.72148	0.0012716	0.00804829	PSMD13/PSMB4/PSMD4/PSMB5/PSMC4/PSMB10/PSMC3/PSMB7/PSMA3/PSMC5/PSMB2/PSMD8/APOBEC3G/PSMA2/PSMB6/PSMA4/PSMB8/PSMB3/RBX1/PSMB1/PSME2/PSMB9/PSMA7/PSME1/UBC/UBB/UBA52
Hep_1	R-HSA-9615017	FOXO-mediated transcription of oxidative stress, metabolic and neuronal genes	1.66445	0.00129211	0.00812602	PPARGC1A/PCK1/ABCA6/FOXO1/IGFBP1/FOXO3
Hep_1	R-HSA-3371568	Attenuation phase	-1.67917	0.00130323	0.00814407	HSBP1/PTGES3/HSPA1B/HSP90AB1/HSPA1A/HSPA8/DNAJB1/HSP90AA1
Hep_1	R-HSA-211733	Regulation of activated PAK-2p34 by proteasome mediated degradation	-1.70566	0.00132392	0.00822138	PSMD13/PSMB4/PSMD4/PSMB5/PSMC4/PSMB10/PSMC3/PSMB7/PSMA3/PSMC5/PSMB2/PSMD8/PSMA2/PSMB6/PSMA4/PSMB8/PSMB3/PSMB1/PSME2/PSMB9/PSMA7/PSME1/UBC/UBB/UBA52
Hep_1	R-HSA-983169	Class I MHC mediated antigen processing & presentation	-1.41778	0.00134386	0.00829304	PSMC3/CDC26/PSMB7/FBXL7/MRC1/PSMA3/PSMC5/UBE2D2/UBE2A/LY96/BCAP31/UBE2N/TAP1/MYLIP/PSMB2/UBE2L6/PDIA3/UBE2L3/UBE2B/PSMD8/CD36/RNF7/ANAPC11/PSMA2/TAPBP/WSB1/PSMB6/HSPA5/PSMA4/PSMB8/PSMB3/RBX1/CTSL/SEC61B/PSMB1/HLA-F/SEC61G/CALR/S100A9/SOCS3/S100A8/CTSS/UBE2D3/VAMP8/PSME2/PSMB9/PSMA7/SKP1/PSME1/CYBA/HMGB1/UBC/UBB/UBA52/HLA-E/HLA-A/HLA-C/HLA-B/B2M
Hep_1	R-HSA-9648002	RAS processing	-1.71479	0.00137991	0.00844087	ARL2/GOLGA7/CALM3/CALM2/CALM1/UBC/UBB/UBA52
Hep_1	R-HSA-69601	Ubiquitin Mediated Degradation of Phosphorylated Cdc25A	-1.71552	0.00140201	0.00844087	PSMD13/PSMB4/PSMD4/PSMB5/PSMC4/PSMB10/PSMC3/PSMB7/PSMA3/PSMC5/PSMB2/PSMD8/PSMA2/PSMB6/PSMA4/PSMB8/PSMB3/PSMB1/PSME2/PSMB9/PSMA7/PSME1/UBC/UBB/UBA52
Hep_1	R-HSA-69610	p53-Independent DNA Damage Response	-1.71552	0.00140201	0.00844087	PSMD13/PSMB4/PSMD4/PSMB5/PSMC4/PSMB10/PSMC3/PSMB7/PSMA3/PSMC5/PSMB2/PSMD8/PSMA2/PSMB6/PSMA4/PSMB8/PSMB3/PSMB1/PSME2/PSMB9/PSMA7/PSME1/UBC/UBB/UBA52
Hep_1	R-HSA-69613	p53-Independent G1/S DNA damage checkpoint	-1.71552	0.00140201	0.00844087	PSMD13/PSMB4/PSMD4/PSMB5/PSMC4/PSMB10/PSMC3/PSMB7/PSMA3/PSMC5/PSMB2/PSMD8/PSMA2/PSMB6/PSMA4/PSMB8/PSMB3/PSMB1/PSME2/PSMB9/PSMA7/PSME1/UBC/UBB/UBA52
Hep_1	R-HSA-68827	CDT1 association with the CDC6:ORC:origin complex	-1.71342	0.00141658	0.00844407	PSMD13/PSMB4/PSMD4/PSMB5/PSMC4/PSMB10/PSMC3/PSMB7/PSMA3/PSMC5/PSMB2/PSMD8/PSMA2/PSMB6/PSMA4/PSMB8/PSMB3/PSMB1/PSME2/PSMB9/PSMA7/PSME1/UBC/UBB/UBA52
Hep_1	R-HSA-5607761	Dectin-1 mediated noncanonical NF-kB signaling	-1.67435	0.00142178	0.00844407	PSMD13/PSMB4/PSMD4/PSMB5/PSMC4/PSMB10/PSMC3/PSMB7/PSMA3/PSMC5/PSMB2/PSMD8/PSMA2/PSMB6/PSMA4/PSMB8/PSMB3/PSMB1/PSME2/PSMB9/PSMA7/SKP1/PSME1/UBC/UBB/UBA52
Hep_1	R-HSA-75893	TNF signaling	-1.72578	0.0014282	0.00844407	CFLAR/BIRC3/TNFAIP3/UBC/UBB/UBA52
Hep_1	R-HSA-6794362	Protein-protein interactions at synapses	1.66045	0.00148632	0.00873542	SHANK2/APBA1/DLG2/IL1RAP/PDLIM5/EPB41L5/HOMER2/DLG1/LIN7A/SIPA1L1/EPB41/PTPRF/PPFIA1/PPFIBP2
Hep_1	R-HSA-168927	TICAM1, RIP1-mediated IKK complex recruitment	-1.69817	0.00150275	0.00877967	UBE2D2/UBE2N/UBE2D3/BIRC3/UBC/UBB/UBA52
Hep_1	R-HSA-4086400	PCP/CE pathway	-1.65263	0.00152936	0.0088826	PSMD13/PSMB4/PSMD4/PSMB5/PSMC4/PSMB10/ARRB2/PSMC3/PSMB7/PSMA3/CLTA/PRKCB/PSMC5/PSMB2/PSMD8/AP2M1/PSMA2/PSMB6/AP2S1/PSMA4/PSMB8/PSMB3/PSMB1/RAC2/PSME2/PSMB9/PSMA7/RHOA/PSME1/PFN1/UBC/UBB/UBA52
Hep_1	R-HSA-2454202	Fc epsilon receptor (FCERI) signaling	-1.61065	0.00155517	0.00897967	PSMC2/CARD11/PSMD6/LAT2/PSMD9/GRB2/GRAP2/BCL10/RASGRP2/KRAS/NFATC1/PSMC1/NFATC2/VAV3/PSMD13/PSMB4/PSMD4/PSMB5/PSMC4/PSMB10/RASGRP1/LAT/PSMC3/PSMB7/PSMA3/PSMC5/ITK/UBE2D2/UBE2N/PSMB2/LCP2/PSMD8/CALM3/PSMA2/JUN/PSMB6/PSMA4/NFKBIA/PSMB8/PSMB3/PSMB1/FYN/PSME2/PSMB9/PSMA7/SKP1/FCER1G/PSME1/CALM2/CALM1/UBC/UBB/UBA52/FOS
Hep_1	R-HSA-5610783	Degradation of GLI2 by the proteasome	-1.70217	0.00168428	0.00957043	PSMD13/PSMB4/PSMD4/PSMB5/PSMC4/PSMB10/CSNK1A1/PSMC3/PSMB7/PSMA3/PSMC5/PSMB2/PSMD8/PSMA2/PSMB6/PSMA4/PSMB8/PSMB3/RBX1/PSMB1/PSME2/PSMB9/PSMA7/SKP1/PSME1/UBC/UBB/UBA52
Hep_1	R-HSA-5610785	GLI3 is processed to GLI3R by the proteasome	-1.70086	0.00168428	0.00957043	PSMD13/PSMB4/PSMD4/PSMB5/PSMC4/PSMB10/CSNK1A1/PSMC3/PSMB7/PSMA3/PSMC5/PSMB2/PSMD8/PSMA2/PSMB6/PSMA4/PSMB8/PSMB3/RBX1/PSMB1/PSME2/PSMB9/PSMA7/SKP1/PSME1/UBC/UBB/UBA52
Hep_1	R-HSA-975956	Nonsense Mediated Decay (NMD) independent of the Exon Junction Complex (EJC)	-1.68402	0.00168894	0.00957043	RPL22L1/RPS4Y1/RPS27L/RPL36AL/PABPC1/UBA52
Hep_1	R-HSA-983170	Antigen Presentation: Folding, assembly and peptide loading of class I MHC	-1.71698	0.00169663	0.00957043	BCAP31/TAP1/PDIA3/TAPBP/HSPA5/HLA-F/CALR/HLA-E/HLA-A/HLA-C/HLA-B/B2M
Hep_1	R-HSA-5358351	Signaling by Hedgehog	-1.5854	0.00170595	0.00957043	PSMC2/PSMD6/PSMD9/ADAM17/IFT57/DERL2/TUBB6/PRKACB/PSMC1/ERLEC1/TUBA1C/PSMD13/PSMB4/PSMD4/PSMB5/PSMC4/PSMB10/ARRB2/CSNK1A1/PSMC3/PSMB7/PSMA3/PSMC5/PRKAR1A/PSMB2/PSMD8/PSMA2/PSMB6/PSMA4/TUBB4B/PSMB8/PSMB3/RBX1/PSMB1/PSME2/TUBA4A/TUBA1A/PSMB9/PSMA7/GNAS/TUBA1B/SKP1/PSME1/UBC/UBB/UBA52
Hep_1	R-HSA-169911	Regulation of Apoptosis	-1.70051	0.00175021	0.00976328	PSMD13/PSMB4/PSMD4/PSMB5/PSMC4/PSMB10/PSMC3/PSMB7/PSMA3/PSMC5/PSMB2/PSMD8/PSMA2/PSMB6/PSMA4/PSMB8/PSMB3/PSMB1/PSME2/PSMB9/PSMA7/PSME1/UBC/UBB/UBA52
Hep_1	R-HSA-4641258	Degradation of DVL	-1.69354	0.00177092	0.00982332	PSMD13/PSMB4/PSMD4/PSMB5/PSMC4/PSMB10/PSMC3/PSMB7/PSMA3/PSMC5/PSMB2/PSMD8/PSMA2/PSMB6/PSMA4/PSMB8/PSMB3/RBX1/PSMB1/PSME2/PSMB9/PSMA7/PSME1/UBC/UBB/UBA52
Hep_1	R-HSA-5696394	DNA Damage Recognition in GG-NER	-1.68337	0.00183578	0.0101262	PARP1/RAD23A/COPS6/RBX1/UBC/UBB/UBA52/ACTB
Hep_1	R-HSA-192823	Viral mRNA Translation	-1.63254	0.00189693	0.0104054	RPL22L1/RPS4Y1/RPS27L/RPL36AL/UBA52
Hep_1	R-HSA-983705	Signaling by the B Cell Receptor (BCR)	-1.61241	0.00201826	0.0109803	LYN/PIK3CD/PSMA5/SYK/CD79A/PSMC2/CARD11/PSMD6/PSMD9/ORAI1/GRB2/BCL10/KRAS/NFATC1/PSMC1/NFATC2/ORAI2/PSMD13/PSMB4/PSMD4/PSMB5/PSMC4/PSMB10/RASGRP1/PSMC3/PSMB7/PSMA3/PRKCB/PSMC5/PSMB2/PSMD8/SH3KBP1/CALM3/PSMA2/PSMB6/PSMA4/NFKBIA/PSMB8/PSMB3/PSMB1/FYN/PSME2/PSMB9/PSMA7/FKBP1A/REL/SKP1/PSME1/CALM2/PPIA/CALM1/UBC/UBB/UBA52
Hep_1	R-HSA-5627123	RHO GTPases activate PAKs	-1.6737	0.00202398	0.0109803	FLNA/CALM3/MYH9/MYL9/PPP1CB/CDC42/MYL12B/CALM2/CALM1/MYL12A/MYL6
Hep_1	R-HSA-5357905	Regulation of TNFR1 signaling	-1.72117	0.00203761	0.0109939	CFLAR/BIRC3/TNFAIP3/UBC/UBB/UBA52
Hep_1	R-HSA-162599	Late Phase of HIV Life Cycle	-1.55649	0.00211138	0.01133	GTF2F1/TCEA1/POLR2E/POLR2A/CHMP2B/TAF9/GTF2H5/CHMP3/GTF2B/RANBP1/POLR2I/GTF2A2/POLR2G/POLR2F/POLR2J/VPS37B/TAF7/CHMP5/SUPT4H1/CHMP2A/VPS28/CCNH/POLR2K/RAN/POLR2L/PPIA/UBC/UBB/UBA52
Hep_1	R-HSA-446652	Interleukin-1 family signaling	-1.56563	0.00214529	0.0114497	PTPN12/PSMD13/APP/PSMB4/PSMD4/SIGIRR/SQSTM1/PSMB5/PSMC4/PSMB10/IL33/IRAK3/PSMC3/PSMB7/SAA1/PSMA3/MAP3K8/CASP1/PSMC5/UBE2N/PSMB2/IL1B/PTPN7/PSMD8/PSMA2/PSMB6/PSMA4/NFKBIA/PSMB8/PSMB3/RBX1/PSMB1/PSME2/PSMB9/PSMA7/SKP1/PSME1/HMGB1/UBC/UBB/UBA52
Hep_1	R-HSA-5663213	RHO GTPases Activate WASPs and WAVEs	-1.69669	0.002207	0.0117157	NCKAP1L/WASF2/WAS/ARPC4/ACTR2/ACTR3/ARPC5/WIPF1/BRK1/ARPC1B/CDC42/ARPC3/ARPC2/ACTG1/ACTB
Hep_1	R-HSA-349425	Autodegradation of the E3 ubiquitin ligase COP1	-1.70139	0.00223931	0.0118237	PSMD13/PSMB4/PSMD4/PSMB5/PSMC4/PSMB10/PSMC3/PSMB7/PSMA3/PSMC5/PSMB2/PSMD8/PSMA2/PSMB6/PSMA4/PSMB8/PSMB3/PSMB1/PSME2/PSMB9/PSMA7/PSME1/UBC/UBB/UBA52
Hep_1	R-HSA-9645460	Alpha-protein kinase 1 signaling pathway	-1.61601	0.00227262	0.0119357	TIFA/UBC/UBB/UBA52
Hep_1	R-HSA-72695	Formation of the ternary complex, and subsequently, the 43S complex	-1.68474	0.0023184	0.0121117	EIF2S3/EIF3J/EIF3M/EIF2S2/EIF1AX/EIF3I/EIF3L/EIF3D/EIF3G/EIF3H/EIF3F/RPS4Y1/EIF3K/RPS27L/EIF3E
Hep_1	R-HSA-5689603	UCH proteinases	-1.64239	0.00234658	0.0121673	PSMD13/PSMB4/PSMD4/TGFB1/PSMB5/PSMC4/PSMB10/ADRM1/PSMC3/PSMB7/PSMA3/PSMC5/PSMB2/PSMD8/PSMA2/PSMB6/PSMA4/PSMB8/PSMB3/PSMB1/NEDD8/PSME2/PSMB9/PSMA7/PSME1/UBC/UBB/UBA52/ACTB
Hep_1	R-HSA-196854	Metabolism of vitamins and cofactors	1.53042	0.00235368	0.0121673	GPHN/APOB/ALDH1L1/PCCA/GPC6/APOE/AOX1/NAMPT/LDLR/ACACB/AKR1C1/SLC23A2/NNMT/MTHFD2L/RBP4/ENPP1/PC/SHMT1/NADK2/BCO2/CYB5A/MTHFD1/SDC4/FASN/VNN1/SLC19A2/ENPP2/PTS/VKORC1L1/SLC25A16/HLCS/PANK1/MTR/LRP1/TTPA/ACACA/PDSS2/CYP8B1/MOCOS/IDH1/APOA1/GPC5/PARP4/SDC1
Hep_1	R-HSA-5676590	NIK-->noncanonical NF-kB signaling	-1.6767	0.00239879	0.012326	PSMD13/PSMB4/PSMD4/PSMB5/PSMC4/PSMB10/PSMC3/PSMB7/PSMA3/PSMC5/PSMB2/PSMD8/PSMA2/PSMB6/PSMA4/PSMB8/PSMB3/PSMB1/PSME2/PSMB9/PSMA7/SKP1/PSME1/UBC/UBB/UBA52
Hep_1	R-HSA-8948751	Regulation of PTEN stability and activity	-1.6406	0.00240936	0.012326	PSMD13/PSMB4/PSMD4/PREX2/PSMB5/PSMC4/PSMB10/AKT3/PSMC3/PSMB7/PSMA3/PSMC5/PSMB2/CSNK2B/PSMD8/PSMA2/PSMB6/PSMA4/PSMB8/PSMB3/PSMB1/PSME2/PSMB9/PSMA7/PSME1/UBC/UBB/UBA52
Hep_1	R-HSA-5387390	Hh mutants abrogate ligand secretion	-1.67415	0.0025333	0.0128933	PSMC2/PSMD6/PSMD9/DERL2/PSMC1/ERLEC1/PSMD13/PSMB4/PSMD4/PSMB5/PSMC4/PSMB10/PSMC3/PSMB7/PSMA3/PSMC5/PSMB2/PSMD8/PSMA2/PSMB6/PSMA4/PSMB8/PSMB3/PSMB1/PSME2/PSMB9/PSMA7/PSME1/UBC/UBB/UBA52
Hep_1	R-HSA-2029480	Fcgamma receptor (FCGR) dependent phagocytosis	-1.63821	0.00255501	0.0129371	FCGR3A/ARPC4/ACTR2/CD247/MYH9/CD3G/ACTR3/ARPC5/WIPF1/BRK1/FYN/ARPC1B/CDC42/ARPC3/ARPC2/HSP90AB1/ACTG1/CFL1/HSP90AA1/ACTB
Hep_1	R-HSA-447115	Interleukin-12 family signaling	-1.69884	0.00264398	0.0133193	CNN2/AIP/IL27RA/TALDO1/TCP1/STAT1/RAP1B/STAT4/HNRNPF/GSTO1/PDCD4/CAPZA1/HNRNPDL/ARF1/HNRNPA2B1/MIF/MSN/IFNG/LCP1/PSME2/SOD1/ANXA2/CDC42/PPIA/CFL1
Hep_1	R-HSA-9031628	NGF-stimulated transcription	-1.6779	0.00280694	0.0140684	ID2/ID1/EGR1/SGK1/JUND/ID3/FOSB/JUNB/FOS
Hep_1	R-HSA-389957	Prefoldin mediated transfer of substrate to CCT/TriC	-1.71379	0.00289777	0.0144503	PFDN1/TUBB6/CCT6A/TUBA1C/CCT5/VBP1/PFDN4/CCT7/CCT3/CCT2/CCT8/TCP1/CCT4/PFDN2/TUBB4B/TUBA4A/TUBA1A/PFDN5/ACTB
Hep_1	R-HSA-9633012	Response of EIF2AK4 (GCN2) to amino acid deficiency	-1.68149	0.00293541	0.0145645	ATF4/EIF2S2/RPL22L1/ATF3/RPS4Y1/RPS27L/RPL36AL/UBA52
Hep_1	R-HSA-179409	APC-Cdc20 mediated degradation of Nek2A	-1.68768	0.00300164	0.0147449	CDC26/BUB3/ANAPC11/ANAPC16/UBC/UBB/UBA52
Hep_1	R-HSA-5205647	Mitophagy	-1.68746	0.00300164	0.0147449	VDAC1/TOMM22/TOMM20/CSNK2B/MAP1LC3B/TOMM7/UBC/UBB/UBA52
Hep_1	R-HSA-164938	Nef-mediates down modulation of cell surface receptors by recruiting them to clathrin adapters	-1.67109	0.00303418	0.014831	CD4/CD8B/AP2M1/AP2S1/LCK/ARF1/HLA-A/B2M
Hep_1	R-HSA-75815	Ubiquitin-dependent degradation of Cyclin D	-1.66882	0.00325474	0.0157556	PSMD13/PSMB4/PSMD4/PSMB5/PSMC4/PSMB10/PSMC3/PSMB7/PSMA3/PSMC5/PSMB2/PSMD8/PSMA2/PSMB6/PSMA4/PSMB8/PSMB3/PSMB1/PSME2/PSMB9/PSMA7/PSME1/UBC/UBB/UBA52
Hep_1	R-HSA-5607764	CLEC7A (Dectin-1) signaling	-1.57883	0.00325527	0.0157556	NFKB2/CASP8/PSMA5/SYK/PSMC2/CARD11/PSMD6/PSMD9/CLEC7A/BCL10/NFATC1/PSMC1/NFATC2/PSMD13/PSMB4/PSMD4/PSMB5/PSMC4/PSMB10/PSMC3/PSMB7/PSMA3/PSMC5/UBE2D2/PYCARD/UBE2N/PSMB2/IL1B/PSMD8/CALM3/PSMA2/PSMB6/PSMA4/NFKBIA/PSMB8/PSMB3/PSMB1/PSME2/PSMB9/PSMA7/SKP1/PSME1/CALM2/CALM1/UBC/UBB/UBA52
Hep_1	R-HSA-140875	Common Pathway of Fibrin Clot Formation	1.60365	0.0033137	0.0159602	F5/FGA/FGB/FGG/SERPINC1/F2/PROS1/PROC/F13B
Hep_1	R-HSA-425410	Metal ion SLC transporters	1.61978	0.00345517	0.016506	CP/SLC39A14/SLC41A2/SLC30A10
Hep_1	R-HSA-71291	Metabolism of amino acids and derivatives	1.4654	0.00346046	0.016506	CPS1/TAT/MAT1A/HAL/SDS/PAH/GPT2/HGD/ASS1/TDO2/BHMT/AASS/ASL/ARG1/BHMT2/SLC25A13/FTCD/DHTKD1/AGXT/HNMT/SERINC5/NNMT/GOT1/DMGDH/ACMSD/PAPSS2/HAO1/AFMID/SHMT1/HPD/HIBCH/KYNU/CDO1/ACADSB/PSMA1/PSME4/BCKDHB/CSAD/CHDH/HIBADH/GLDC/GATM/GLUD1/AUH/SLC25A15/KMO/MTR/GAMT/AMDHD1/GOT2/CTH/PSMD1/SLC44A1/SARDH/SECISBP2/PHYKPL/PRODH2/AGXT2/ASPA/HAAO/IYD/ACAT1/IDO2
Hep_1	R-HSA-8876725	Protein methylation	-1.64887	0.00366221	0.0173844	CALM3/EEF2/CALM2/CALM1/HSPA8/EEF1A1
Hep_1	R-HSA-5362768	Hh mutants are degraded by ERAD	-1.6754	0.00375488	0.017739	PSMC2/PSMD6/PSMD9/DERL2/PSMC1/ERLEC1/PSMD13/PSMB4/PSMD4/PSMB5/PSMC4/PSMB10/PSMC3/PSMB7/PSMA3/PSMC5/PSMB2/PSMD8/PSMA2/PSMB6/PSMA4/PSMB8/PSMB3/PSMB1/PSME2/PSMB9/PSMA7/PSME1/UBC/UBB/UBA52
Hep_1	R-HSA-9615710	Late endosomal microautophagy	-1.68255	0.00387244	0.0182072	VPS37B/CHMP2A/VPS28/PARK7/RNASE1/UBC/HSPA8/VIM/UBB/UBA52
Hep_1	R-HSA-164940	Nef mediated downregulation of MHC class I complex cell surface expression	-1.60651	0.00400928	0.0185635	AP1S2/HLA-A/B2M
Hep_1	R-HSA-209560	NF-kB is activated and signals survival	-1.62871	0.0040314	0.0185635	SQSTM1/NFKBIA/UBC/UBB/UBA52
Hep_1	R-HSA-937039	IRAK1 recruits IKK complex	-1.63799	0.00403483	0.0185635	UBE2N/UBC/UBB/UBA52
Hep_1	R-HSA-975144	IRAK1 recruits IKK complex upon TLR7/8 or 9 stimulation	-1.63799	0.00403483	0.0185635	UBE2N/UBC/UBB/UBA52
Hep_1	R-HSA-5610780	Degradation of GLI1 by the proteasome	-1.65666	0.00414028	0.0185635	PSMD13/PSMB4/PSMD4/PSMB5/PSMC4/PSMB10/PSMC3/PSMB7/PSMA3/PSMC5/PSMB2/PSMD8/PSMA2/PSMB6/PSMA4/PSMB8/PSMB3/RBX1/PSMB1/PSME2/PSMB9/PSMA7/SKP1/PSME1/UBC/UBB/UBA52
Hep_1	R-HSA-351202	Metabolism of polyamines	-1.66458	0.00415546	0.0185635	PSMD13/PSMB4/PSMD4/PSMB5/PSMC4/PSMB10/SMS/PSMC3/PSMB7/PSMA3/PSMC5/OAZ2/AMD1/PSMB2/PSMD8/PSMA2/PSMB6/PSMA4/PSMB8/PSMB3/PSMB1/PSME2/PSMB9/PSMA7/PSME1/SAT1/OAZ1
Hep_1	R-HSA-9664407	Parasite infection	-1.66868	0.00415851	0.0185635	NCKAP1L/WASF2/MYO10/WAS/FCGR3A/ARPC4/ACTR2/CD247/MYH9/CD3G/ACTR3/ARPC5/WIPF1/BRK1/FYN/ARPC1B/CDC42/ARPC3/ARPC2/ACTG1/ACTB
Hep_1	R-HSA-9664417	Leishmania phagocytosis	-1.66868	0.00415851	0.0185635	NCKAP1L/WASF2/MYO10/WAS/FCGR3A/ARPC4/ACTR2/CD247/MYH9/CD3G/ACTR3/ARPC5/WIPF1/BRK1/FYN/ARPC1B/CDC42/ARPC3/ARPC2/ACTG1/ACTB
Hep_1	R-HSA-9664422	FCGR3A-mediated phagocytosis	-1.66868	0.00415851	0.0185635	NCKAP1L/WASF2/MYO10/WAS/FCGR3A/ARPC4/ACTR2/CD247/MYH9/CD3G/ACTR3/ARPC5/WIPF1/BRK1/FYN/ARPC1B/CDC42/ARPC3/ARPC2/ACTG1/ACTB
Hep_1	R-HSA-5358346	Hedgehog ligand biogenesis	-1.64919	0.00416055	0.0185635	PSMC2/PSMD6/PSMD9/ADAM17/DERL2/PSMC1/ERLEC1/PSMD13/PSMB4/PSMD4/PSMB5/PSMC4/PSMB10/PSMC3/PSMB7/PSMA3/PSMC5/PSMB2/PSMD8/PSMA2/PSMB6/PSMA4/PSMB8/PSMB3/PSMB1/PSME2/PSMB9/PSMA7/PSME1/UBC/UBB/UBA52
Hep_1	R-HSA-4608870	Asymmetric localization of PCP proteins	-1.65862	0.00417178	0.0185635	PSMD13/PSMB4/PSMD4/PSMB5/PSMC4/PSMB10/PSMC3/PSMB7/PSMA3/PSMC5/PSMB2/PSMD8/PSMA2/PSMB6/PSMA4/PSMB8/PSMB3/PSMB1/PSME2/PSMB9/PSMA7/PSME1/UBC/UBB/UBA52
Hep_1	R-HSA-3371453	Regulation of HSF1-mediated heat shock response	-1.64381	0.00417383	0.0185635	RPS19BP1/BAG3/RPA3/ST13/HSPA5/YWHAE/HSPH1/DNAJB6/HSPA6/HSPA1B/HSPA1A/HSPA8/DNAJB1
Hep_1	R-HSA-3928662	EPHB-mediated forward signaling	-1.66862	0.0042125	0.0185655	ARPC4/ACTR2/ACTR3/ARPC5/FYN/RHOA/ARPC1B/CDC42/ARPC3/ARPC2/ACTG1/CFL1/ACTB
Hep_1	R-HSA-193639	p75NTR signals via NF-kB	-1.63572	0.00430849	0.0185655	SQSTM1/NFKBIA/UBC/UBB/UBA52
Hep_1	R-HSA-9707564	Cytoprotection by HMOX1	-1.57876	0.00430995	0.0185655	PSMD13/PSMB4/HMOX1/PSMD4/PSMB5/PSMC4/PSMB10/PSMC3/PSMB7/PSMA3/COX20/PSMC5/COX5A/PSMB2/COX14/CSNK2B/PSMD8/COX7A2L/PSMA2/PSMB6/PSMA4/PSMB8/PSMB3/RBX1/PSMB1/TXNIP/FABP1/COX7B/PSME2/COX8A/COX6A1/PSMB9/PSMA7/COX5B/COX6B1/CYCS/COX6C/NDUFA4/SKP1/PSME1/COX4I1/COX7C/UBC/UBB/UBA52
Hep_1	R-HSA-389960	Formation of tubulin folding intermediates by CCT/TriC	-1.64856	0.00433934	0.0185655	TUBB6/CCT6A/TUBA1C/CCT5/CCT7/CCT3/CCT2/CCT8/TCP1/CCT4/TUBB4B/TUBA4A/TUBA1A/TUBA1B
Hep_1	R-HSA-69541	Stabilization of p53	-1.67083	0.00434468	0.0185655	PSMD13/PSMB4/PSMD4/PSMB5/PSMC4/PHF20/PSMB10/PSMC3/PSMB7/PSMA3/PSMC5/PSMB2/PSMD8/PSMA2/PSMB6/PSMA4/PSMB8/PSMB3/PSMB1/PSME2/PSMB9/PSMA7/PSME1/UBC/UBB/UBA52
Hep_1	R-HSA-5205685	PINK1-PRKN Mediated Mitophagy	-1.65764	0.00434594	0.0185655	VDAC1/TOMM22/TOMM20/MAP1LC3B/TOMM7/UBC/UBB/UBA52
Hep_1	R-HSA-5628897	TP53 Regulates Metabolic Genes	-1.60781	0.00436665	0.0185655	LAMTOR2/COX5A/LAMTOR1/COX14/COX7A2L/PRDX2/PRDX5/LAMTOR5/YWHAQ/YWHAE/LAMTOR4/PRDX1/DDIT4/TXN/COX7B/COX8A/COX6A1/COX5B/COX6B1/YWHAB/YWHAZ/CYCS/COX6C/NDUFA4/COX4I1/COX7C
Hep_1	R-HSA-8932339	ROS sensing by NFE2L2	-1.66816	0.00437743	0.0185655	PSMD13/PSMB4/PSMD4/PSMB5/PSMC4/PSMB10/PSMC3/PSMB7/PSMA3/PSMC5/PSMB2/CSNK2B/PSMD8/PSMA2/PSMB6/PSMA4/PSMB8/PSMB3/RBX1/PSMB1/PSME2/PSMB9/PSMA7/PSME1/UBC/UBB/UBA52
Hep_1	R-HSA-168273	Influenza Viral RNA Transcription and Replication	-1.64657	0.00438383	0.0185655	GTF2F1/POLR2E/POLR2A/PARP1/POLR2I/POLR2G/POLR2F/POLR2J/RPL22L1/POLR2K/RPS4Y1/RPS27L/POLR2L/RPL36AL/UBA52/HSP90AA1
Hep_1	R-HSA-6794361	Neurexins and neuroligins	1.62104	0.00439431	0.0185655	SHANK2/APBA1/DLG2/PDLIM5/EPB41L5/HOMER2/LIN7A/SIPA1L1/EPB41
Hep_1	R-HSA-174048	APC/C:Cdc20 mediated degradation of Cyclin B	-1.66052	0.0043985	0.0185655	CDC26/ANAPC11/ANAPC16/UBC/UBB/UBA52
Hep_1	R-HSA-1834949	Cytosolic sensors of pathogen-associated DNA	-1.65323	0.0043999	0.0185655	POLR3GL/POLR1D/XRCC6/CTNNB1/POLR2F/NFKBIA/POLR2K/IFI16/POLR2L/UBC/UBB/UBA52
Hep_1	R-HSA-5696395	Formation of Incision Complex in GG-NER	-1.66339	0.00445487	0.0187174	PARP1/GTF2H5/RAD23A/UBE2I/SUMO3/RPA3/UBE2N/CCNH/RBX1/SUMO1/SUMO2/UBC/UBB/UBA52
Hep_1	R-HSA-190828	Gap junction trafficking	-1.67617	0.00457561	0.0191433	GJA4/TUBB6/TUBA1C/GJA1/DAB2/CLTA/AP2M1/TUBB4B/TUBA4A/TUBA1A/TUBA1B/ACTG1/ACTB
Hep_1	R-HSA-68886	M Phase	-1.36408	0.00459658	0.0191499	PSMD13/CHMP2B/EMD/PSMB4/PSMD4/PPP1CC/PMF1/PSMB5/CHMP3/PSMC4/MZT2A/RAD21/PSMB10/PSMC3/CDC26/PSMB7/PTTG1/UBE2I/PSMA3/MAPRE1/PPP2CA/PRKCB/PSMC5/DCTN3/ARPP19/DYNC1I2/MZT2B/PSMB2/ENSA/NUDC/CSNK2B/BANF1/BUB3/PSMD8/ANAPC11/CHMP2A/PSMA2/PSMB6/PSMA4/YWHAE/TUBB4B/PSMB8/PSMB3/PPP2R5C/PSMB1/ANAPC16/SET/TUBB/SUMO1/RAN/PSME2/TUBA4A/TUBA1A/PSMB9/PSMA7/TUBA1B/LMNA/DYNLL1/PSME1/UBC/UBB/UBA52/HSP90AA1
Hep_1	R-HSA-166166	MyD88-independent TLR4 cascade	-1.53552	0.00463559	0.0191508	DUSP6/SAA1/MAP3K8/PPP2CA/UBE2D2/LY96/UBE2N/DUSP4/JUN/NFKBIA/MEF2C/UBE2D3/BIRC3/SKP1/HMGB1/UBC/UBB/UBA52/FOS
Hep_1	R-HSA-937061	TRIF(TICAM1)-mediated TLR4 signaling	-1.53552	0.00463559	0.0191508	DUSP6/SAA1/MAP3K8/PPP2CA/UBE2D2/LY96/UBE2N/DUSP4/JUN/NFKBIA/MEF2C/UBE2D3/BIRC3/SKP1/HMGB1/UBC/UBB/UBA52/FOS
Hep_1	R-HSA-6783783	Interleukin-10 signaling	-1.66027	0.00468933	0.0192921	IL10RA/TNFRSF1B/ICAM1/IL1B/CCL20/CCL3L3/CCL2/CXCL8/TIMP1/CCL5/CCL4
Hep_1	R-HSA-4641257	Degradation of AXIN	-1.65433	0.00480307	0.0195967	PSMD13/PSMB4/PSMD4/PSMB5/PSMC4/PSMB10/PSMC3/PSMB7/PSMA3/PSMC5/PSMB2/PSMD8/PSMA2/PSMB6/PSMA4/PSMB8/PSMB3/PSMB1/PSME2/PSMB9/PSMA7/PSME1/UBC/UBB/UBA52
Hep_1	R-HSA-72165	mRNA Splicing - Minor Pathway	-1.65373	0.00480307	0.0195967	GTF2F1/POLR2E/POLR2A/ZCRB1/LSM2/SNRPD3/POLR2I/SF3B2/POLR2G/POLR2F/POLR2J/SNRPD1/SNRPE/SRSF2/SNRPF/SF3B6/SF3B5/POLR2K/YBX1/SNRPB/SNU13/SNRPG/SRSF7/SNRPD2/POLR2L
Hep_1	R-HSA-2672351	Stimuli-sensing channels	-1.55912	0.00484323	0.0196792	SRI/CALM3/SGK1/CALM2/CALM1/TSC22D3/UBC/UBB/UBA52
Hep_1	R-HSA-168164	Toll Like Receptor 3 (TLR3) Cascade	-1.5479	0.00488432	0.0197093	DUSP6/SAA1/MAP3K8/PPP2CA/UBE2D2/UBE2N/DUSP4/JUN/NFKBIA/MEF2C/UBE2D3/BIRC3/SKP1/HMGB1/UBC/UBB/UBA52/FOS
Hep_1	R-HSA-437239	Recycling pathway of L1	-1.67135	0.00489054	0.0197093	TUBB6/AP2B1/TUBA1C/DPYSL2/RDX/CLTA/AP2M1/AP2S1/TUBB4B/MSN/EZR/TUBA4A/TUBA1A/TUBA1B/ACTG1/ACTB
Hep_1	R-HSA-5632684	Hedgehog 'on' state	-1.62097	0.00499021	0.0198977	PSMD13/PSMB4/PSMD4/PSMB5/PSMC4/PSMB10/ARRB2/CSNK1A1/PSMC3/PSMB7/PSMA3/PSMC5/PSMB2/PSMD8/PSMA2/PSMB6/PSMA4/PSMB8/PSMB3/RBX1/PSMB1/PSME2/PSMB9/PSMA7/PSME1/UBC/UBB/UBA52
Hep_1	R-HSA-418594	G alpha (i) signalling events	-1.44232	0.00499517	0.0198977	CXCL3/SAA1/PLCB1/PPP2CA/RGS5/KPNA2/GNAI3/CXCR6/PRKAR1A/PRKX/CCL21/CCL20/CALM3/PPP1CA/RGS10/GNG2/PDE4B/GNG5/GNAI2/GPSM3/CXCL8/GNG11/GPR183/PSAP/GNAS/CCL4L2/CALM2/CALM1/RGS1/ANXA1/CXCR4/CCL5/CCL4
Hep_1	R-HSA-381426	Regulation of Insulin-like Growth Factor (IGF) transport and uptake by Insulin-like Growth Factor Binding Proteins (IGFBPs)	1.54001	0.00501213	0.0198977	CP/APOB/C3/F5/PLG/TF/FGA/FN1/IGFBP2/APOE/FGG/IGFBP1/KNG1/SERPINC1/F2/FAM20A/ALB/IGF1/AHSG/PROC/LTBP1/CDH2/ITIH2/APOA5/MIA3/FAM20C/PAPPA2/SERPINA1/P4HB/APOA1/SPP2/IGFBP4/EVA1A/SDC2
Hep_1	R-HSA-390918	Peroxisomal lipid metabolism	1.60013	0.00501792	0.0198977	SLC27A2/SCP2/EHHADH/HSD17B4/ACOX1/HAO2/PECR/ACAA1/ALDH3A2/CROT
Hep_1	R-HSA-1369062	ABC transporters in lipid homeostasis	1.58141	0.00504108	0.0199096	ABCA6/ABCA9/ABCA10/ABCA5/ABCD3/ABCG5/ABCG8/APOA1
Hep_1	R-HSA-8941858	Regulation of RUNX3 expression and activity	-1.65412	0.00506879	0.0199393	PSMD13/PSMB4/PSMD4/TGFB1/PSMB5/PSMC4/PSMB10/PSMC3/PSMB7/PSMA3/PSMC5/PSMB2/PSMD8/PSMA2/PSMB6/PSMA4/PSMB8/PSMB3/PSMB1/RUNX3/PSME2/PSMB9/PSMA7/PSME1/UBC/UBB/UBA52
Hep_1	R-HSA-2565942	Regulation of PLK1 Activity at G2/M Transition	-1.55657	0.00509165	0.0199497	MAPRE1/DCTN3/DYNC1I2/YWHAE/TUBB4B/TUBB/TUBA4A/TUBA1A/PPP1CB/SKP1/DYNLL1/UBC/UBB/UBA52/HSP90AA1
Hep_1	R-HSA-8939236	RUNX1 regulates transcription of genes involved in differentiation of HSCs	-1.62326	0.00537372	0.0208095	PSMD13/PSMB4/PSMD4/PSMB5/PSMC4/PSMB10/PSMC3/PSMB7/GATA3/PSMA3/PSMC5/PSMB2/PSMD8/PSMA2/CCNH/PSMB6/PSMA4/PSMB8/PSMB3/PSMB1/PSME2/PSMB9/PSMA7/PSME1/UBC/UBB/UBA52
Hep_1	R-HSA-9707587	Regulation of HMOX1 expression and activity	-1.63604	0.00538424	0.0208095	PSMD13/PSMB4/HMOX1/PSMD4/PSMB5/PSMC4/PSMB10/PSMC3/PSMB7/PSMA3/PSMC5/PSMB2/CSNK2B/PSMD8/PSMA2/PSMB6/PSMA4/PSMB8/PSMB3/RBX1/PSMB1/PSME2/PSMB9/PSMA7/SKP1/PSME1/UBC/UBB/UBA52
Hep_1	R-HSA-9707616	Heme signaling	1.59248	0.00539318	0.0208095	APOB/PPARGC1A/RORA/TBL1X/PPARA/CHD9/NCOA2/NCOR1/RXRA/TBL1XR1/NFE2L2/NRIP1/APOA1/CREBBP/BACH1
Hep_1	R-HSA-425366	Transport of bile salts and organic acids, metal ions and amine compounds	1.57207	0.00539538	0.0208095	CP/SLC39A14/SLC13A5/SLC22A7/SLC41A2/SLC22A1/SLC30A10/SLC22A3/SLC6A1/SLC44A1/RHBG/SLC47A1/SLC22A18/SLC39A5
Hep_1	R-HSA-445989	TAK1 activates NFkB by phosphorylation and activation of IKKs complex	-1.66704	0.00545951	0.0209749	SAA1/UBE2N/NFKBIA/HMGB1/UBC/UBB/UBA52
Hep_1	R-HSA-937072	TRAF6-mediated induction of TAK1 complex within TLR4 complex	-1.62761	0.00577664	0.0221072	LY96/UBC/UBB/UBA52
Hep_1	R-HSA-9635486	Infection with Mycobacterium tuberculosis	-1.65058	0.00580487	0.0221135	MRC1/RAB7A/PGK1/ENO1/CORO1A/UBC/UBB/UBA52/B2M
Hep_1	R-HSA-5601884	PIWI-interacting RNA (piRNA) biogenesis	-1.65436	0.00582307	0.0221135	MYBL1/POLR2E/POLR2A/POLR2I/POLR2G/POLR2F/POLR2J/POLR2K/POLR2L/HSP90AA1
Hep_1	R-HSA-5693607	Processing of DNA double-strand break ends	-1.62809	0.00586654	0.0221932	UBE2I/PPP4C/RPA3/UBE2N/SUMO1/SUMO2/UBC/UBB/UBA52
Hep_1	R-HSA-3371571	HSF1-dependent transactivation	-1.64617	0.00593798	0.0223225	HSBP1/PTGES3/HSPA1B/HSP90AB1/HSPA1A/HSPA8/DNAJB1/HSP90AA1
Hep_1	R-HSA-9013973	TICAM1-dependent activation of IRF3/IRF7	-1.60917	0.00594732	0.0223225	IRF7/UBC/UBB/UBA52
Hep_1	R-HSA-3858494	Beta-catenin independent WNT signaling	-1.5129	0.00596853	0.0223225	TCF7/PSMD13/PSMB4/PSMD4/PRKG1/PSMB5/PSMC4/PSMB10/ARRB2/PSMC3/PSMB7/PSMA3/PLCB1/CLTA/PRKCB/PSMC5/CTNNB1/PSMB2/PSMD8/CALM3/AP2M1/PSMA2/GNG2/PSMB6/AP2S1/PSMA4/PSMB8/PSMB3/PSMB1/GNG5/RAC2/GNG11/PSME2/PSMB9/PSMA7/RHOA/PSME1/CALM2/CALM1/PFN1/UBC/UBB/UBA52
Hep_1	R-HSA-936440	Negative regulators of DDX58/IFIH1 signaling	-1.65893	0.00599769	0.0223469	PIN1/RNF125/UBE2D2/UBE2L6/PCBP2/UBE2D3/ISG15/TNFAIP3/UBC/UBB/UBA52
Hep_1	R-HSA-8866654	E3 ubiquitin ligases ubiquitinate target proteins	-1.64164	0.0063306	0.023475	UBE2D2/UBE2A/RTF1/UBE2N/RNF181/UBE2L3/UBE2B/UBE2D3/UBC/UBB/UBA52/HLA-A
Hep_1	R-HSA-5423646	Aflatoxin activation and detoxification	1.56957	0.00634802	0.023475	CYP3A5/CYP3A4/MGST1/CYP2A13
Hep_1	R-HSA-2691230	Signaling by NOTCH1 HD Domain Mutants in Cancer	-1.6239	0.00641849	0.0235591	ADAM10/UBC/UBB/UBA52
Hep_1	R-HSA-2691232	Constitutive Signaling by NOTCH1 HD Domain Mutants	-1.6239	0.00641849	0.0235591	ADAM10/UBC/UBB/UBA52
Hep_1	R-HSA-6783310	Fanconi Anemia Pathway	-1.65771	0.00650407	0.0237848	RPA3/UBC/UBB/UBA52
Hep_1	R-HSA-500792	GPCR ligand binding	-1.40177	0.00657485	0.023955	CXCL12/S1PR1/APP/S1PR4/CCR7/CXCL16/CXCL3/SAA1/PTGER4/F2R/CXCR6/EDNRB/LPAR6/CRHBP/ADM/CCL21/XCL1/CCL20/CALCRL/CD55/RAMP3/CCL3L3/XCL2/CCL2/GNG2/GNG5/RAMP2/GPR65/CXCL8/ADGRE5/GNG11/GPR183/PSAP/GNAS/ANXA1/CXCR4/CCL5/CCL4
Hep_1	R-HSA-373755	Semaphorin interactions	-1.60334	0.00660793	0.023987	SEMA6A/SEMA4A/DPYSL2/MYH11/RHOB/SEMA4D/PLXND1/TLN1/ITGB1/MYH9/RHOC/MYL9/FYN/RHOA/MYL12B/PTPRC/MYL12A/HSP90AB1/TYROBP/CFL1/MYL6/HSP90AA1
Hep_1	R-HSA-168643	Nucleotide-binding domain, leucine rich repeat containing receptor (NLR) signaling pathways	-1.60881	0.00681597	0.0246515	APP/HMOX1/BCL2/CASP4/NLRP1/CASP1/PYCARD/UBE2N/TXNIP/TXN/BIRC3/TNFAIP3/HSP90AB1/UBC/UBB/UBA52
Hep_1	R-HSA-164952	The role of Nef in HIV-1 replication and disease pathogenesis	-1.64457	0.00696473	0.0250976	AP1S2/DOCK2/CD4/CD8B/AP2M1/AP2S1/CD247/LCK/ARF1/FYN/HLA-A/B2M
Hep_1	R-HSA-2426168	Activation of gene expression by SREBF (SREBP)	1.57038	0.0073209	0.0262146	GPAM/ACACB/TBL1X/PPARA/CHD9/NCOA2/HMGCS1/RXRA/SREBF2/FASN/TBL1XR1/ACACA/FDPS/CREBBP/SCD/LSS/SREBF1/NCOA1/TM7SF2/ELOVL6/NCOA6/MVK/HMGCR
Hep_1	R-HSA-5658442	Regulation of RAS by GAPs	-1.60156	0.0073278	0.0262146	PSMA5/RASA3/PSMC2/PSMD6/PSMD9/KRAS/PSMC1/RASA2/PSMD13/PSMB4/PSMD4/PSMB5/PSMC4/PSMB10/PSMC3/PSMB7/PSMA3/PSMC5/PSMB2/PSMD8/PSMA2/PSMB6/PSMA4/PSMB8/PSMB3/RBX1/PSMB1/PSME2/PSMB9/PSMA7/PSME1/UBC/UBB/UBA52
Hep_1	R-HSA-5619102	SLC transporter disorders	1.54101	0.00742574	0.0264691	CP/SLCO1B1/SLC1A1/SLC4A4/SLC2A9/SLC2A2/GCKR/SLC20A2
Hep_1	R-HSA-977606	Regulation of Complement cascade	1.57266	0.00748086	0.0265697	CFH/C3/C6/C5/C4BPA/C9/C8A/CPB2/C1S/C1R/C4BPB/F2/CFHR3/SERPING1/PROS1/C8B/CFI/VTN
Hep_1	R-HSA-73894	DNA Repair	-1.37489	0.00753012	0.0266488	ERCC1/XRCC5/BABAM1/PCNA/TINF2/POLE3/COPS8/TCEA1/TDG/POLR2E/TERF1/RPA2/MPG/POLR2A/PARP1/GTF2H5/RAD23A/TERF2IP/POLE4/UBE2I/SUMO3/POLR2I/COPS6/PPP4C/XRCC6/RPA3/KPNA2/POLR2G/POLR2F/POLR2J/UBE2N/UBE2L6/UBE2B/HMGN1/CCNH/POLR2K/RBX1/UBXN1/SUMO1/POLR2L/SUMO2/ISG15/UBC/UBB/UBA52/ACTB
Hep_1	R-HSA-5626467	RHO GTPases activate IQGAPs	-1.63075	0.00781424	0.0275108	CTNNB1/CALM3/TUBB4B/IQGAP1/TUBA4A/TUBA1A/TUBA1B/CDC42/CALM2/CALM1/ACTG1/ACTB
Hep_1	R-HSA-350562	Regulation of ornithine decarboxylase (ODC)	-1.60108	0.00783104	0.0275108	PSMA5/PSMC2/PSMD6/PSMD9/PSMC1/PSMD13/PSMB4/PSMD4/PSMB5/PSMC4/PSMB10/PSMC3/PSMB7/PSMA3/PSMC5/OAZ2/PSMB2/PSMD8/PSMA2/PSMB6/PSMA4/PSMB8/PSMB3/PSMB1/PSME2/PSMB9/PSMA7/PSME1/OAZ1
Hep_1	R-HSA-975163	IRAK2 mediated activation of TAK1 complex upon TLR7/8 or 9 stimulation	-1.60871	0.00785729	0.0275108	LY96/UBC/UBB/UBA52
Hep_1	R-HSA-975110	TRAF6 mediated IRF7 activation in TLR7/8 or 9 signaling	-1.5975	0.00807137	0.0281605	UBE2N/UBC/UBB/UBA52
Hep_1	R-HSA-1368108	BMAL1:CLOCK,NPAS2 activates circadian gene expression	1.5721	0.00850987	0.0295858	SERPINE1/NAMPT/TBL1X/PPARA/CHD9/NCOA2/RXRA/TBL1XR1/ARNTL2/F7/CREBBP/KLF15/NCOA1/NOCT/NPAS2
Hep_1	R-HSA-375280	Amine ligand-binding receptors	1.56723	0.00857409	0.0297045	ADRA1A
Hep_1	R-HSA-1368082	RORA activates gene expression	1.56549	0.0087037	0.0299486	RORA/TBL1X/PPARA/CPT1A/CHD9/NCOA2/RXRA/TBL1XR1/CREBBP/SREBF1/NCOA1
Hep_1	R-HSA-8963899	Plasma lipoprotein remodeling	1.58914	0.00873129	0.0299486	APOB/PCSK6/APOE/ALB/LIPC/ANGPTL3/CREB3L3/APOA5/ANGPTL4/LMF1/APOA1/APOC3/LIPG
Hep_1	R-HSA-9679506	SARS-CoV Infections	-1.47372	0.00875992	0.0299486	CHD3/HDAC1/HDAC2/COMT/AP2B1/ROCK1/CRBN/CANX/JAK3/FXYD6/S1PR1/DDOST/CHMP2B/CHMP3/ZCRB1/MGAT1/CSNK1A1/MGAT4A/UBE2I/IFNGR1/ITGA4/PRMT1/ATP1A1/ST6GALNAC3/PARP8/ITGB1/MAP1LC3B/CHMP2A/AP2M1/AP2S1/DAD1/CTSL/PTGES3/TUBB/SUMO1/ATP1B3/SAP18/FKBP1A/DDX5/HSP90AB1/UBC/UBB/UBA52/HSP90AA1
Hep_1	R-HSA-157858	Gap junction trafficking and regulation	-1.64084	0.00876586	0.0299486	GJA4/TUBB6/TUBA1C/GJA1/DAB2/CLTA/AP2M1/TUBB4B/TUBA4A/TUBA1A/TUBA1B/ACTG1/ACTB
Hep_1	R-HSA-5579029	Metabolic disorders of biological oxidation enzymes	1.57796	0.00900739	0.0306676	MAT1A/FMO3/GCLC/CYP7B1/SLC35D1/MAOA/CYP27A1/GCLM
Hep_1	R-HSA-3371497	HSP90 chaperone cycle for steroid hormone receptors (SHR) in the presence of ligand	-1.58545	0.00921115	0.0312536	DCTN6/DCTN3/DYNC1I2/CAPZA2/CAPZA1/TUBB4B/CAPZB/PTGES3/TUBA4A/TUBA1A/TUBA1B/DYNLL1/HSPA1B/DNAJA1/HSP90AB1/HSPA1A/HSPA8/DNAJB1/HSP90AA1
Hep_1	R-HSA-168181	Toll Like Receptor 7/8 (TLR7/8) Cascade	-1.50703	0.00924737	0.031269	PPP2R1A/PELI1/IRF7/APP/DUSP6/SAA1/MAP3K8/PPP2CA/LY96/UBE2N/DUSP4/JUN/NFKBIA/MEF2C/SKP1/HMGB1/UBC/UBB/UBA52/FOS
Hep_1	R-HSA-9637687	Suppression of phagosomal maturation	-1.58697	0.00933588	0.0314606	RAB7A/CORO1A/UBC/UBB/UBA52
Hep_1	R-HSA-901032	ER Quality Control Compartment (ERQC)	-1.61281	0.00963644	0.032363	DERL2/RNF139/RNF5/UBC/UBB/UBA52
Hep_1	R-HSA-166658	Complement cascade	1.542	0.00967085	0.0323685	CFH/C3/C6/C5/C4BPA/C9/C8A/CPB2/C1S/C1R/C4BPB/F2/CFHR3/SERPING1/PROS1/C8B/MASP1/CRP/CFI/VTN
Hep_1	R-HSA-3371511	HSF1 activation	-1.58089	0.00976024	0.0325573	RPA3/HSBP1/YWHAE/PTGES3/HSP90AB1/HSP90AA1/EEF1A1
Hep_1	R-HSA-110314	Recognition of DNA damage by PCNA-containing replication complex	-1.62403	0.00995025	0.0330224	PCNA/POLE3/RPA2/POLE4/RPA3/UBE2B/RBX1/UBC/UBB/UBA52
Hep_1	R-HSA-975155	MyD88 dependent cascade initiated on endosome	-1.50662	0.00997953	0.0330224	PPP2R1A/PELI1/IRF7/APP/DUSP6/SAA1/MAP3K8/PPP2CA/LY96/UBE2N/DUSP4/JUN/NFKBIA/MEF2C/SKP1/HMGB1/UBC/UBB/UBA52/FOS
Hep_1	R-HSA-8963889	Assembly of active LPL and LIPC lipase complexes	1.55441	0.01	0.0330224	PCSK6/LIPC/ANGPTL3/CREB3L3/APOA5/ANGPTL4/LMF1
Hep_1	R-HSA-175474	Assembly Of The HIV Virion	-1.59264	0.0101249	0.0332128	VPS37B/VPS28/PPIA/UBC/UBB/UBA52
Hep_1	R-HSA-5684264	MAP3K8 (TPL2)-dependent MAPK1/3 activation	-1.59254	0.0101249	0.0332128	MAP3K8/SKP1/UBC/UBB/UBA52
Hep_1	R-HSA-8963691	Phenylalanine and tyrosine metabolism	1.53282	0.0102603	0.0335454	TAT/PAH/HGD/HPD
Hep_1	R-HSA-975138	TRAF6 mediated induction of NFkB and MAP kinases upon TLR7/8 or 9 activation	-1.51642	0.0104512	0.0339777	DUSP6/SAA1/MAP3K8/PPP2CA/LY96/UBE2N/DUSP4/JUN/NFKBIA/MEF2C/SKP1/HMGB1/UBC/UBB/UBA52/FOS
Hep_1	R-HSA-8856828	Clathrin-mediated endocytosis	-1.46791	0.0104614	0.0339777	CD4/RAB5C/SH3KBP1/AP2M1/ARF6/ARPC4/ACTR2/FNBP1/AP2S1/CD3G/ACTR3/VAMP2/ARPC5/NEDD8/VAMP8/AREG/CD3D/ARPC3/IL7R/ARPC2/ACTG1/UBC/HSPA8/UBB/UBA52/ACTB
Hep_1	R-HSA-1980145	Signaling by NOTCH2	-1.6272	0.0105239	0.0340688	JAG1/APH1A/RBPJ/PSENEN/ADAM10/GZMB/HES1/UBC/UBB/UBA52
Hep_1	R-HSA-6806667	Metabolism of fat-soluble vitamins	1.55019	0.0105976	0.0340868	APOB/GPC6/APOE/LDLR/AKR1C1/RBP4/BCO2/SDC4/VKORC1L1/LRP1/TTPA/APOA1/GPC5/SDC1/SDC2/APOC3
Hep_1	R-HSA-9678108	SARS-CoV-1 Infection	-1.57275	0.0106282	0.0340868	CHMP2B/CHMP3/ZCRB1/MGAT1/UBE2I/ST6GALNAC3/PARP8/MAP1LC3B/CHMP2A/CTSL/SUMO1/DDX5/UBC/UBB/UBA52
Hep_1	R-HSA-9711097	Cellular response to starvation	-1.54188	0.010633	0.0340868	ATP6V0D1/ATP6V1E1/LAMTOR2/LAMTOR1/ATF4/EIF2S2/ATP6V0B/RPL22L1/LAMTOR5/ATF3/ATP6V1F/LAMTOR4/ATP6V1G1/ATP6V0E1/RPS4Y1/RPS27L/RPL36AL/UBA52
Hep_1	R-HSA-9705462	Inactivation of CSF3 (G-CSF) signaling	-1.60371	0.0107221	0.034261	UBE2D2/STAT1/RNF7/SOCS3/UBE2D3/UBC/UBB/UBA52
Hep_1	R-HSA-174824	Plasma lipoprotein assembly, remodeling, and clearance	1.5149	0.0107908	0.0343692	APOB/A2M/PCSK6/APOE/ABCA1/LDLR/ALB/LIPC/ANGPTL3/CREB3L3/APOA5/ANGPTL4/SCARB1/MTTP/HDLBP/LMF1/P4HB/APOA1/CLTC
Hep_1	R-HSA-5627117	RHO GTPases Activate ROCKs	-1.60757	0.0108483	0.0343983	MYH9/RHOC/MYL9/RHOA/PPP1CB/MYL12B/MYL12A/CFL1/MYL6
Hep_1	R-HSA-5620971	Pyroptosis	-1.60809	0.0108696	0.0343983	GSDMD/CHMP2B/CHMP3/CASP4/CASP1/IL1B/BAX/CHMP2A/IRF1/CYCS/GZMB/HMGB1
Hep_1	R-HSA-168138	Toll Like Receptor 9 (TLR9) Cascade	-1.48757	0.0110682	0.0347661	PPP2R1A/PELI1/IRF7/APP/DUSP6/SAA1/MAP3K8/PPP2CA/LY96/UBE2N/DUSP4/JUN/NFKBIA/MEF2C/SKP1/HMGB1/UBC/UBB/UBA52/FOS
Hep_1	R-HSA-195721	Signaling by WNT	-1.36567	0.0111078	0.0347661	PSMB4/PSMD4/PRKG1/MYC/PSMB5/PSMC4/PSMB10/CCDC88C/ARRB2/CSNK1A1/CTBP2/PSMC3/PSMB7/PSMA3/PLCB1/PPP2CA/CLTA/PRKCB/PSMC5/CTNNB1/VPS29/PSMB2/CSNK2B/PSMD8/CALM3/AP2M1/PSMA2/SNX3/GNG2/PSMB6/AP2S1/PSMA4/CAV1/PSMB8/PSMB3/RBX1/PPP2R5C/PSMB1/GNG5/RUNX3/RAC2/GNG11/PSME2/PSMB9/PSMA7/RHOA/YWHAZ/SKP1/PSME1/CALM2/CALM1/PFN1/UBC/UBB/UBA52
Hep_1	R-HSA-168142	Toll Like Receptor 10 (TLR10) Cascade	-1.5163	0.0111618	0.0347661	DUSP6/SAA1/MAP3K8/PPP2CA/UBE2N/DUSP4/JUN/NFKBIA/MEF2C/SKP1/HMGB1/UBC/UBB/UBA52/FOS
Hep_1	R-HSA-168176	Toll Like Receptor 5 (TLR5) Cascade	-1.5163	0.0111618	0.0347661	DUSP6/SAA1/MAP3K8/PPP2CA/UBE2N/DUSP4/JUN/NFKBIA/MEF2C/SKP1/HMGB1/UBC/UBB/UBA52/FOS
Hep_1	R-HSA-975871	MyD88 cascade initiated on plasma membrane	-1.5163	0.0111618	0.0347661	DUSP6/SAA1/MAP3K8/PPP2CA/UBE2N/DUSP4/JUN/NFKBIA/MEF2C/SKP1/HMGB1/UBC/UBB/UBA52/FOS
Hep_1	R-HSA-5625900	RHO GTPases activate CIT	-1.60486	0.0114992	0.0357044	MYH11/RHOB/CDKN1B/MYH9/RHOC/MYL9/RHOA/PPP1CB/MYL12B/MYL12A/MYL6
Hep_1	R-HSA-5696400	Dual Incision in GG-NER	-1.59669	0.0117014	0.0361762	ERCC1/PCNA/POLE3/RPA2/PARP1/GTF2H5/POLE4/RPA3/RBX1/UBC/UBB/UBA52
Hep_1	R-HSA-1445148	Translocation of SLC2A4 (GLUT4) to the plasma membrane	-1.55701	0.0117245	0.0361762	CALM3/YWHAQ/MYH9/YWHAE/TUBB4B/VAMP2/TUBA4A/TUBA1A/YWHAB/YWHAZ/TUBA1B/CALM2/CALM1/ACTG1/ACTB
Hep_1	R-HSA-1655829	Regulation of cholesterol biosynthesis by SREBP (SREBF)	1.53153	0.0118765	0.036531	GPAM/ACACB/INSIG1/TBL1X/PPARA/CHD9/NCOA2/HMGCS1/SEC24B/RXRA/SREBF2/FASN/TBL1XR1/ACACA/SEC24D/FDPS/SCAP/CREBBP/SCD/LSS/SREBF1/NCOA1/SEC23A/INSIG2/TM7SF2/ELOVL6/SEC24A/NCOA6/MVK/HMGCR
Hep_1	R-HSA-975634	Retinoid metabolism and transport	1.54115	0.0119896	0.0366333	APOB/GPC6/APOE/LDLR/AKR1C1/RBP4/BCO2/SDC4/LRP1/APOA1/GPC5/SDC1/SDC2/APOC3
Hep_1	R-HSA-156584	Cytosolic sulfonation of small molecules	1.54859	0.0119904	0.0366333	TPST1/SULT2A1/PAPSS2
Hep_1	R-HSA-190236	Signaling by FGFR	-1.50982	0.012021	0.0366333	KRAS/HNRNPM/GTF2F1/PPP2R1A/POLR2E/POLR2A/FGFR1/PPP2CA/POLR2I/POLR2G/POLR2F/POLR2J/FGFBP2/HNRNPF/HNRNPH1/POLR2K/POLR2L/HNRNPA1/UBC/UBB/UBA52
Hep_1	R-HSA-5654738	Signaling by FGFR2	-1.54691	0.0121951	0.0368484	KRAS/HNRNPM/GTF2F1/PPP2R1A/POLR2E/POLR2A/PPP2CA/POLR2I/POLR2G/POLR2F/POLR2J/FGFBP2/HNRNPF/HNRNPH1/POLR2K/POLR2L/HNRNPA1/UBC/UBB/UBA52
Hep_1	R-HSA-917729	Endosomal Sorting Complex Required For Transport (ESCRT)	-1.60409	0.0122117	0.0368484	CHMP2B/CHMP3/VPS37B/CHMP5/CHMP2A/VPS28/UBC/UBB/UBA52
Hep_1	R-HSA-5696397	Gap-filling DNA repair synthesis and ligation in GG-NER	-1.60514	0.0122141	0.0368484	PCNA/POLE3/RPA2/POLE4/RPA3/UBC/UBB/UBA52
Hep_1	R-HSA-156580	Phase II - Conjugation of compounds	1.48665	0.0122409	0.0368484	ACSM2A/MAT1A/TPST1/SULT2A1/NNMT/GLYAT/PAPSS2/MGST1/GCLC/ACSM5/UGT2B15/GSTA1/MTR/UGP2/UGT2B4/SLC35D1/UGT2B7/GCLM/ACSM1/NAT1/GLYATL1
Hep_1	R-HSA-425407	SLC-mediated transmembrane transport	1.40246	0.0123153	0.0369596	CP/SLC7A2/SLCO1B1/SLC1A1/SLC39A14/SLC38A4/SLC4A4/SLC13A5/SLC22A7/SLC2A9/SLC38A2/SLC41A2/ALB/SLC25A18/SLC22A1/SLC2A2/SLC1A2/SLC30A10/SLC22A3/SLC20A2/SLC17A1/SLC28A1/SLC6A1/SLCO2B1/SLC35D1/SLC20A1/SLC44A1/SLC38A3/RHBG/SLC47A1/SLC22A18/SLC35D2/SLC39A5
Hep_1	R-HSA-8957275	Post-translational protein phosphorylation	1.47819	0.0124041	0.0371134	CP/APOB/C3/F5/TF/FGA/FN1/APOE/FGG/IGFBP1/KNG1/SERPINC1/FAM20A/ALB/AHSG/PROC/LTBP1/CDH2/ITIH2/APOA5/MIA3/FAM20C/SERPINA1/P4HB/APOA1/SPP2/IGFBP4/EVA1A/SDC2
Hep_1	R-HSA-195253	Degradation of beta-catenin by the destruction complex	-1.50998	0.0125	0.0372873	PSMC1/PPP2R1A/TCF7/PSMD13/PSMB4/PSMD4/PSMB5/PSMC4/PSMB10/CSNK1A1/CTBP2/PSMC3/PSMB7/PSMA3/PPP2CA/PSMC5/CTNNB1/PSMB2/PSMD8/PSMA2/PSMB6/PSMA4/PSMB8/PSMB3/RBX1/PPP2R5C/PSMB1/PSME2/PSMB9/PSMA7/SKP1/PSME1/UBC/UBB/UBA52
Hep_1	R-HSA-9662360	Sensory processing of sound by inner hair cells of the cochlea	-1.55119	0.0126459	0.037609	CAPZA2/CAPZA1/MYH9/VAMP2/CAPZB/MSN/EZR/ACTG1/ACTB
Hep_1	R-HSA-113418	Formation of the Early Elongation Complex	-1.61492	0.0129092	0.0381476	POLR2C/NELFE/GTF2F1/POLR2E/POLR2A/GTF2H5/POLR2I/POLR2G/POLR2F/POLR2J/SUPT4H1/CCNH/POLR2K/POLR2L
Hep_1	R-HSA-167158	Formation of the HIV-1 Early Elongation Complex	-1.61492	0.0129092	0.0381476	POLR2C/NELFE/GTF2F1/POLR2E/POLR2A/GTF2H5/POLR2I/POLR2G/POLR2F/POLR2J/SUPT4H1/CCNH/POLR2K/POLR2L
Hep_1	R-HSA-1679131	Trafficking and processing of endosomal TLR	-1.56795	0.0129429	0.0381476	CNPY3/HSP90B1/LGMN/CTSB/CTSL/CTSS
Hep_1	R-HSA-162588	Budding and maturation of HIV virion	-1.58849	0.0131726	0.0387089	CHMP2B/CHMP3/VPS37B/CHMP5/CHMP2A/VPS28/PPIA/UBC/UBB/UBA52
Hep_1	R-HSA-211935	Fatty acids	1.5281	0.0132225	0.0387403	CYP2B6/CYP4F3/CYP2A13/CYP4A11/CYP2D6/CYP4F12
Hep_1	R-HSA-5654727	Negative regulation of FGFR2 signaling	-1.58478	0.0136191	0.0397786	PPP2CA/UBC/UBB/UBA52
Hep_1	R-HSA-983712	Ion channel transport	-1.42845	0.0136575	0.0397786	ATP6V0D1/ATP6V1E1/STOM/ATP1A1/SRI/CALM3/ATP6V0B/ATP6V1F/SGK1/ATP1B3/ATP6V1G1/ATP6V0E1/CALM2/CALM1/TSC22D3/UBC/UBB/UBA52
Hep_1	R-HSA-193775	Synthesis of bile acids and bile salts via 24-hydroxycholesterol	1.53236	0.0137012	0.0397886	SLC27A2/AKR1C1/SLC27A5/AKR1C2/CYP39A1/AKR1D1/CYP8B1/CYP27A1
Hep_1	R-HSA-9018677	Biosynthesis of DHA-derived SPMs	1.52608	0.0145631	0.0421676	CYP2C9/CYP3A4/CYP2C8/CYP2E1/EPHX2
Hep_1	R-HSA-5693567	HDR through Homologous Recombination (HRR) or Single Strand Annealing (SSA)	-1.46616	0.0146718	0.0423581	POLE4/UBE2I/PPP4C/RPA3/UBE2N/SUMO1/SUMO2/UBC/UBB/UBA52
Hep_1	R-HSA-9659379	Sensory processing of sound	-1.52815	0.0149217	0.042954	CAPZA2/GSN/CAPZA1/MYH9/VAMP2/CAPZB/MSN/EZR/ACTG1/ACTB
Hep_1	R-HSA-446107	Type I hemidesmosome assembly	1.51681	0.0150105	0.0430839	DST
Hep_1	R-HSA-2979096	NOTCH2 Activation and Transmission of Signal to the Nucleus	-1.5848	0.0150622	0.0431071	JAG1/APH1A/PSENEN/ADAM10/UBC/UBB/UBA52
Hep_1	R-HSA-425561	Sodium/Calcium exchangers	-1.55482	0.0151931	0.043356	SLC8A1/SRI/CALM3/CALM2/CALM1
Hep_1	R-HSA-9694516	SARS-CoV-2 Infection	-1.52973	0.0155096	0.0441317	DDOST/CHMP2B/CHMP3/ZCRB1/MGAT1/CSNK1A1/MGAT4A/UBE2I/PRMT1/ST6GALNAC3/PARP8/MAP1LC3B/CHMP2A/DAD1/CTSL/SUMO1/DDX5/UBC/UBB/UBA52
Hep_1	R-HSA-512988	Interleukin-3, Interleukin-5 and GM-CSF signaling	-1.56935	0.0156945	0.0445296	IL2RB/INPP5D/FYN/IL2RG/YWHAZ/UBC/UBB/UBA52
Hep_1	R-HSA-9668328	Sealing of the nuclear envelope (NE) by ESCRT-III	-1.57458	0.0158346	0.0447983	TUBB6/TUBA1C/CHMP2B/CHMP3/CHMP2A/TUBB4B/TUBA4A/TUBA1A/TUBA1B
Hep_1	R-HSA-6807070	PTEN Regulation	-1.42722	0.0167976	0.047387	PSMC2/PSMD6/PSMD9/LAMTOR3/RHEB/CHD3/MECOM/HDAC1/HDAC2/CBX6/PSMC1/PSMD13/PSMB4/PSMD4/HDAC7/PREX2/PSMB5/PSMC4/PSMB10/AKT3/PSMC3/PSMB7/PSMA3/PSMC5/LAMTOR2/LAMTOR1/PSMB2/CSNK2B/PSMD8/PSMA2/JUN/PSMB6/EGR1/LAMTOR5/PSMA4/PSMB8/PSMB3/PSMB1/LAMTOR4/PSME2/PSMB9/PSMA7/PSME1/UBC/UBB/UBA52
Hep_1	R-HSA-9664873	Pexophagy	-1.54532	0.0168812	0.0474871	SQSTM1/MAP1LC3B/UBC/UBB/UBA52
Hep_1	R-HSA-901042	Calnexin/calreticulin cycle	-1.57443	0.0170997	0.0479651	DERL2/RNF139/CANX/RNF5/PDIA3/CALR/UBC/UBB/UBA52
Hep_1	R-HSA-3299685	Detoxification of Reactive Oxygen Species	-1.5711	0.0171893	0.0480798	SOD2/TXN2/PRDX3/ATOX1/PRDX2/PRDX5/PRDX1/TXN/SOD1/CYCS/GSTP1/GPX1/CYBA
Hep_1	R-HSA-5693538	Homology Directed Repair	-1.45231	0.0172903	0.0482258	ERCC1/BABAM1/PCNA/POLE3/RPA2/PARP1/POLE4/UBE2I/PPP4C/RPA3/UBE2N/SUMO1/SUMO2/UBC/UBB/UBA52
Hep_1	R-HSA-3772470	Negative regulation of TCF-dependent signaling by WNT ligand antagonists	1.50827	0.0174805	0.0485469	LRP6/LRP5
Hep_1	R-HSA-5687128	MAPK6/MAPK4 signaling	-1.48363	0.0175038	0.0485469	PSMD13/PSMB4/PSMD4/MYC/PSMB5/PSMC4/PSMB10/PSMC3/PSMB7/PSMA3/PSMC5/CDC42EP3/PSMB2/PSMD8/CCND3/PSMA2/JUN/PSMB6/PSMA4/PSMB8/PSMB3/PSMB1/PSME2/HSPB1/PSMB9/PSMA7/CDC42/PSME1/UBC/DNAJB1/UBB/UBA52
Hep_1	R-HSA-9674555	Signaling by CSF3 (G-CSF)	-1.57007	0.0179171	0.0495541	UBE2D2/STAT1/RNF7/SOCS3/UBE2D3/UBC/UBB/UBA52
Hep_2	R-HSA-9012999	RHO GTPase cycle	-1.76923	3.96894e-08	3.53881e-05	ATP6AP1/CCT6A/SLC1A5/GOPC/ARHGAP31/ANKRD26/ACTN1/ESYT1/STOM/COPS2/CDC42BPB/CCDC115/ARHGEF6/RHOQ/CCT7/KALRN/RAB7A/ABR/MYO9A/ANKLE2/DIAPH1/HMOX2/FAM13B/RASAL2/PIK3R3/CCT2/SNAP23/CYBB/DOCK9/STK38/SHKBP1/FGD3/DEF6/CUL3/PICALM/SCFD1/TFRC/ARHGEF3/SPEN/ARHGEF2/LMNB1/SPTBN1/PREX2/PTK2B/MYO9B/GIT2/ROCK2/EMD/VCP/ARHGDIA/RAC1/VAV3/NCK2/SPATA13/PLEKHG1/ABI1/KIDINS220/FMNL2/PEAK1/STIP1/TMEM87A/WIPF2/JAG1/RAPG…
Hep_2	R-HSA-211859	Biological oxidations	1.95864	6.47205e-08	3.53881e-05	GSTA1/ADH1B/CYP2E1/MGST1/ADH4/GSTA2/CYP3A4/ADH1A/CES1/SULT2A1/NNMT/EPHX1/UGT2B7/ALDH1A1/CYP2C8/ALDH2/UGT2B4/MAT1A/CYP2C9/UGT2B15/UGT2B10/GSTO1/AADAC/CYP2B6/FMO3/UGP2/CYP2D6/AKR1A1/CYP2A13/CES2/MGST2/CYP4F3/ACSM2A/CMBL/CYP8B1/MAOB/CYP4A11/ADH6/GLYAT/SULT1A1/ADH5/ACSM5/GLYATL1/POR/CYP27A1/AKR7A3/UGDH/MAOA/GSTZ1/CYP1A2/NQO2/ESD/NR1H4/AHCY/CYP4F2/CYP7A1/BPHL/GGCT/GCLC/CYP3A43/CYP2J2/COMT/TPST1/CYP4F1…
Hep_2	R-HSA-195258	RHO GTPase Effectors	-1.84359	9.06164e-08	3.53881e-05	PPP1CC/CALM3/XPO1/ROCK2/PPP1R14A/KIF2A/TAOK1/RAC1/ABI1/FMNL2/NDEL1/WIPF2/MAPK1/GRB2/PKN2/PAK2/CYFIP2/PRKCB/PPP2CA/CALM2/NCK1/PAFAH1B1/DYNC1I2/NCKAP1L/CENPC/MAPRE1/FMNL1/DYNC1H1/CDKN1B/ARPC5/ARPC4/KTN1/BUB3/WAS/MYL12B/RANBP2/FLNA/MYL9/KIF5B/YWHAQ/PPP1R12A/WASF2/TUBB4B/S100A9/RHOG/ACTR2/CTNNB1/TUBA1B/RHOA/S100A8/ROCK1/MYL6/ACTR3/ARPC3/ITGB1/IQGAP1/MYH9/YWHAB/WIPF1/ARPC1B/CDC42/RAC2/EVL/PPP2R5C/TUBA…
Hep_2	R-HSA-422475	Axon guidance	-1.74406	2.38703e-07	6.99147e-05	SPTBN1/MYO10/SEMA4A/MAPK8/MYO9B/ROCK2/RPS6KA3/RAC1/GSPT1/VAV3/EIF4A3/NCK2/ITGA9/UPF3B/ETF1/DPYSL2/PSMB10/KRAS/ITGA5/RDX/MAPK1/GRB2/SEMA4D/CXCL12/PSME1/ABL2/PSMB8/PAK2/PRNP/PLXND1/ARHGEF7/NRP1/RPS6KA5/FGFR1/NCK1/EFNB2/VASP/RNPS1/PRKACB/SPTAN1/NRP2/AP2B1/UPF2/ARPC5/ARPC4/MYL12B/COL4A1/MYL9/SH3KBP1/RBM8A/COL4A2/TUBB4B/ACTR2/TLN1/TUBA1B/RPL36AL/PIK3R1/RHOA/PSMB9/ROCK1/DOK2/MYL6/ACTR3/ARPC3/AP2A2/MSN/…
Hep_2	R-HSA-9675108	Nervous system development	-1.73438	3.45255e-07	8.08986e-05	SPTBN1/MYO10/SEMA4A/MAPK8/MYO9B/ROCK2/RPS6KA3/RAC1/GSPT1/VAV3/EIF4A3/NCK2/ITGA9/UPF3B/ETF1/DPYSL2/PSMB10/KRAS/ITGA5/RDX/MAPK1/GRB2/SEMA4D/CXCL12/WWTR1/PSME1/ABL2/PSMB8/PAK2/PRNP/PLXND1/ARHGEF7/NRP1/RPS6KA5/FGFR1/NCK1/EFNB2/VASP/RNPS1/PRKACB/SPTAN1/NRP2/MBP/AP2B1/UPF2/ARPC5/ARPC4/MYL12B/COL4A1/MYL9/SH3KBP1/RBM8A/COL4A2/TUBB4B/ACTR2/TLN1/TUBA1B/RPL36AL/PIK3R1/RHOA/PSMB9/ROCK1/DOK2/MYL6/ACTR3/ARPC3/…
Hep_2	R-HSA-2187338	Visual phototransduction	1.94699	4.32478e-07	8.44471e-05	APOA2/APOC3/APOA1/RBP4/TTR/APOE/AKR1C3/HSD17B6/APOB/APOC2/AKR1C1/APOM/AKR1C4/SDC2/GPC3/SDC1/SDC4/GPC6/RDH16
Hep_2	R-HSA-198933	Immunoregulatory interactions between a Lymphoid and a non-Lymphoid cell	-1.8688	5.22809e-07	8.75017e-05	ICAM1/ITGAL/ITGA4/KLRG1/CRTAM/ICAM3/FCGR3A/IFITM1/CD8B/ICAM2/SH2D1A/CD8A/KLRF1/CD247/ITGB1/HLA-F/CD96/CD3G/CD99/CLEC2D/ITGB2/CD3E/CLEC2B/KLRD1/CD3D/TYROBP/HCST/KLRB1/HLA-E/HLA-B/HLA-C/HLA-A/B2M
Hep_2	R-HSA-975634	Retinoid metabolism and transport	1.9011	1.51079e-06	0.000221251	APOA2/APOC3/APOA1/RBP4/TTR/APOE/AKR1C3/APOB/APOC2/AKR1C1/APOM/AKR1C4/SDC2/GPC3/SDC1/SDC4/GPC6
Hep_2	R-HSA-6806667	Metabolism of fat-soluble vitamins	1.9069	2.20872e-06	0.000287521	APOA2/APOC3/APOA1/RBP4/TTR/APOE/AKR1C3/APOB/APOC2/AKR1C1/APOM/AKR1C4/SDC2/GPC3/VKORC1/SDC1/SDC4/GPC6
Hep_2	R-HSA-381426	Regulation of Insulin-like Growth Factor (IGF) transport and uptake by Insulin-like Growth Factor Binding Proteins (IGFBPs)	1.93322	3.50092e-06	0.000410161	APOA2/ALB/SERPINA1/APOA1/FGG/AHSG/TF/FGA/KNG1/SERPINC1/APOE/IGFBP1/C3/F2/APOB/PLG/P4HB/ITIH2/FN1/SERPIND1/IGF2/CP/SDC2/GPC3/APOA5/PROC/IGFBP4/SPP2/IGFBP2
Hep_2	R-HSA-8957275	Post-translational protein phosphorylation	1.91947	4.13736e-06	0.000440658	APOA2/ALB/SERPINA1/APOA1/FGG/AHSG/TF/FGA/KNG1/SERPINC1/APOE/IGFBP1/C3/APOB/P4HB/ITIH2/FN1/SERPIND1/CP/SDC2/GPC3/APOA5/PROC/IGFBP4/SPP2
Hep_2	R-HSA-611105	Respiratory electron transport	1.90397	7.44757e-06	0.000727118	UQCRQ/NDUFA4/ETFB/COX6C/COX6B1/COX7B/UQCR10/NDUFC2/NDUFB1/COX7C/UQCR11/COX6A1/NDUFA1/NDUFV2/COX5B/NDUFS6/NDUFB7/NDUFA2/COX8A/NDUFAB1/NDUFB2/NDUFB4/ETFA/NDUFB10/NDUFA11/UQCRH/NDUFC1/NDUFB11/NDUFB6/NDUFA6/SDHC/UQCRC1/SDHB/NDUFS8/COX14/NDUFS4/COX5A/NDUFB9/NDUFS7/NDUFS2/NDUFA8/NDUFV1/NDUFAF3/NDUFA3/NDUFB5/NDUFV3/NDUFA12/SDHD/NDUFB3/NDUFA5/NDUFA10/NDUFA13/NDUFS3/UQCRB/UQCRFS1
Hep_2	R-HSA-196854	Metabolism of vitamins and cofactors	1.87043	1.14205e-05	0.00102924	APOA2/APOC3/APOA1/RBP4/TTR/CYB5A/APOE/AKR1C3/NNMT/APOB/APOC2/AKR1C1/APOM/AKR1C4/GSTO1/SHMT1/MTHFS/AOX1/GCHFR/ALDH1L1/SDC2/GPC3/IDH1/VKORC1/QPRT/SDC1/CYP8B1/SDC4/GPC6/NADK2/MTHFD1/PRSS3/VNN1/TPK1/PANK1/MMAB/SHMT2/MOCS2/PCCA/FASN/ENPP1/TTPA/PCCB
Hep_2	R-HSA-71291	Metabolism of amino acids and derivatives	1.80744	1.70917e-05	0.00143031	AGXT/HPD/TAT/SDS/GATM/NNMT/TDO2/ADI1/MAT1A/HGD/PCBD1/ECHS1/ARG1/FTCD/BHMT/ASS1/PAH/CPS1/GAMT/GRHPR/GNMT/ACAT1/ALDH6A1/SHMT1/HAO1/GOT1/MPST/NDUFAB1/HSD17B10/ACADSB/PSMB3/HAAO/PSMA7/CDO1/FAH/TST/OTC/GPT2/RPS27L/PSMB7/CTH/ALDH7A1/GPT/QDPR/PSAT1/BHMT2/PSMB2/PIPOX/DHTKD1/SLC25A13/GOT2/AFMID/ASL/PSMD4/HAL/GCSH/PSMB1/PSMA2/DIO1/GLUD1/PSMB5/GSTZ1/ACMSD/DMGDH/PSMA4/PSMA3/PHGDH/PRODH2/HIBADH/BCKDHB/HNMT/SE…
Hep_2	R-HSA-174824	Plasma lipoprotein assembly, remodeling, and clearance	1.88138	2.54262e-05	0.00180381	APOA2/ALB/APOC3/APOC1/APOA1/APOE/ANGPTL3/APOB/APOC2/P4HB/A2M/APOA5/MTTP/APOF/ABCA1/APOC4/SAR1B/AP2S1
Hep_2	R-HSA-202433	Generation of second messenger molecules	-1.78118	2.68174e-05	0.00180381	PAK2/ZAP70/NCK1/VASP/CD4/LAT/ITK/LCP2/WAS/HLA-DQA2/LCK/CD247/CD3G/EVL/HLA-DQA1/HLA-DQB1/CD3E/HLA-DRB5/CD3D/HLA-DPA1/HLA-DRB1/HLA-DPB1/HLA-DRA
Hep_2	R-HSA-2029480	Fcgamma receptor (FCGR) dependent phagocytosis	-1.7999	2.87635e-05	0.00180381	MYO5A/FGR/FCGR2A/MYO10/MYO9B/RAC1/VAV3/ABI1/WIPF2/MAPK1/GRB2/ELMO1/CYFIP2/NCK1/NCKAP1L/ARPC5/ARPC4/WAS/FCGR3A/WASF2/ACTR2/PIK3R1/CD247/ACTR3/ARPC3/MYH9/CD3G/WIPF1/ARPC1B/CDC42/FYN/HSP90AB1/ACTG1/CFL1/ARPC2/ACTB/HSP90AA1
Hep_2	R-HSA-194138	Signaling by VEGF	-1.78219	2.90497e-05	0.00180381	PTK2B/CALM3/ROCK2/RAC1/VAV3/NCK2/ABI1/KRAS/CDH5/ELMO1/PXN/AKT3/PAK2/CYFIP2/PRKCB/CALM2/NRP1/NCK1/NCKAP1L/KDR/PRKACB/NRP2/HSPB1/RICTOR/WASF2/CAV1/SH2D2A/CTNNB1/PIK3R1/RHOA/ROCK1/FLT1/CDC42/FYN/ACTG1/CYBA/CALM1/ACTB/HSP90AA1
Hep_2	R-HSA-3371556	Cellular response to heat stress	-1.77927	2.92532e-05	0.00180381	BAG3/RANBP2/HSPA5/TPR/ATM/DNAJB6/HSP90AB1/HSPA6/HSPH1/HSPA1B/HSPA8/DNAJB1/HSPA1A/HSP90AA1/EEF1A1
Hep_2	R-HSA-1428517	The citric acid (TCA) cycle and respiratory electron transport	1.87204	3.66518e-05	0.00214702	UQCRQ/MPC2/NDUFA4/ETFB/COX6C/COX6B1/COX7B/UQCR10/NDUFC2/NDUFB1/COX7C/UQCR11/LDHA/COX6A1/NDUFA1/NDUFV2/COX5B/NDUFS6/NDUFB7/NDUFA2/SUCLG1/COX8A/NDUFAB1/PDK4/NDUFB2/NDUFB4/ETFA/NDUFB10/NDUFA11/UQCRH/NDUFC1/NDUFB11/NDUFB6/NDUFA6/SDHC/FH/UQCRC1/SDHB/NDUFS8/SUCLG2/COX14/NDUFS4/COX5A/MDH2/NDUFB9/MPC1/NDUFS7/NDUFS2/HAGH/NDUFA8/VDAC1/NDUFV1/GSTZ1/NDUFAF3/NDUFA3/NDUFB5/NDUFV3/NDUFA12/SDHD/GLO1/NDUFB3
Hep_2	R-HSA-202427	Phosphorylation of CD3 and TCR zeta chains	-1.73205	4.11936e-05	0.00229817	PTPN22/HLA-DQA2/LCK/CD247/CD3G/HLA-DQA1/HLA-DQB1/CD3E/HLA-DRB5/CD3D/HLA-DPA1/HLA-DRB1/HLA-DPB1/PTPRC/HLA-DRA
Hep_2	R-HSA-2029482	Regulation of actin dynamics for phagocytic cup formation	-1.78552	4.52401e-05	0.00236853	FCGR2A/MYO10/MYO9B/RAC1/VAV3/ABI1/WIPF2/MAPK1/GRB2/ELMO1/CYFIP2/NCK1/NCKAP1L/ARPC5/ARPC4/WAS/FCGR3A/WASF2/ACTR2/CD247/ACTR3/ARPC3/MYH9/CD3G/WIPF1/ARPC1B/CDC42/HSP90AB1/ACTG1/CFL1/ARPC2/ACTB/HSP90AA1
Hep_2	R-HSA-4420097	VEGFA-VEGFR2 Pathway	-1.76919	4.96104e-05	0.00236853	PTK2B/CALM3/ROCK2/RAC1/VAV3/NCK2/ABI1/KRAS/CDH5/ELMO1/PXN/AKT3/PAK2/CYFIP2/PRKCB/CALM2/NCK1/NCKAP1L/KDR/PRKACB/HSPB1/RICTOR/WASF2/CAV1/SH2D2A/CTNNB1/PIK3R1/RHOA/ROCK1/CDC42/FYN/ACTG1/CYBA/CALM1/ACTB/HSP90AA1
Hep_2	R-HSA-8963899	Plasma lipoprotein remodeling	1.829	5.01516e-05	0.00236853	APOA2/ALB/APOC3/APOA1/APOE/ANGPTL3/APOB/APOC2
Hep_2	R-HSA-8978868	Fatty acid metabolism	1.83798	5.05414e-05	0.00236853	AKR1C3/DBI/CYP2C8/GPX4/PHYH/PTGR1/ECHS1/SCP2/PON1/ACSL1/ACAA2/CYP2C9/CBR1/SCD/DECR1/HAO2/NDUFAB1/PON3/HPGD/ECI2/EHHADH/ACOT13/CYP4F3/CYP8B1/CYP4A11/ACADM/GPX1/HSD17B4/HADHB/ACOX1/ACOX2/PECR/ACAA1/EPHX2/PON2/ACADVL/HADH/THRSP/GPX2/ALDH3A2/CYP1A2/PCCA/FASN/ACADS/CYP4F2/HSD17B8/PCCB/HACD3/ACACB/CYP2J2/CYP4F11/ACSL5/SLC27A2/ECI1/DECR2/CYP2C19/ACBD4/CROT/PTGES3/HACD2/FADS2/ACBD5/SLC25A1/ELOVL2/ACACA/S…
Hep_2	R-HSA-9006934	Signaling by Receptor Tyrosine Kinases	-1.59088	5.37604e-05	0.00242248	HDAC1/PLAT/MAPK14/PIK3R3/FLT3LG/CYBB/MKNK1/TIA1/GRAP2/RIT1/REST/CREB1/GTF2F1/MATK/ATP6V1B2/STMN1/EP300/S100B/PTPN6/PTK2B/PDGFD/CALM3/ROCK2/RPS6KA3/ATP6V1H/TCIRG1/RNF41/RAC1/VAV3/MXD4/MYC/NCK2/PTBP1/ID1/ABI1/JAK2/KIDINS220/TIAL1/LAMA4/KRAS/RAPGEF1/CDH5/ADAM17/MAPK1/GRB2/ELMO1/PXN/CXCL12/CHD4/AKT3/PAK2/PTPN12/POLR2B/CYFIP2/PRKCB/PPP2CA/CALM2/ARHGEF7/NRP1/PAG1/RPS6KA5/FGFR1/NCK1/NCKAP1L/PTPN2/HBEGF/…
Hep_2	R-HSA-163200	Respiratory electron transport, ATP synthesis by chemiosmotic coupling, and heat production by uncoupling proteins.	1.86408	5.73345e-05	0.00248785	UQCRQ/NDUFA4/ETFB/COX6C/COX6B1/COX7B/UQCR10/NDUFC2/NDUFB1/COX7C/UQCR11/COX6A1/NDUFA1/NDUFV2/COX5B/NDUFS6/NDUFB7/NDUFA2/COX8A/NDUFAB1/NDUFB2/NDUFB4/ETFA/NDUFB10/NDUFA11/UQCRH/NDUFC1/NDUFB11/NDUFB6/NDUFA6/SDHC/UQCRC1/SDHB/NDUFS8/COX14/NDUFS4/COX5A/NDUFB9/NDUFS7/NDUFS2/NDUFA8/NDUFV1/NDUFAF3/NDUFA3/NDUFB5/NDUFV3/NDUFA12/SDHD/NDUFB3/NDUFA5/NDUFA10/NDUFA13/NDUFS3/UQCRB/UQCRFS1
Hep_2	R-HSA-2132295	MHC class II antigen presentation	-1.73215	6.0417e-05	0.00252797	DYNC1I2/HLA-DMB/AP2B1/DYNC1H1/CTSL/CTSC/ARF1/KIF5B/HLA-DQA2/TUBB4B/TUBA1B/CAPZB/CAPZA1/AP2A2/CTSS/HLA-DQA1/TUBA1A/HLA-DQB1/TUBA4A/HLA-DRB5/HLA-DPA1/HLA-DRB1/HLA-DPB1/HLA-DRA/CD74
Hep_2	R-HSA-388841	Costimulation by the CD28 family	-1.78063	0.000105484	0.00426148	AKT3/PAK2/PPP2CA/CD4/MAP3K8/RICTOR/ICOS/HLA-DQA2/PIK3R1/LCK/CD247/CD3G/CDC42/PPP2R5C/FYN/HLA-DQA1/HLA-DQB1/CD3E/HLA-DRB5/CD3D/HLA-DPA1/HLA-DRB1/HLA-DPB1/HLA-DRA
Hep_2	R-HSA-9658195	Leishmania infection	-1.67477	0.0001254	0.00489722	CREB1/MYO5A/CYSLTR1/FGR/FCGR2A/MYO10/CALM3/MAPK8/MYO9B/GNB1/PTGER2/RAC1/VAV3/ABI1/PSTPIP1/WIPF2/ADAM17/MAPK1/GRB2/ELMO1/PLK2/CYFIP2/PRKAR1A/ENTPD1/CALM2/NCK1/NCKAP1L/CASP1/PRKACB/IL1B/PYCARD/NFKB2/GNAI3/NFKB1/ADM/CD163/PTGER4/ARPC5/ARPC4/APP/RAMP3/WAS/PRKX/FCGR3A/WASF2/CALCRL/ACTR2/GNG2/RAMP2/GNAS/CD247/GNAI2/ACTR3/ARPC3/MYH9/CD3G/WIPF1/GNG11/ARPC1B/CDC42/FYN/JUN/HSP90AB1/ACTG1/TXNIP/CYBA/CALM1/A…
Hep_2	R-HSA-2172127	DAP12 interactions	-1.74817	0.000160889	0.00608047	LAT/LCP2/PIK3R1/LCK/FYN/KLRD1/TYROBP/HLA-E/HLA-B/HLA-C/B2M
Hep_2	R-HSA-3371571	HSF1-dependent transactivation	-1.74123	0.000167804	0.00614362	HSP90AB1/HSPA1B/HSPA8/DNAJB1/HSPA1A/HSP90AA1
Hep_2	R-HSA-389948	PD-1 signaling	-1.7254	0.000198905	0.0070616	HLA-DQA2/LCK/CD247/CD3G/HLA-DQA1/HLA-DQB1/CD3E/HLA-DRB5/CD3D/HLA-DPA1/HLA-DRB1/HLA-DPB1/HLA-DRA
Hep_2	R-HSA-202430	Translocation of ZAP-70 to Immunological synapse	-1.68898	0.000229328	0.00790224	PTPN22/HLA-DQA2/LCK/CD247/CD3G/HLA-DQA1/HLA-DQB1/CD3E/HLA-DRB5/CD3D/HLA-DPA1/HLA-DRB1/HLA-DPB1/HLA-DRA
Hep_2	R-HSA-9709957	Sensory Perception	1.78762	0.000258905	0.00857374	APOA2/APOC3/APOA1/RBP4/TTR/APOE/AKR1C3/HSD17B6/APOB/APOC2/AKR1C1/APOM/AKR1C4/SDC2/GPC3/REEP6/SDC1/SDC4/GPC6/RTP3/RDH16/ESPN
Hep_2	R-HSA-211945	Phase I - Functionalization of compounds	1.8077	0.000268663	0.00857374	ADH1B/CYP2E1/ADH4/CYP3A4/ADH1A/CES1/EPHX1/ALDH1A1/CYP2C8/ALDH2/CYP2C9/AADAC/CYP2B6/FMO3/CYP2D6/CYP2A13/CES2/CYP4F3/CMBL/CYP8B1/MAOB/CYP4A11/ADH6/ADH5/POR/CYP27A1/MAOA/CYP1A2/NQO2/NR1H4/CYP4F2/CYP7A1/BPHL/CYP3A43/CYP2J2/CYP4F11/CYP2C18/CYP4F12/FDX1/CYP2C19/PTGES3/NCOA2
Hep_2	R-HSA-8957322	Metabolism of steroids	1.78431	0.00027077	0.00857374	ALB/GC/AKR1C3/BAAT/AKR1C1/AKR1C4/SERPINA6/SCP2/INSIG1/EBP/SCD/MSMO1/DHCR24/FDPS/SLC10A1/SLC27A5/CYP8B1/AKR1D1/HSD17B4/ACOX2/CYP27A1/TM7SF2/HSD11B1/ACAT2/SAR1B/AKR1C2/PMVK/MVD/HSD17B11/FASN/NR1H4/CYP7A1/HMGCS1/GPAM/ACACB/HSD3B7/OSBPL9/SLC27A2/FDX1/SRD5A2/SEC24B
Hep_2	R-HSA-140877	Formation of Fibrin Clot (Clotting Cascade)	1.75967	0.000320315	0.00987564	FGG/FGB/FGA/KNG1/SERPINC1/SERPING1/F2/SERPIND1/F12/A2M/PROC/F9/SERPINA5/F10/F5/KLKB1/PROS1/F13B/TFPI/F7
Hep_2	R-HSA-3371497	HSP90 chaperone cycle for steroid hormone receptors (SHR) in the presence of ligand	-1.72549	0.000331035	0.00994446	DNAJA4/DYNC1I2/DYNC1H1/TUBB4B/TUBA1B/NR3C1/CAPZB/CAPZA1/TUBA1A/TUBA4A/DNAJA1/HSP90AB1/HSPA1B/HSPA8/DNAJB1/HSPA1A/HSP90AA1
Hep_2	R-HSA-156580	Phase II - Conjugation of compounds	1.81183	0.000405548	0.0118783	GSTA1/MGST1/GSTA2/SULT2A1/NNMT/UGT2B7/UGT2B4/MAT1A/UGT2B15/UGT2B10/GSTO1/UGP2/AKR1A1/MGST2/ACSM2A/GLYAT/SULT1A1/ACSM5/GLYATL1/UGDH/GSTZ1/CYP1A2/ESD/AHCY/GGCT/GCLC/COMT/TPST1/ACSM1/GSTA4/OPLAH/GSTK1/SULT1E1/TPMT/GSTM4/PAPSS2/SULT1A2/UGT2B11/UGT3A1
Hep_2	R-HSA-202403	TCR signaling	-1.69363	0.000440908	0.0124119	PSME1/PSMB8/PAK2/ZAP70/UBE2N/PAG1/NCK1/VASP/CD4/NFKB1/LAT/INPP5D/ITK/LCP2/WAS/PTPN22/HLA-DQA2/PIK3R1/PSMB9/LCK/CD247/TRAT1/CD3G/EVL/UBA52/NFKBIA/HLA-DQA1/HLA-DQB1/CD3E/HLA-DRB5/CD3D/UBC/HLA-DPA1/HLA-DRB1/HLA-DPB1/PTPRC/HLA-DRA
Hep_2	R-HSA-1989781	PPARA activates gene expression	1.79814	0.000444956	0.0124119	APOA2/FABP1/APOA1/HMGCS2/SULT2A1/AGT/ACSL1/PLIN2/APOA5/CYP4A11/G0S2/ACADM/ALAS1/ACOX1/PPARGC1A/ABCA1
Hep_2	R-HSA-9664407	Parasite infection	-1.72751	0.000479019	0.0124182	MYO5A/FGR/MYO10/MYO9B/RAC1/VAV3/ABI1/WIPF2/MAPK1/GRB2/ELMO1/CYFIP2/NCK1/NCKAP1L/ARPC5/ARPC4/WAS/FCGR3A/WASF2/ACTR2/CD247/ACTR3/ARPC3/MYH9/CD3G/WIPF1/ARPC1B/CDC42/FYN/ACTG1/ARPC2/ACTB
Hep_2	R-HSA-9664417	Leishmania phagocytosis	-1.72751	0.000479019	0.0124182	MYO5A/FGR/MYO10/MYO9B/RAC1/VAV3/ABI1/WIPF2/MAPK1/GRB2/ELMO1/CYFIP2/NCK1/NCKAP1L/ARPC5/ARPC4/WAS/FCGR3A/WASF2/ACTR2/CD247/ACTR3/ARPC3/MYH9/CD3G/WIPF1/ARPC1B/CDC42/FYN/ACTG1/ARPC2/ACTB
Hep_2	R-HSA-9664422	FCGR3A-mediated phagocytosis	-1.72751	0.000479019	0.0124182	MYO5A/FGR/MYO10/MYO9B/RAC1/VAV3/ABI1/WIPF2/MAPK1/GRB2/ELMO1/CYFIP2/NCK1/NCKAP1L/ARPC5/ARPC4/WAS/FCGR3A/WASF2/ACTR2/CD247/ACTR3/ARPC3/MYH9/CD3G/WIPF1/ARPC1B/CDC42/FYN/ACTG1/ARPC2/ACTB
Hep_2	R-HSA-9612973	Autophagy	-1.66556	0.00048758	0.0124182	GABARAPL2/UBE2N/ATG12/DYNC1I2/GABARAPL1/RB1CC1/DYNC1H1/MAP1LC3B/EPAS1/TUBB4B/TUBA1B/ATM/VPS37B/RNASE1/TOMM7/UBA52/TUBA1A/TUBA4A/HSP90AB1/UBC/HSPA8/VIM/HSP90AA1/EEF1A1
Hep_2	R-HSA-8964058	HDL remodeling	1.68628	0.00050208	0.0125154	ALB/APOC3/APOA1/APOE/APOC2
Hep_2	R-HSA-400206	Regulation of lipid metabolism by PPARalpha	1.7982	0.000515339	0.0125783	APOA2/FABP1/APOA1/HMGCS2/SULT2A1/AGT/ACSL1/PLIN2/APOA5/CYP4A11/G0S2/ACADM/ALAS1/ACOX1/PPARGC1A/ABCA1
Hep_2	R-HSA-3371453	Regulation of HSF1-mediated heat shock response	-1.68215	0.00053903	0.0128604	BAG3/RANBP2/HSPA5/TPR/ATM/DNAJB6/HSPA6/HSPH1/HSPA1B/HSPA8/DNAJB1/HSPA1A
Hep_2	R-HSA-3371568	Attenuation phase	-1.68095	0.000552065	0.0128604	HSP90AB1/HSPA1B/HSPA8/DNAJB1/HSPA1A/HSP90AA1
Hep_2	R-HSA-9013148	CDC42 GTPase cycle	-1.62041	0.000568937	0.0128604	ARHGAP31/STOM/CDC42BPB/ARHGEF6/RAB7A/ABR/FAM13B/SNAP23/DOCK9/SHKBP1/FGD3/DEF6/TFRC/PREX2/MYO9B/GIT2/ARHGDIA/VAV3/SPATA13/PLEKHG1/FMNL2/WIPF2/LBR/ARHGAP4/PAK2/GNA13/ARHGEF7/DOCK10/DLC1/ARHGAP26/PREX1/ARHGAP9/FMNL1/CDC42EP3/ARHGAP30/ARHGAP29/KTN1/WAS/ARAP2/DOCK8/CAV1/TAGAP/PIK3R1/IQGAP1/FNBP1/WIPF1/CDC42/CDC42SE2/CYBA/ARHGDIB
Hep_2	R-HSA-373760	L1CAM interactions	-1.67183	0.000570804	0.0128604	SPTBN1/RPS6KA3/RAC1/ITGA9/DPYSL2/ITGA5/RDX/MAPK1/NRP1/RPS6KA5/FGFR1/SPTAN1/NRP2/AP2B1/TUBB4B/TUBA1B/AP2A2/MSN/ITGB1/SDCBP/TUBA1A/EZR/TUBA4A/ACTG1/HSPA8/ACTB
Hep_2	R-HSA-2682334	EPH-Ephrin signaling	-1.68802	0.000624021	0.0137689	PAK2/ARHGEF7/EFNB2/AP2B1/ARPC5/ARPC4/MYL12B/MYL9/ACTR2/RHOA/ROCK1/MYL6/ACTR3/ARPC3/AP2A2/MYH9/SDCBP/ARPC1B/CDC42/FYN/ADAM10/MYL12A/ACTG1/CFL1/ARPC2/ACTB
Hep_2	R-HSA-6799198	Complex I biogenesis	1.80666	0.000634631	0.0137689	NDUFC2/NDUFB1/NDUFA1/NDUFV2/NDUFS6/NDUFB7/NDUFA2/NDUFAB1/NDUFB2/NDUFB4/NDUFB10/NDUFA11/NDUFC1/NDUFB11/NDUFB6/NDUFA6/NDUFS8/NDUFS4/NDUFB9/NDUFS7/NDUFS2/NDUFA8/NDUFV1/NDUFAF3/NDUFA3/NDUFB5/NDUFV3/NDUFA12/NDUFB3/NDUFA5/NDUFA10/NDUFA13/NDUFS3
Hep_2	R-HSA-877300	Interferon gamma signaling	-1.69387	0.000746911	0.0159103	OASL/TRIM38/GBP5/PTPN2/ICAM1/IRF9/PTPN1/SUMO1/GBP4/TRIM22/GBP2/HLA-DQA2/STAT1/IFNGR1/JAK1/SP100/SOCS3/IFNG/HLA-F/HLA-DQA1/HLA-DQB1/HLA-DRB5/CD44/IRF1/HLA-DPA1/HLA-DRB1/HLA-DPB1/HLA-DRA/HLA-E/HLA-B/HLA-C/HLA-A/B2M
Hep_2	R-HSA-983170	Antigen Presentation: Folding, assembly and peptide loading of class I MHC	-1.69261	0.000825004	0.016777	TAPBP/HSPA5/TAP1/HLA-F/HLA-E/HLA-B/HLA-C/HLA-A/B2M
Hep_2	R-HSA-8963901	Chylomicron remodeling	1.68141	0.000828719	0.016777	APOA2/APOC3/APOA1/APOE/APOB/APOC2
Hep_2	R-HSA-5663213	RHO GTPases Activate WASPs and WAVEs	-1.68422	0.000830557	0.016777	RAC1/ABI1/WIPF2/MAPK1/GRB2/CYFIP2/NCK1/NCKAP1L/ARPC5/ARPC4/WAS/WASF2/ACTR2/ACTR3/ARPC3/WIPF1/ARPC1B/CDC42/ACTG1/ARPC2/ACTB
Hep_2	R-HSA-2453902	The canonical retinoid cycle in rods (twilight vision)	1.7619	0.000877292	0.0174206	RBP4/TTR/HSD17B6
Hep_2	R-HSA-9013149	RAC1 GTPase cycle	-1.61541	0.000915301	0.0178725	DOCK11/DOCK6/NCF1/NCF4/SH3BP1/SLC1A5/ARHGAP31/ESYT1/ARHGEF6/KALRN/RAB7A/ABR/FAM13B/PIK3R3/SNAP23/CYBB/DOCK9/DEF6/TFRC/PREX2/MYO9B/GIT2/EMD/ARHGDIA/RAC1/VAV3/SPATA13/PLEKHG1/ABI1/WIPF2/JAG1/LBR/PKN2/ARHGAP4/MCAM/ABL2/PAK2/DOCK2/CYFIP2/SWAP70/GNA13/ARHGEF7/DOCK10/DLC1/NCKAP1L/ARHGAP25/TAOK3/ARHGAP26/PREX1/ARHGAP9/FMNL1/ARHGAP30/ARHGAP29/KTN1/WAS/ARAP2/ARHGAP15/DOCK8/WASF2/CAV1/TAGAP/PIK3R1/ITGB1/IQ…
Hep_2	R-HSA-449147	Signaling by Interleukins	-1.50567	0.000968591	0.018603	TNF/IRAK3/MYC/S1PR1/HAVCR2/JAK2/ITGAX/RORA/RIPK2/IL6ST/PSMB10/TGFB1/RAPGEF1/IL4R/MAPK1/GRB2/PIM1/TCP1/PSME1/PELI1/IL16/PSMB8/PAK2/LGALS9/PTPN12/PPP2CA/CD36/CNN2/UBE2N/RPS6KA5/BCL2/OSMR/PTPN2/CASP1/DUSP6/ICAM1/CD4/HNRNPF/IL1B/PTPN4/NFKB2/MAP3K8/NFKB1/IL27RA/GATA3/INPP5D/HIF1A/IL2RB/APP/ARF1/IL10RA/ZEB1/LIFR/CCL3L3/BATF/STAT1/TNFRSF1B/STAT3/PTPN7/DUSP4/RAP1B/CXCL8/HMGB1/PIK3R1/PSMB9/CAPZA1/JAK1/STA…
Hep_2	R-HSA-72203	Processing of Capped Intron-Containing Pre-mRNA	-1.56043	0.00099282	0.0187607	DDX39A/HNRNPH2/DHX15/SF3A1/WDR33/NUP98/ZRSR2/RBM22/GTF2F1/NXF1/FYTTD1/DNAJC8/U2AF1/SRRT/SMNDC1/SNRNP27/PRPF38A/SRSF1/RNPC3/ZC3H11A/EIF4A3/PTBP1/LSM7/CDC40/PABPN1/UPF3B/PRPF8/WBP11/RBM17/SNW1/EIF4E/SLU7/SRSF4/SRSF6/PPIL4/NXT1/SNRNP200/POLR2B/RBM5/SNRPN/LSM8/PCBP1/HNRNPM/POLR2A/RNPS1/SNU13/CCAR1/SNRPB2/HNRNPR/HNRNPL/HNRNPF/U2SURP/SRSF10/PAPOLA/YBX1/SF3B2/PCBP2/PCF11/THOC2/SNRPB/WTAP/SYF2/RANBP2/BCA…
Hep_2	R-HSA-397014	Muscle contraction	-1.59994	0.00102567	0.0190739	KCNK6/PXN/WWTR1/ORAI1/ORAI2/PAK2/ATP2B4/CALM2/HIPK1/HIPK2/TMOD3/ANXA6/SRI/MYL12B/ATP1A1/TPM2/MYL9/ATP2B1/TLN1/ACTA2/MYL6/AKAP9/ANXA2/TPM4/TPM3/ATP1B3/MYL12A/CALM1/VIM/ANXA1
Hep_2	R-HSA-9706574	RHOBTB GTPase Cycle	-1.66954	0.00106071	0.019176	RBBP6/TMOD3/PHIP/CDC37/HNRNPC/ROCK1/RBMX/SRRM1/TRA2B/HSP90AB1/ACTG1/VIM/HSP90AA1
Hep_2	R-HSA-1236977	Endosomal/Vacuolar pathway	-1.62438	0.00106849	0.019176	LNPEP/CTSL/CTSS/HLA-F/HLA-E/HLA-B/HLA-C/HLA-A/B2M
Hep_2	R-HSA-76002	Platelet activation, signaling and aggregation	1.63481	0.00108026	0.019176	ALB/SERPINA1/APOA1/ORM1/APOH/FGG/FGB/AHSG/RARRES2/TF/CLU/ORM2/FGA/KNG1/HRG/SOD1/SERPING1/ITIH3/F2/PLG/SERPINA3/SERPINF2/FN1/RHOB/IGF2/A2M/PPIA/GNG5/SCCPDH/CD63/SPP2
Hep_2	R-HSA-9663891	Selective autophagy	-1.66659	0.00116261	0.0203298	UBE2N/ATG12/DYNC1I2/DYNC1H1/MAP1LC3B/EPAS1/TUBB4B/TUBA1B/ATM/TOMM7/UBA52/TUBA1A/TUBA4A/UBC/HSPA8/VIM/HSP90AA1
Hep_2	R-HSA-9613829	Chaperone Mediated Autophagy	-1.65201	0.00133163	0.0229428	RNASE1/UBA52/HSP90AB1/UBC/HSPA8/VIM/HSP90AA1/EEF1A1
Hep_2	R-HSA-913531	Interferon Signaling	-1.61277	0.00137286	0.0233103	KPNA4/IFNAR2/MX2/IRF7/GBP1/EIF4E/MX1/KPNA2/PSMB8/UBE2N/OASL/TRIM38/GBP5/EIF2AK2/PTPN2/ARIH1/ICAM1/IRF9/ADAR/KPNB1/PTPN1/SUMO1/RANBP2/GBP4/XAF1/FLNA/SAMHD1/TRIM22/GBP2/HLA-DQA2/EGR1/IFITM1/STAT1/IFNGR1/EIF4A1/EIF4G2/TPR/IFITM2/JAK1/SP100/SOCS3/IFNG/HLA-F/EIF4A2/UBA52/ISG15/HLA-DQA1/HLA-DQB1/HLA-DRB5/CD44/IRF1/ISG20/UBC/HLA-DPA1/HLA-DRB1/HLA-DPB1/HLA-DRA/HLA-E/HLA-B/HLA-C/HLA-A/B2M
Hep_2	R-HSA-2565942	Regulation of PLK1 Activity at G2/M Transition	-1.63997	0.00169702	0.0283082	CEP290/PAFAH1B1/DYNC1I2/MAPRE1/CSNK1D/CNTRL/DYNC1H1/PPP1R12A/TUBB4B/PCM1/OFD1/AKAP9/UBA52/TUBA1A/TUBA4A/PPP1CB/UBC/HSP90AA1
Hep_2	R-HSA-72172	mRNA Splicing	-1.55701	0.00171553	0.0283082	ZRSR2/RBM22/GTF2F1/DNAJC8/U2AF1/SRRT/SMNDC1/SNRNP27/PRPF38A/SRSF1/RNPC3/EIF4A3/PTBP1/LSM7/CDC40/PABPN1/UPF3B/PRPF8/WBP11/RBM17/SNW1/SLU7/SRSF4/SRSF6/PPIL4/SNRNP200/POLR2B/RBM5/SNRPN/LSM8/PCBP1/HNRNPM/POLR2A/RNPS1/SNU13/CCAR1/SNRPB2/HNRNPR/HNRNPL/HNRNPF/U2SURP/SRSF10/PAPOLA/YBX1/SF3B2/PCBP2/PCF11/SNRPB/SYF2/BCAS2/PRPF40A/RBM8A/SF1/DDX46/CWC25/HNRNPK/SF3B1/HNRNPC/SRSF2/SRRM2/HNRNPUL1/SRSF11/HNRNPU/…
Hep_2	R-HSA-166520	Signaling by NTRKs	-1.60977	0.00191981	0.0306757	AP2M1/MAPK14/RIT1/REST/CREB1/EP300/RPS6KA3/RAC1/ID1/KIDINS220/KRAS/RAPGEF1/MAPK1/GRB2/CHD4/PPP2CA/RPS6KA5/DUSP6/BAX/RALGDS/AP2B1/RAP1A/EGR1/SGK1/STAT3/DUSP4/PIK3R1/RHOA/JUND/AP2A2/ID3/MEF2C/YWHAB/ID2/FYN/FOSB/FOS/JUNB
Hep_2	R-HSA-373755	Semaphorin interactions	-1.66163	0.00192768	0.0306757	SEMA4A/ROCK2/RAC1/DPYSL2/SEMA4D/PAK2/PLXND1/NRP1/MYL12B/MYL9/TLN1/RHOA/ROCK1/MYL6/ITGB1/MYH9/FYN/HSP90AB1/MYL12A/CFL1/TYROBP/PTPRC/HSP90AA1
Hep_2	R-HSA-8963888	Chylomicron assembly	1.67236	0.00193756	0.0306757	APOA2/APOC3/APOA1/APOE/APOB/APOC2/P4HB
Hep_2	R-HSA-76005	Response to elevated platelet cytosolic Ca2+	1.69582	0.00200319	0.0309631	ALB/SERPINA1/APOA1/ORM1/APOH/FGG/FGB/AHSG/RARRES2/TF/CLU/ORM2/FGA/KNG1/HRG/SOD1/SERPING1/ITIH3/PLG/SERPINA3/SERPINF2/FN1/IGF2/A2M/PPIA/SCCPDH/CD63/SPP2/A1BG
Hep_2	R-HSA-72163	mRNA Splicing - Major Pathway	-1.56559	0.00200857	0.0309631	DNAJC8/U2AF1/SRRT/SMNDC1/SNRNP27/PRPF38A/SRSF1/EIF4A3/PTBP1/LSM7/CDC40/PABPN1/UPF3B/PRPF8/WBP11/RBM17/SNW1/SLU7/SRSF4/SRSF6/PPIL4/SNRNP200/POLR2B/RBM5/SNRPN/LSM8/PCBP1/HNRNPM/POLR2A/RNPS1/SNU13/CCAR1/SNRPB2/HNRNPR/HNRNPL/HNRNPF/U2SURP/SRSF10/PAPOLA/YBX1/SF3B2/PCBP2/PCF11/SNRPB/SYF2/BCAS2/PRPF40A/RBM8A/SF1/DDX46/CWC25/HNRNPK/SF3B1/HNRNPC/SRSF2/SRRM2/HNRNPUL1/SRSF11/HNRNPU/RBMX/HNRNPA3/SRSF3/HNRNPA…
Hep_2	R-HSA-8963898	Plasma lipoprotein assembly	1.74727	0.00210452	0.0320209	APOA2/APOC3/APOC1/APOA1/APOE/APOB/APOC2/P4HB/A2M
Hep_2	R-HSA-5365859	RA biosynthesis pathway	1.72141	0.00220404	0.0321249	ADH4/ADH1A/AKR1C3/ALDH1A1/RDH16/DHRS3/ALDH8A1
Hep_2	R-HSA-187037	Signaling by NTRK1 (TRKA)	-1.60537	0.00221467	0.0321249	AP2M1/MAPK14/RIT1/REST/CREB1/EP300/RPS6KA3/ID1/KIDINS220/KRAS/RAPGEF1/MAPK1/GRB2/CHD4/PPP2CA/RPS6KA5/DUSP6/RALGDS/AP2B1/RAP1A/EGR1/SGK1/STAT3/DUSP4/PIK3R1/RHOA/JUND/AP2A2/ID3/MEF2C/YWHAB/ID2/FOSB/FOS/JUNB
Hep_2	R-HSA-5626467	RHO GTPases activate IQGAPs	-1.67641	0.00221789	0.0321249	TUBB4B/CTNNB1/TUBA1B/IQGAP1/CDC42/TUBA1A/TUBA4A/ACTG1/CALM1/ACTB
Hep_2	R-HSA-189483	Heme degradation	1.72916	0.00222103	0.0321249	ALB/FABP1/GSTA1/BLVRB
Hep_2	R-HSA-5339562	Uptake and actions of bacterial toxins	-1.66123	0.0028003	0.0398359	CALM2/HBEGF/CD9/VAMP2/EEF2/HSP90AB1/CALM1/HSP90AA1
Hep_2	R-HSA-9711123	Cellular response to chemical stress	1.68361	0.00282216	0.0398359	ALB/FABP1/SOD1/PRDX1/NDUFA4/TXN/ATOX1/COX6C/PRDX6/COX6B1/COX7B/PRDX2/P4HB/BLVRB/COX7C/CAT/COX6A1/COX5B/PRDX5/SOD2/COX8A/GPX3/PSMB3/PSMA7/PRDX3/PSMB7/PSMB2/GPX1/COX14/COX5A/PSMD4/GPX2/CSNK2B/PSMB1/PSMA2/PSMB5/PSMA4/PSMA3/PSMB6/PSME2/UBB/TXN2/CCS
Hep_2	R-HSA-114608	Platelet degranulation	1.69073	0.00305604	0.0426237	ALB/SERPINA1/APOA1/ORM1/APOH/FGG/FGB/AHSG/RARRES2/TF/CLU/ORM2/FGA/KNG1/HRG/SOD1/SERPING1/ITIH3/PLG/SERPINA3/SERPINF2/FN1/IGF2/A2M/PPIA/SCCPDH/CD63/SPP2/A1BG
Hep_2	R-HSA-72613	Eukaryotic Translation Initiation	-1.63462	0.00328834	0.0442952	EIF2S3/EIF4E/EIF1AX/EIF3M/EIF3J/EIF3G/EIF3K/EIF4B/EIF3D/EIF3H/EIF3L/EIF4A1/EIF5B/RPL36AL/EIF3F/EIF3A/EIF5/RPS4Y1/EIF3E/EIF4A2/UBA52/PABPC1
Hep_2	R-HSA-72737	Cap-dependent Translation Initiation	-1.63462	0.00328834	0.0442952	EIF2S3/EIF4E/EIF1AX/EIF3M/EIF3J/EIF3G/EIF3K/EIF4B/EIF3D/EIF3H/EIF3L/EIF4A1/EIF5B/RPL36AL/EIF3F/EIF3A/EIF5/RPS4Y1/EIF3E/EIF4A2/UBA52/PABPC1
Hep_2	R-HSA-194068	Bile acid and bile salt metabolism	1.7685	0.0033047	0.0442952	ALB/AKR1C3/BAAT/AKR1C1/AKR1C4/SCP2/SLC10A1/SLC27A5/CYP8B1/AKR1D1/HSD17B4/ACOX2/CYP27A1/AKR1C2/NR1H4/CYP7A1/HSD3B7/OSBPL9/SLC27A2
Hep_2	R-HSA-189445	Metabolism of porphyrins	1.76115	0.00332712	0.0442952	ALB/FABP1/GSTA1/BLVRB
Hep_2	R-HSA-2424491	DAP12 signaling	-1.63959	0.00371058	0.0488453	RAC1/VAV3/KRAS/GRB2/LAT/LCP2/PIK3R1/LCK/FYN/KLRD1/TYROBP/HLA-E/B2M
Hep_2	R-HSA-5218859	Regulated Necrosis	-1.6347	0.00381216	0.049625	XIAP/OGT/PELI1/CASP1/BAX/IL1B/CASP8/CYCS/CASP4/CDC37/HMGB1/SDCBP/UBA52/CFLAR/IRF1/BIRC3/GZMB/UBC/HSP90AA1
Myel_1	R-HSA-163200	Respiratory electron transport, ATP synthesis by chemiosmotic coupling, and heat production by uncoupling proteins.	-2.01585	4.9748e-08	6.15304e-05	SDHB/COX11/NDUFS4/NDUFA9/NDUFA8/SDHD/NDUFS3/SDHA/NDUFS2/COX5A/NDUFB3/COX7A2L/ETFA/NDUFB1/COX6B1/NDUFS8/NDUFV1/COX14/COX8A/NDUFS6/NDUFA2/COX20/SDHC/NDUFA11/NDUFA13/NDUFAB1/NDUFB11/COX5B/NDUFA3/NDUFA12/NDUFA6/NDUFAF3/NDUFB7/NDUFB2/NDUFB10/NDUFC1/ETFB/UQCR10/NDUFB6/NDUFA5/NDUFB9/COX4I1/NDUFB8/UQCR11/NDUFA1/COX7B/UQCRH/NDUFB4/NDUFV2/NDUFC2/UQCRB/COX6A1/NDUFS5/CYCS/COX6C/COX7C/NDUFA4/UQCRQ
Myel_1	R-HSA-611105	Respiratory electron transport	-2.01902	1.09326e-07	6.76094e-05	SDHB/COX11/NDUFS4/NDUFA9/NDUFA8/SDHD/NDUFS3/SDHA/NDUFS2/COX5A/NDUFB3/COX7A2L/ETFA/NDUFB1/COX6B1/NDUFS8/NDUFV1/COX14/COX8A/NDUFS6/NDUFA2/COX20/SDHC/NDUFA11/NDUFA13/NDUFAB1/NDUFB11/COX5B/NDUFA3/NDUFA12/NDUFA6/NDUFAF3/NDUFB7/NDUFB2/NDUFB10/NDUFC1/ETFB/UQCR10/NDUFB6/NDUFA5/NDUFB9/COX4I1/NDUFB8/UQCR11/NDUFA1/COX7B/UQCRH/NDUFB4/NDUFV2/NDUFC2/UQCRB/COX6A1/NDUFS5/CYCS/COX6C/COX7C/NDUFA4/UQCRQ
Myel_1	R-HSA-2132295	MHC class II antigen presentation	1.89748	8.86997e-07	0.000365692	HLA-DRA/CD74/AP2A2/HLA-DRB1/HLA-DPB1/HLA-DPA1/CTSB/CTSS/HLA-DRB5/HLA-DQA1/HLA-DQB1/LGMN/IFI30/CTSD/HLA-DMB/CTSL/HLA-DQA2/AP1S2/CTSH/CTSC/DYNC1H1/AP1B1/CLTC/RAB7A/DNM2/AP2S1
Myel_1	R-HSA-2187338	Visual phototransduction	-1.94344	1.91099e-06	0.000511584	APOM/AKR1C4/APOC2/CALM2/HSD17B6/LDLR/HSPG2/AKR1C1/AKR1C3/APOB/CALM1/APOA1/RBP4/TTR/APOC3/APOA2
Myel_1	R-HSA-72766	Translation	-1.84772	2.0681e-06	0.000511584	SEC61A1/EIF3J/RPL26L1/PTCD3/MRPL16/CHCHD1/RPN2/TSFM/MRPS9/MRPS18A/MRPS23/VARS2/AIMP1/SRPRB/MRPS10/EEF1E1/MRPL12/MRPS16/MRPL46/MRPS26/MRPL18/MRPL11/MRPL4/MRPS11/MRPS18B/EIF4H/MRPL9/MRPL50/GADD45GIP1/MRPL2/MRPL17/MRPL55/TRAM1/MRPL13/MRPL40/MRPS36/AURKAIP1/MRPL24/MRPL42/MRPL43/MRPL36/EIF4A1/DDOST/MRPS18C/MRPS12/MRPL22/EIF3H/MRPS33/MRPL52/MRPL47/MRPS6/EIF5/EIF3K/EIF3D/MRPL27/MRPL10/MRPL1/MRPL14/MRPL3…
Myel_1	R-HSA-6798695	Neutrophil degranulation	1.65204	5.11516e-06	0.00105444	S100A8/S100A9/LYZ/FTL/FTH1/TYROBP/AP2A2/FCER1G/PSAP/PLAUR/CTSB/RAB31/CTSS/CST3/S100A11/NPC2/FCN1/C5AR1/FGL2/CR1/S100A12/GRN/ITGAX/SLC11A1/MANBA/DOCK2/CD68/CD14/CYBA/MNDA/ALOX5/ASAH1/ATP8B4/SDCBP/ROCK1/TNFRSF1B/CYBB/CTSD/FCGR2A/PTPRJ/COTL1/CSTB/CD44/RNASET2/CFP/IQGAP1/CTSZ/FPR1/OLR1/CMTM6/RAB10/FGR/ATG7/IQGAP2/TLR2/CLEC12A/IGF2R/PYCARD/VAPA/CTSH/NFKB1/ADAM10/ITGB2/KCNAB2/ACTR2/VAMP8/STK10/LGALS3/C…
Myel_1	R-HSA-211859	Biological oxidations	-1.78641	1.4095e-05	0.00249047	ACSM5/CYP8B1/UGT2B10/CYB5B/CYP4F12/AIP/CYP4A11/MGST2/ABHD14B/ADH5/AADAC/MAOB/CYB5R3/CES2/CYP2A13/NR1H4/CYP3A43/CYP2D6/TPST1/ALDH1A1/GLYAT/GSTK1/UGT2B4/MGST3/FMO3/UGT2B15/EPHX1/UGT2B7/ADH1A/CYP4F3/PTGES3/POR/UGP2/CES1/TRMT112/MAT1A/GSTA2/SULT2A1/ADH4/MGST1/ADH1B/NNMT/HSP90AB1/CYP2E1/CYP3A4/CYP2C9/ACSM2A/CYP2C8/CYP2B6/GSTA1/CYP3A5
Myel_1	R-HSA-1428517	The citric acid (TCA) cycle and respiratory electron transport	-1.83876	1.77733e-05	0.00274784	SDHB/IDH2/COX11/D2HGDH/PDHB/NDUFS4/SUCLG1/NDUFA9/NDUFA8/SDHD/NDUFS3/SDHA/GLO1/HAGH/NDUFS2/COX5A/NDUFB3/COX7A2L/ETFA/NDUFB1/COX6B1/NDUFS8/NDUFV1/COX14/COX8A/NDUFS6/NDUFA2/COX20/SDHC/NDUFA11/NDUFA13/NDUFAB1/NDUFB11/COX5B/NDUFA3/NDUFA12/NDUFA6/MDH2/NDUFAF3/NDUFB7/NDUFB2/NDUFB10/NDUFC1/ETFB/UQCR10/NDUFB6/NDUFA5/NDUFB9/COX4I1/BSG/NDUFB8/UQCR11/NDUFA1/COX7B/UQCRH/NDUFB4/NDUFV2/NDUFC2/UQCRB/LDHB/MPC2/CO…
Myel_1	R-HSA-8852276	The role of GTSE1 in G2/M progression after G2 checkpoint	-1.8685	5.0599e-05	0.00695367	TUBB2A/PSMC4/PSMC6/PSMA1/PSMC3/PSMA5/PSMD4/UBA52/PSMB4/PSMB7/PSMC5/PSMB6/PSMB5/PSMB8/PSMB3/PSMB2/PSMD8/PSMA3/PSMA2/HSP90AA1/PSMB1/PSMA7/PSMB9/TUBB4B/TUBA1B/TUBA1A/PSME1/TUBA4A/HSP90AB1/UBC/UBB
Myel_1	R-HSA-114608	Platelet degranulation	-1.75793	6.37236e-05	0.00788161	CALM2/ACTN4/SERPINA3/IGF2/TMSB4X/FN1/CD9/APP/SERPINF2/SERPING1/CFL1/HRG/VWF/TAGLN2/PPIA/PLG/TIMP3/CTSW/F5/KNG1/ORM2/ITIH3/SPARC/TUBA4A/SERPINE1/TF/CALM1/FGA/A2M/SOD1/AHSG/RARRES2/CLU/APOH/FGB/FGG/APOA1/ORM1/SERPINA1/ALB
Myel_1	R-HSA-6806667	Metabolism of fat-soluble vitamins	-1.86847	8.26234e-05	0.00929019	GPC6/VKORC1/APOM/AKR1C4/APOC2/LDLR/HSPG2/AKR1C1/AKR1C3/APOB/APOA1/RBP4/TTR/APOC3/APOA2
Myel_1	R-HSA-187577	SCF(Skp2)-mediated degradation of p27/p21	-1.84478	0.000106254	0.0101571	PSMC4/PSMC6/PSMA1/CDKN1B/PSMC3/PSMA5/PSMD4/UBA52/PSMB4/PSMB7/PSMC5/PSMB6/PSMB5/PSMB8/CKS1B/PSMB3/CCND1/PSMB2/PSMD8/PSMA3/PSMA2/PSMB1/PSMA7/PSMB9/PSME1/SKP1/UBC/UBB
Myel_1	R-HSA-975634	Retinoid metabolism and transport	-1.84973	0.000109541	0.0101571	GPC6/APOM/AKR1C4/APOC2/LDLR/HSPG2/AKR1C1/AKR1C3/APOB/APOA1/RBP4/TTR/APOC3/APOA2
Myel_1	R-HSA-6799198	Complex I biogenesis	-1.84873	0.00011497	0.0101571	NDUFS4/NDUFA9/NDUFA8/NDUFS3/NDUFS2/NDUFB3/NDUFB1/NDUFS8/NDUFV1/NDUFS6/NDUFA2/NDUFA11/NDUFA13/NDUFAB1/NDUFB11/NDUFA3/NDUFA12/NDUFA6/NDUFAF3/NDUFB7/NDUFB2/NDUFB10/NDUFC1/NDUFB6/NDUFA5/NDUFB9/NDUFB8/NDUFA1/NDUFB4/NDUFV2/NDUFC2/NDUFS5
Myel_1	R-HSA-382556	ABC-family proteins mediated transport	-1.78436	0.000125236	0.0103264	PSMC4/ABCG5/PSMC6/PSMA1/ABCD3/ABCC6/RNF5/PSMC3/PSMA5/PSMD4/UBA52/PSMB4/ABCB1/PSMB7/PSMC5/PSMB6/ABCA10/PSMB5/PSMB8/PSMB3/ABCC2/ABCA8/PSMB2/ABCA5/ABCB4/EIF2S2/PSMD8/PSMA3/PSMA2/ABCA9/PSMB1/PSMA7/PSMB9/ABCA6/PSME1/UBC/UBB/APOA1
Myel_1	R-HSA-8963899	Plasma lipoprotein remodeling	-1.83789	0.000159625	0.0123394	APOC2/PCSK6/ANGPTL3/APOB/APOA1/APOC3/ALB/APOA2
Myel_1	R-HSA-69306	DNA Replication	-1.71958	0.0002395	0.0173063	PSMD13/MCM7/UBE2C/POLE3/PSMC2/RBX1/RFC1/POLD2/RPA2/CDC26/GMNN/PSMC4/PSMC6/PSMA1/PCNA/PSMC3/PSMA5/PSMD4/UBA52/PSMB4/PSMB7/PSMC5/PSMB6/PSMB5/PSMB8/PSMB3/RPA3/PSMB2/PSMD8/PSMA3/PSMA2/ANAPC11/PSMB1/ANAPC16/PSMA7/PSMB9/PSME1/SKP1/UBC/UBB
Myel_1	R-HSA-9709957	Sensory Perception	-1.68228	0.000264441	0.0173063	APOM/MYH9/AKR1C4/APOC2/EZR/CALM2/HSD17B6/LDLR/HSPG2/VAMP2/SPTBN1/AKR1C1/AKR1C3/ACTG1/APOB/CALM1/APOA1/RBP4/TTR/APOC3/APOA2
Myel_1	R-HSA-76005	Response to elevated platelet cytosolic Ca2+	-1.7401	0.000265855	0.0173063	CALM2/ACTN4/SERPINA3/IGF2/TMSB4X/FN1/CD9/APP/SERPINF2/SERPING1/CFL1/HRG/VWF/TAGLN2/PPIA/PLG/TIMP3/CTSW/F5/KNG1/ORM2/ITIH3/SPARC/TUBA4A/SERPINE1/TF/CALM1/FGA/A2M/SOD1/AHSG/RARRES2/CLU/APOH/FGB/FGG/APOA1/ORM1/SERPINA1/ALB
Myel_1	R-HSA-196854	Metabolism of vitamins and cofactors	-1.64096	0.000344343	0.0206186	LRP10/CYP8B1/PANK1/MTHFD1/PTS/NADK2/MMAB/BCO2/FASN/MMADHC/SDC4/PARP8/CYB5R3/CD320/GPC6/GCHFR/VKORC1/ENPP1/APOM/SHMT1/AKR1C4/APOC2/CALM2/ACACB/AOX1/HSP90AA1/LDLR/HSPG2/AKR1C1/AKR1C3/ALDH1L1/APOB/GPHN/NNMT/CYB5A/CALM1/APOA1/RBP4/TTR/APOC3/APOA2
Myel_1	R-HSA-68949	Orc1 removal from chromatin	-1.7709	0.000350077	0.0206186	PSMC4/PSMC6/PSMA1/PSMC3/PSMA5/PSMD4/UBA52/PSMB4/PSMB7/PSMC5/PSMB6/PSMB5/PSMB8/PSMB3/PSMB2/PSMD8/PSMA3/PSMA2/PSMB1/PSMA7/PSMB9/PSME1/SKP1/UBC/UBB
Myel_1	R-HSA-9609507	Protein localization	-1.6887	0.000372698	0.0209531	CROT/PEX16/DECR2/HSPA9/COA6/PIPOX/ACOX2/PECR/TIMM10B/ACAA1/UBE2D2/MTX1/TIMM8B/PMPCB/TOMM5/OTC/COA4/HSPD1/HMGCL/CAT/TOMM22/CAMLG/ALDH3A2/GRPEL1/UBE2D3/ABCD3/ACOX1/CMC2/ECI2/SLC25A4/UBA52/HAO2/DNAJC19/TOMM20/EHHADH/HAO1/LONP2/GSTK1/EPHX2/COX17/PHYH/FIS1/NDUFB8/APP/VAMP2/ECH1/SEC61B/SLC27A2/SCP2/SEC61G/BAAT/CHCHD2/TOMM7/CYB5A/AGXT/UBC/UBB
Myel_1	R-HSA-9707564	Cytoprotection by HMOX1	-1.68442	0.000458708	0.0240868	PSMC4/PSMC6/PSMA1/COX5A/COX7A2L/PPARA/COX6B1/HMOX2/PSMC3/PSMA5/PSMD4/UBA52/PSMB4/COX14/PSMB7/PSMC5/COX8A/PSMB6/PSMB5/COX20/PSMB8/STAT3/CSNK2B/PSMB3/COX5B/PSMB2/PSMD8/PSMA3/PSMA2/COX4I1/COX7B/PSMB1/PSMA7/PSMB9/TXNIP/COX6A1/CYCS/PSME1/SKP1/COX6C/COX7C/NDUFA4/UBC/UBB/FABP1/ALB
Myel_1	R-HSA-9604323	Negative regulation of NOTCH4 signaling	-1.80243	0.000467387	0.0240868	PSMC4/PSMC6/PSMA1/PSMC3/PSMA5/PSMD4/UBA52/PSMB4/PSMB7/PSMC5/PSMB6/PSMB5/PSMB8/PSMB3/NOTCH4/PSMB2/PSMD8/PSMA3/PSMA2/PSMB1/PSMA7/PSMB9/PSME1/SKP1/UBC/UBB
Myel_1	R-HSA-8854050	FBXL7 down-regulates AURKA during mitotic entry and in early mitosis	-1.74649	0.000535817	0.0258731	PSMC4/PSMC6/PSMA1/PSMC3/PSMA5/PSMD4/UBA52/PSMB4/PSMB7/PSMC5/PSMB6/PSMB5/PSMB8/PSMB3/PSMB2/PSMD8/PSMA3/PSMA2/PSMB1/PSMA7/PSMB9/PSME1/SKP1/UBC/UBB
Myel_1	R-HSA-69206	G1/S Transition	-1.69197	0.000543886	0.0258731	CDK1/CDKN1A/PSMD11/PSMD6/PSMD9/TK1/DBF4/PSME2/PSMC1/MNAT1/ORC2/CDK4/PSMD13/MCM7/POLE3/PSMC2/PPP2R1A/RPA2/GMNN/PSMC4/PSMC6/PSMA1/HDAC1/RBL2/CDKN1B/PCNA/PSMC3/PSMA5/PSMD4/MYC/WEE1/UBA52/PSMB4/PSMB7/PSMC5/PSMB6/PSMB5/PPP2R1B/PSMB8/CKS1B/PSMB3/CCND1/CCNH/RPA3/PSMB2/PSMD8/PSMA3/PSMA2/PSMB1/PSMA7/PSMB9/PSME1/SKP1/UBC/UBB
Myel_1	R-HSA-69656	Cyclin A:Cdk2-associated events at S phase entry	-1.72955	0.000591054	0.0260554	PSMC4/PSMC6/PSMA1/RBL2/CDKN1B/PSMC3/PSMA5/PSMD4/MYC/WEE1/UBA52/PSMB4/PSMB7/PSMC5/PSMB6/PSMB5/PSMB8/CKS1B/PSMB3/CCND1/CCNH/PSMB2/PSMD8/PSMA3/PSMA2/PSMB1/PSMA7/PSMB9/PSME1/SKP1/UBC/UBB
Myel_1	R-HSA-5368287	Mitochondrial translation	-1.7224	0.000615077	0.0260554	MRPL49/MRPS17/MRPS22/MRPS30/MRPS2/MRPS35/PTCD3/MRPL16/CHCHD1/TSFM/MRPS9/MRPS18A/MRPS23/MRPS10/MRPL12/MRPS16/MRPL46/MRPS26/MRPL18/MRPL11/MRPL4/MRPS11/MRPS18B/MRPL9/MRPL50/GADD45GIP1/MRPL2/MRPL17/MRPL55/MRPL13/MRPL40/MRPS36/AURKAIP1/MRPL24/MRPL42/MRPL43/MRPL36/MRPS18C/MRPS12/MRPL22/MRPS33/MRPL52/MRPL47/MRPS6/MRPL27/MRPL10/MRPL1/MRPL14/MRPL32/MRPS15/MRPS7/MRPL41/MRPL20/TUFM/MRPL34/MRPS21/MRPL33/MRPL…
Myel_1	R-HSA-69239	Synthesis of DNA	-1.73275	0.000637444	0.0260554	PSMD13/MCM7/UBE2C/POLE3/PSMC2/RBX1/RFC1/POLD2/RPA2/CDC26/PSMC4/PSMC6/PSMA1/PCNA/PSMC3/PSMA5/PSMD4/UBA52/PSMB4/PSMB7/PSMC5/PSMB6/PSMB5/PSMB8/PSMB3/RPA3/PSMB2/PSMD8/PSMA3/PSMA2/ANAPC11/PSMB1/ANAPC16/PSMA7/PSMB9/PSME1/SKP1/UBC/UBB
Myel_1	R-HSA-8963901	Chylomicron remodeling	-1.66715	0.00071781	0.0260554	APOC2/APOB/APOA1/APOC3/APOA2
Myel_1	R-HSA-176408	Regulation of APC/C activators between G1/S and early anaphase	-1.72789	0.000718637	0.0260554	CDC26/PSMC4/PSMC6/PSMA1/PSMC3/PSMA5/PSMD4/UBA52/PSMB4/PSMB7/PSMC5/PSMB6/PSMB5/PSMB8/PSMB3/BUB3/PSMB2/PSMD8/PSMA3/PSMA2/ANAPC11/PSMB1/ANAPC16/PSMA7/PSMB9/PSME1/SKP1/UBC/UBB
Myel_1	R-HSA-211981	Xenobiotics	-1.73565	0.000724553	0.0260554	CYP2A13/CYP3A43/CYP2D6/CYP2E1/CYP3A4/CYP2C9/CYP2C8/CYP2B6/CYP3A5
Myel_1	R-HSA-69202	Cyclin E associated events during G1/S transition	-1.7277	0.000725665	0.0260554	PSMC4/PSMC6/PSMA1/RBL2/CDKN1B/PSMC3/PSMA5/PSMD4/MYC/WEE1/UBA52/PSMB4/PSMB7/PSMC5/PSMB6/PSMB5/PSMB8/CKS1B/PSMB3/CCND1/CCNH/PSMB2/PSMD8/PSMA3/PSMA2/PSMB1/PSMA7/PSMB9/PSME1/SKP1/UBC/UBB
Myel_1	R-HSA-5389840	Mitochondrial translation elongation	-1.75878	0.000732646	0.0260554	MRPL49/MRPS17/MRPS22/MRPS30/MRPS2/MRPS35/PTCD3/MRPL16/CHCHD1/TSFM/MRPS9/MRPS18A/MRPS23/MRPS10/MRPL12/MRPS16/MRPL46/MRPS26/MRPL18/MRPL11/MRPL4/MRPS11/MRPS18B/MRPL9/MRPL50/GADD45GIP1/MRPL2/MRPL17/MRPL55/MRPL13/MRPL40/MRPS36/AURKAIP1/MRPL24/MRPL42/MRPL43/MRPL36/MRPS18C/MRPS12/MRPL22/MRPS33/MRPL52/MRPL47/MRPS6/MRPL27/MRPL10/MRPL1/MRPL14/MRPL32/MRPS15/MRPS7/MRPL41/MRPL20/TUFM/MRPL34/MRPS21/MRPL33/MRPL…
Myel_1	R-HSA-69052	Switching of origins to a post-replicative state	-1.71986	0.000737313	0.0260554	CDC26/PSMC4/PSMC6/PSMA1/PSMC3/PSMA5/PSMD4/UBA52/PSMB4/PSMB7/PSMC5/PSMB6/PSMB5/PSMB8/PSMB3/PSMB2/PSMD8/PSMA3/PSMA2/ANAPC11/PSMB1/ANAPC16/PSMA7/PSMB9/PSME1/SKP1/UBC/UBB
Myel_1	R-HSA-5610787	Hedgehog 'off' state	-1.69538	0.000775149	0.0266316	TUBB2A/PSMC4/PSMC6/PSMA1/PSMC3/PSMA5/PSMD4/UBA52/PSMB4/PSMB7/PSMC5/OFD1/PSMB6/PSMB5/PSMB8/PSMB3/PSMB2/PSMD8/PSMA3/PSMA2/PSMB1/PSMA7/PSMB9/TUBB4B/TUBA1B/TUBA1A/PSME1/SKP1/TUBA4A/UBC/UBB
Myel_1	R-HSA-69002	DNA Replication Pre-Initiation	-1.699	0.000958302	0.0312913	PSMD11/PSMD6/PSMD9/DBF4/PSME2/PSMC1/ORC2/PSMD13/MCM7/POLE3/PSMC2/RPA2/GMNN/PSMC4/PSMC6/PSMA1/PSMC3/PSMA5/PSMD4/UBA52/PSMB4/PSMB7/PSMC5/PSMB6/PSMB5/PSMB8/PSMB3/RPA3/PSMB2/PSMD8/PSMA3/PSMA2/PSMB1/PSMA7/PSMB9/PSME1/UBC/UBB
Myel_1	R-HSA-4608870	Asymmetric localization of PCP proteins	-1.7376	0.000999862	0.0312913	PSMC4/PSMC6/PSMA1/PSMC3/PSMA5/PSMD4/UBA52/PSMB4/PSMB7/PSMC5/PSMB6/PSMB5/PSMB8/PSMB3/PSMB2/PSMD8/PSMA3/PSMA2/PSMB1/PSMA7/PSMB9/PSME1/UBC/UBB
Myel_1	R-HSA-174113	SCF-beta-TrCP mediated degradation of Emi1	-1.76993	0.00101454	0.0312913	PSMC4/PSMC6/PSMA1/PSMC3/PSMA5/PSMD4/UBA52/PSMB4/PSMB7/PSMC5/PSMB6/PSMB5/PSMB8/PSMB3/PSMB2/PSMD8/PSMA3/PSMA2/PSMB1/PSMA7/PSMB9/PSME1/SKP1/UBC/UBB
Myel_1	R-HSA-176409	APC/C:Cdc20 mediated degradation of mitotic proteins	-1.71087	0.00102519	0.0312913	CDC26/PSMC4/PSMC6/PSMA1/PSMC3/PSMA5/PSMD4/UBA52/PSMB4/PSMB7/PSMC5/PSMB6/PSMB5/PSMB8/PTTG1/PSMB3/BUB3/PSMB2/PSMD8/PSMA3/PSMA2/ANAPC11/PSMB1/ANAPC16/PSMA7/PSMB9/PSME1/UBC/UBB
Myel_1	R-HSA-9033241	Peroxisomal protein import	-1.73216	0.0010551	0.0312913	HMGCL/CAT/UBE2D3/ACOX1/ECI2/UBA52/HAO2/EHHADH/HAO1/LONP2/GSTK1/EPHX2/PHYH/ECH1/SLC27A2/SCP2/BAAT/AGXT/UBC/UBB
Myel_1	R-HSA-5619084	ABC transporter disorders	-1.72655	0.00106257	0.0312913	PSMC4/ABCG5/PSMC6/PSMA1/ABCC6/RNF5/PSMC3/PSMA5/PSMD4/UBA52/PSMB4/PSMB7/PSMC5/PSMB6/PSMB5/PSMB8/PSMB3/ABCC2/PSMB2/ABCB4/PSMD8/PSMA3/PSMA2/PSMB1/PSMA7/PSMB9/PSME1/ABCB11/UBC/UBB/APOA1
Myel_1	R-HSA-174084	Autodegradation of Cdh1 by Cdh1:APC/C	-1.74385	0.00111115	0.0315683	CDC26/PSMC4/PSMC6/PSMA1/PSMC3/PSMA5/PSMD4/UBA52/PSMB4/PSMB7/PSMC5/PSMB6/PSMB5/PSMB8/PSMB3/PSMB2/PSMD8/PSMA3/PSMA2/ANAPC11/PSMB1/ANAPC16/PSMA7/PSMB9/PSME1/UBC/UBB
Myel_1	R-HSA-69017	CDK-mediated phosphorylation and removal of Cdc6	-1.70088	0.00112302	0.0315683	CDC26/PSMC4/PSMC6/PSMA1/PSMC3/PSMA5/PSMD4/UBA52/PSMB4/PSMB7/PSMC5/PSMB6/PSMB5/PSMB8/PSMB3/PSMB2/PSMD8/PSMA3/PSMA2/ANAPC11/PSMB1/ANAPC16/PSMA7/PSMB9/PSME1/UBC/UBB
Myel_1	R-HSA-5419276	Mitochondrial translation termination	-1.73971	0.00115953	0.0318703	MRPL49/MRPS17/MRPS22/MRPS30/MRPS2/MRPS35/PTCD3/MRPL16/CHCHD1/MRPS9/MRPS18A/MRPS23/MRPS10/MRPL12/MRPS16/MRPL46/MRPS26/MRPL18/MRPL11/MRPL4/MRPS11/MRPS18B/MRPL9/MRPL50/GADD45GIP1/MRPL2/MRPL17/MRPL55/MRPL13/MRPL40/MRPS36/AURKAIP1/MRPL24/MRPL42/MRPL43/MRPL36/MRPS18C/MRPS12/MRPL22/MRPS33/MRPL52/MRPL47/MRPS6/MRPL27/MRPL10/MRPL1/MRPL14/MRPL32/MRPS15/MRPS7/MRPL41/MRPL20/MRPL34/MRPS21/MRPL33/MRPL57/MRPL51
Myel_1	R-HSA-156842	Eukaryotic Translation Elongation	-1.70963	0.00120753	0.0324678	UBA52/RPL22L1/RPS4Y1/RPS27L/EEF1D/EEF2/EEF1B2/RPL36AL/EEF1A1
Myel_1	R-HSA-174184	Cdc20:Phospho-APC/C mediated degradation of Cyclin A	-1.69576	0.00125645	0.0330644	CDC26/PSMC4/PSMC6/PSMA1/PSMC3/PSMA5/PSMD4/UBA52/PSMB4/PSMB7/PSMC5/PSMB6/PSMB5/PSMB8/PSMB3/BUB3/PSMB2/PSMD8/PSMA3/PSMA2/ANAPC11/PSMB1/ANAPC16/PSMA7/PSMB9/PSME1/UBC/UBB
Myel_1	R-HSA-211945	Phase I - Functionalization of compounds	-1.68641	0.00132939	0.0337715	CYP8B1/CYB5B/CYP4F12/AIP/CYP4A11/ADH5/AADAC/MAOB/CYB5R3/CES2/CYP2A13/NR1H4/CYP3A43/CYP2D6/ALDH1A1/FMO3/EPHX1/ADH1A/CYP4F3/PTGES3/POR/CES1/ADH4/ADH1B/HSP90AB1/CYP2E1/CYP3A4/CYP2C9/CYP2C8/CYP2B6/CYP3A5
Myel_1	R-HSA-68867	Assembly of the pre-replicative complex	-1.7175	0.00133793	0.0337715	GMNN/PSMC4/PSMC6/PSMA1/PSMC3/PSMA5/PSMD4/UBA52/PSMB4/PSMB7/PSMC5/PSMB6/PSMB5/PSMB8/PSMB3/PSMB2/PSMD8/PSMA3/PSMA2/PSMB1/PSMA7/PSMB9/PSME1/UBC/UBB
Myel_1	R-HSA-176814	Activation of APC/C and APC/C:Cdc20 mediated degradation of mitotic proteins	-1.71096	0.00148713	0.0345152	CDC26/PSMC4/PSMC6/PSMA1/PSMC3/PSMA5/PSMD4/UBA52/PSMB4/PSMB7/PSMC5/PSMB6/PSMB5/PSMB8/PTTG1/PSMB3/BUB3/PSMB2/PSMD8/PSMA3/PSMA2/ANAPC11/PSMB1/ANAPC16/PSMA7/PSMB9/PSME1/UBC/UBB
Myel_1	R-HSA-140877	Formation of Fibrin Clot (Clotting Cascade)	-1.75597	0.001511	0.0345152	SERPIND1/F11/KLKB1/PROC/F8/F2R/F2/SERPINC1/SERPING1/VWF/TFPI/F12/F5/KNG1/FGA/A2M/FGB/FGG
Myel_1	R-HSA-5368286	Mitochondrial translation initiation	-1.71938	0.00151891	0.0345152	MRPL49/MRPS17/MRPS22/MRPS30/MRPS2/MRPS35/PTCD3/MRPL16/CHCHD1/MRPS9/MRPS18A/MRPS23/MRPS10/MRPL12/MRPS16/MRPL46/MRPS26/MRPL18/MRPL11/MRPL4/MRPS11/MRPS18B/MRPL9/MRPL50/GADD45GIP1/MRPL2/MRPL17/MRPL55/MRPL13/MRPL40/MRPS36/AURKAIP1/MRPL24/MRPL42/MRPL43/MRPL36/MRPS18C/MRPS12/MRPL22/MRPS33/MRPL52/MRPL47/MRPS6/MRPL27/MRPL10/MRPL1/MRPL14/MRPL32/MRPS15/MRPS7/MRPL41/MRPL20/MRPL34/MRPS21/MRPL33/MRPL57/MRPL51
Myel_1	R-HSA-179419	APC:Cdc20 mediated degradation of cell cycle proteins prior to satisfation of the cell cycle checkpoint	-1.69844	0.00159233	0.0345152	CDC26/PSMC4/PSMC6/PSMA1/PSMC3/PSMA5/PSMD4/UBA52/PSMB4/PSMB7/PSMC5/PSMB6/PSMB5/PSMB8/PSMB3/BUB3/PSMB2/PSMD8/PSMA3/PSMA2/ANAPC11/PSMB1/ANAPC16/PSMA7/PSMB9/PSME1/UBC/UBB
Myel_1	R-HSA-9013149	RAC1 GTPase cycle	1.61231	0.00160397	0.0345152	MYO9B/DOCK8/DOCK2/CYBA/DOCK10/ARHGAP25/TFRC/CYBB/ABR/ARHGAP15/IQGAP1/DOCK11/ARHGAP26/DOCK4/IQGAP2/ARAP2/TAOK3/DOCK5/NCF2/SRGAP1/WASF2/NCKAP1L/SRGAP2/GNA13/PREX1/RAC1/VAV3/WAS/PKN2/ABL2/TRIO/CYFIP1/CHN2/RAB7A/ARHGAP24/PAK2/SWAP70/ARHGAP30/PLD1/ARHGAP21/FARP2/NCF4/FAM13B/ARAP1/VAV2/SRGAP3/ARHGAP22/PAK1/VRK2/DOCK7/ARHGAP10/KTN1/FMNL1/GIT2/FAM13A/VAV1/NCF1/ARHGEF6/SOS2/ARHGEF11/DOCK3/ARHGAP27/SNAP23/…
Myel_1	R-HSA-69601	Ubiquitin Mediated Degradation of Phosphorylated Cdc25A	-1.73993	0.00164219	0.0345152	PSMC4/PSMC6/PSMA1/PSMC3/PSMA5/PSMD4/UBA52/PSMB4/PSMB7/PSMC5/PSMB6/PSMB5/PSMB8/PSMB3/PSMB2/PSMD8/PSMA3/PSMA2/PSMB1/PSMA7/PSMB9/PSME1/UBC/UBB
Myel_1	R-HSA-69610	p53-Independent DNA Damage Response	-1.73993	0.00164219	0.0345152	PSMC4/PSMC6/PSMA1/PSMC3/PSMA5/PSMD4/UBA52/PSMB4/PSMB7/PSMC5/PSMB6/PSMB5/PSMB8/PSMB3/PSMB2/PSMD8/PSMA3/PSMA2/PSMB1/PSMA7/PSMB9/PSME1/UBC/UBB
Myel_1	R-HSA-69613	p53-Independent G1/S DNA damage checkpoint	-1.73993	0.00164219	0.0345152	PSMC4/PSMC6/PSMA1/PSMC3/PSMA5/PSMD4/UBA52/PSMB4/PSMB7/PSMC5/PSMB6/PSMB5/PSMB8/PSMB3/PSMB2/PSMD8/PSMA3/PSMA2/PSMB1/PSMA7/PSMB9/PSME1/UBC/UBB
Myel_1	R-HSA-174154	APC/C:Cdc20 mediated degradation of Securin	-1.70164	0.00166964	0.0345152	CDC26/PSMC4/PSMC6/PSMA1/PSMC3/PSMA5/PSMD4/UBA52/PSMB4/PSMB7/PSMC5/PSMB6/PSMB5/PSMB8/PTTG1/PSMB3/PSMB2/PSMD8/PSMA3/PSMA2/ANAPC11/PSMB1/ANAPC16/PSMA7/PSMB9/PSME1/UBC/UBB
Myel_1	R-HSA-5668599	RHO GTPases Activate NADPH Oxidases	1.67409	0.00169117	0.0345152	S100A8/S100A9/CYBA/CYBB/PRKCB/NCF2/RAC1/MAPK14/NCF4
Myel_1	R-HSA-174143	APC/C-mediated degradation of cell cycle proteins	-1.64493	0.00170226	0.0345152	CDC26/PSMC4/PSMC6/PSMA1/PSMC3/PSMA5/PSMD4/UBA52/PSMB4/PSMB7/PSMC5/PSMB6/PSMB5/PSMB8/PTTG1/PSMB3/BUB3/PSMB2/PSMD8/PSMA3/PSMA2/ANAPC11/PSMB1/ANAPC16/PSMA7/PSMB9/PSME1/SKP1/UBC/UBB
Myel_1	R-HSA-453276	Regulation of mitotic cell cycle	-1.64493	0.00170226	0.0345152	CDC26/PSMC4/PSMC6/PSMA1/PSMC3/PSMA5/PSMD4/UBA52/PSMB4/PSMB7/PSMC5/PSMB6/PSMB5/PSMB8/PTTG1/PSMB3/BUB3/PSMB2/PSMD8/PSMA3/PSMA2/ANAPC11/PSMB1/ANAPC16/PSMA7/PSMB9/PSME1/SKP1/UBC/UBB
Myel_1	R-HSA-8957322	Metabolism of steroids	-1.62369	0.00177727	0.035455	HSD17B7/SLC10A1/SAR1B/OSBPL9/CYP39A1/AKR1D1/TM7SF2/FDFT1/ACAT2/SRD5A1/CYP8B1/SCD/FASN/DHCR24/PPARA/HSD11B1/NR1H4/HMGCS1/SERPINA6/AKR1C4/SLC27A5/MVD/MSMO1/GPAM/SC5D/AKR1C2/ACACB/EBP/IDI1/SLCO1B1/SUMO2/FDPS/HSD17B2/SLC27A2/AKR1C1/RAN/SCP2/BAAT/AKR1C3/ABCB11/GC/ALB
Myel_1	R-HSA-5607761	Dectin-1 mediated noncanonical NF-kB signaling	-1.71829	0.00191059	0.0375094	PSMC4/PSMC6/PSMA1/PSMC3/PSMA5/PSMD4/UBA52/PSMB4/PSMB7/PSMC5/PSMB6/PSMB5/PSMB8/PSMB3/PSMB2/PSMD8/PSMA3/PSMA2/PSMB1/PSMA7/PSMB9/PSME1/SKP1/UBC/UBB
Myel_1	R-HSA-68827	CDT1 association with the CDC6:ORC:origin complex	-1.73708	0.00205479	0.0397103	GMNN/PSMC4/PSMC6/PSMA1/PSMC3/PSMA5/PSMD4/UBA52/PSMB4/PSMB7/PSMC5/PSMB6/PSMB5/PSMB8/PSMB3/PSMB2/PSMD8/PSMA3/PSMA2/PSMB1/PSMA7/PSMB9/PSME1/UBC/UBB
Myel_1	R-HSA-72163	mRNA Splicing - Major Pathway	-1.52949	0.00232408	0.0442234	CWC15/HNRNPUL1/SNRPA1/LSM7/PUF60/SRSF10/LSM2/SRRT/POLR2G/HNRNPA3/POLR2C/SF3B5/SNRPC/HNRNPF/LSM8/POLR2J/SF1/RBMX/LSM5/SNRPD1/SNRPD3/SF3B2/SRSF2/SNRNP70/BUD31/LSM3/BCAS2/SRSF3/DNAJC8/MAGOH/HNRNPK/SNRPE/SF3B6/POLR2I/POLR2F/SNRPN/SNRPB2/FUS/SNRPF/SRSF5/SNRPB/DDX5/HNRNPA0/SNU13/SNRPG/POLR2K/RBM8A/POLR2L/SNRPD2/SRSF7/HNRNPA1/HSPA8
Myel_1	R-HSA-381426	Regulation of Insulin-like Growth Factor (IGF) transport and uptake by Insulin-like Growth Factor Binding Proteins (IGFBPs)	-1.6238	0.00238461	0.0446876	ITIH2/IGF2/FN1/P4HB/IGFBP5/APP/IGFBP2/F2/SERPINC1/IGFBP4/PLG/GZMH/IGFBP1/F5/KNG1/APOB/IGFBP7/C3/CP/TF/FGA/AHSG/SPARCL1/FGG/APOA1/SERPINA1/ALB/APOA2
Myel_1	R-HSA-180585	Vif-mediated degradation of APOBEC3G	-1.71684	0.00243772	0.045001	PSMC4/PSMC6/PSMA1/PSMC3/PSMA5/PSMD4/UBA52/PSMB4/PSMB7/PSMC5/PSMB6/PSMB5/PSMB8/PSMB3/PSMB2/PSMD8/PSMA3/PSMA2/APOBEC3G/PSMB1/PSMA7/PSMB9/PSME1/UBC/UBB
Myel_1	R-HSA-5676590	NIK-->noncanonical NF-kB signaling	-1.72057	0.00249562	0.0453924	PSMC4/PSMC6/PSMA1/PSMC3/PSMA5/PSMD4/UBA52/PSMB4/PSMB7/PSMC5/PSMB6/PSMB5/PSMB8/PSMB3/PSMB2/PSMD8/PSMA3/PSMA2/PSMB1/PSMA7/PSMB9/PSME1/SKP1/UBC/UBB
T_4	R-HSA-72766	Translation	2.2823	2.07188e-16	2.14167e-13	PABPC1/EEF1A1/RPL36AL/UBA52/EEF1D/EEF1B2/RPS4Y1/EIF3E/EIF4A2/SSR2/SRP14/EEF2/SSR4/TRMT112/SEC61B/EIF3K/EIF5/EIF2S3/RPS27L/RPL22L1/EIF3F/SPCS1/SEC61G/EIF1AX/EIF4A1/EIF3G/EIF3L/SPCS2/EIF2S2/EIF3H/MRPL57/AURKAIP1/EIF3D/MRPS6/MRPL20/MRPS21/SPCS3/EIF3J/GADD45GIP1/EIF3M/MRPL10/SSR1/MRPL47/MRPL22/TRAM1/MRPL52/SSR3/MRPL54/EIF4E/MRPL41/MRPL50/SRP19/MRPL18/SRP9/MRPL33/MRPL1/SRPRB/MRPL21/MRPS15/MRPS33/SEC11…
T_4	R-HSA-72203	Processing of Capped Intron-Containing Pre-mRNA	2.15381	2.31488e-13	1.19643e-10	HNRNPH1/WTAP/SRSF7/HSPA8/HNRNPA1/SRSF3/SNRPD2/DDX5/SRSF6/SRSF5/RBM8A/POLR2L/HNRNPA0/SRRM1/SNRPG/FUS/SNU13/POLR2K/RBMX/BUD31/SRSF2/SNRPB2/SNRPF/BCAS2/HNRNPK/HNRNPUL1/HNRNPC/SYF2/PAPOLA/MAGOH/PCBP2/SF3B5/SNRPD1/SNRPN/SF1/SF3B2/LSM7/SF3B6/LSM8/DNAJC8/POLR2F/SNRPB/TRA2B/SNRNP27/LSM3/NXT1/LSM5/RNPS1/PCBP1/CWC25/PPIL4/POLR2C/SLU7/SNRPE/SRRT/LSM4/EIF4E/SRSF10/U2AF1L4/HNRNPF/SNRPC/HNRNPA3/WBP11/EIF4A3/PO…
T_4	R-HSA-8957275	Post-translational protein phosphorylation	-2.08556	2.65585e-12	7.30613e-10	APOA5/LTBP1/PRSS23/ITIH2/PROC/APLP2/FAM20A/IGFBP4/APP/IGFBP7/SERPINC1/AHSG/SPARCL1/ADAM10/KNG1/CST3/FN1/TIMP1/F5/SPP1/TF/IGFBP1/FGA/APOE/FGG/APOB/APOA1/C3/CP/SERPINA1/APOA2/ALB
T_4	R-HSA-381426	Regulation of Insulin-like Growth Factor (IGF) transport and uptake by Insulin-like Growth Factor Binding Proteins (IGFBPs)	-2.07568	3.47502e-12	7.30613e-10	APOA5/LTBP1/PRSS23/ITIH2/PROC/IGF2/APLP2/FAM20A/F2/IGFBP4/APP/IGFBP2/IGFBP7/SERPINC1/AHSG/SPARCL1/ADAM10/KNG1/CST3/PLG/FN1/TIMP1/F5/SPP1/TF/IGFBP1/FGA/APOE/FGG/APOB/APOA1/C3/CP/SERPINA1/APOA2/ALB
T_4	R-HSA-72172	mRNA Splicing	2.15914	3.53402e-12	7.30613e-10	HNRNPH1/SRSF7/HSPA8/HNRNPA1/SRSF3/SNRPD2/DDX5/SRSF6/SRSF5/RBM8A/POLR2L/HNRNPA0/SRRM1/SNRPG/FUS/SNU13/POLR2K/RBMX/BUD31/SRSF2/SNRPB2/SNRPF/BCAS2/HNRNPK/HNRNPUL1/HNRNPC/SYF2/PAPOLA/MAGOH/PCBP2/SF3B5/SNRPD1/SNRPN/SF1/SF3B2/LSM7/SF3B6/LSM8/DNAJC8/POLR2F/SNRPB/TRA2B/SNRNP27/LSM3/LSM5/RNPS1/PCBP1/CWC25/PPIL4/POLR2C/SLU7/SNRPE/SRRT/LSM4/SRSF10/U2AF1L4/HNRNPF/SNRPC/HNRNPA3/WBP11/EIF4A3/POLR2A/SNRPA1/POLR…
T_4	R-HSA-72163	mRNA Splicing - Major Pathway	2.17018	4.7918e-12	8.25535e-10	HNRNPH1/SRSF7/HSPA8/HNRNPA1/SRSF3/SNRPD2/DDX5/SRSF6/SRSF5/RBM8A/POLR2L/HNRNPA0/SRRM1/SNRPG/FUS/SNU13/POLR2K/RBMX/BUD31/SRSF2/SNRPB2/SNRPF/BCAS2/HNRNPK/HNRNPUL1/HNRNPC/SYF2/PAPOLA/MAGOH/PCBP2/SF3B5/SNRPD1/SNRPN/SF1/SF3B2/LSM7/SF3B6/LSM8/DNAJC8/POLR2F/SNRPB/TRA2B/SNRNP27/LSM3/LSM5/RNPS1/PCBP1/CWC25/PPIL4/POLR2C/SLU7/SNRPE/SRRT/LSM4/SRSF10/U2AF1L4/HNRNPF/SNRPC/HNRNPA3/WBP11/EIF4A3/POLR2A/SNRPA1/POLR…
T_4	R-HSA-162906	HIV Infection	1.98	5.75943e-09	8.50491e-07	B2M/CXCR4/HLA-A/UBA52/UBB/PSME1/NPM1/SLC25A6/SKP1/POLR2L/UBC/PSMB9/LCK/CCNH/PSMA7/POLR2K/RAN/CD8B/VPS37B/FYN/PSME2/PPIA/APOBEC3G/PSMB1/TAF13/ARF1/PSMB8/TAF7/SLC25A5/POLR2F/PSMD8/RNMT/SUPT4H1/PSMA2/XRCC6/GTF2B/VPS28/PSMA4/NMT1/CD247/POLR2C/RANBP1/VPS4B/PSMB3/PSMB6/AP2M1/PSMA3/TCEA1/POLR2A/POLR2J/RBX1/POLR2I/BANF1/PSMB4/GTF2A2/POLR2G/AP1G1/CD28/PSMC1/PSMD13/POLR2D/NUP50/PSMB2/PSMC4/TAF9/PSMD7/PSMD9
T_4	R-HSA-163200	Respiratory electron transport, ATP synthesis by chemiosmotic coupling, and heat production by uncoupling proteins.	2.06335	1.94869e-08	2.51791e-06	CYCS/COX4I1/COX7C/UQCR11/NDUFS5/UQCRB/NDUFA4/COX6A1/COX6B1/COX6C/UCP2/NDUFA13/NDUFB2/NDUFA1/UQCR10/UQCRH/NDUFB8/NDUFA3/COX8A/NDUFA6/COX5B/COX7B/NDUFB9/NDUFA11/NDUFV2/COQ10B/NDUFA5/NDUFB1/NDUFB4/NDUFB11/NDUFB10/COX14/NDUFAF3/NDUFC2/COX20/COX7A2L/UQCRFS1/NDUFA12/NDUFC1/NDUFS6/NDUFA2/NDUFB5/NDUFA9/NDUFS7/NDUFS8
T_4	R-HSA-72613	Eukaryotic Translation Initiation	2.05049	5.1202e-08	5.29267e-06	PABPC1/RPL36AL/UBA52/RPS4Y1/EIF3E/EIF4A2/EIF3K/EIF5/EIF2S3/RPS27L/RPL22L1/EIF3F/EIF1AX/EIF4A1/EIF3G/EIF3L/EIF2S2/EIF3H/EIF3D/EIF3J/EIF3M/EIF4E
T_4	R-HSA-72737	Cap-dependent Translation Initiation	2.05049	5.1202e-08	5.29267e-06	PABPC1/RPL36AL/UBA52/RPS4Y1/EIF3E/EIF4A2/EIF3K/EIF5/EIF2S3/RPS27L/RPL22L1/EIF3F/EIF1AX/EIF4A1/EIF3G/EIF3L/EIF2S2/EIF3H/EIF3D/EIF3J/EIF3M/EIF4E
T_4	R-HSA-211859	Biological oxidations	-1.89408	5.70352e-08	5.2931e-06	RXRA/UGT2B15/GSTA2/MAOA/CYP2A13/CYP4A11/MAOB/GCLC/ACSM5/MGST2/NCOA1/CYP3A43/AADAC/UGT2B7/NCOA2/TBXAS1/GLYAT/FMO3/NR1H4/EPHX1/ALDH2/PAPSS2/ALDH1A1/CYP4F3/ADH1A/MGST1/TPST1/CES1/ADH4/SULT2A1/POR/MAT1A/NNMT/ADH1B/ACSM2A/CYP2C9/CYP2E1/CYP2C8/CYP3A4/CYP2B6/CYP3A5
T_4	R-HSA-611105	Respiratory electron transport	2.05124	6.14474e-08	5.2931e-06	CYCS/COX4I1/COX7C/UQCR11/NDUFS5/UQCRB/NDUFA4/COX6A1/COX6B1/COX6C/NDUFA13/NDUFB2/NDUFA1/UQCR10/UQCRH/NDUFB8/NDUFA3/COX8A/NDUFA6/COX5B/COX7B/NDUFB9/NDUFA11/NDUFV2/COQ10B/NDUFA5/NDUFB1/NDUFB4/NDUFB11/NDUFB10/COX14/NDUFAF3/NDUFC2/COX20/COX7A2L/UQCRFS1/NDUFA12/NDUFC1/NDUFS6/NDUFA2/NDUFB5/NDUFA9/NDUFS7/NDUFS8
T_4	R-HSA-156827	L13a-mediated translational silencing of Ceruloplasmin expression	1.98921	4.55279e-07	3.62011e-05	PABPC1/RPL36AL/UBA52/RPS4Y1/EIF3E/EIF4A2/EIF3K/EIF2S3/RPS27L/RPL22L1/EIF3F/EIF1AX/EIF4A1/EIF3G/EIF3L/EIF2S2/EIF3H/EIF3D/EIF3J/EIF3M/EIF4E
T_4	R-HSA-3700989	Transcriptional Regulation by TP53	1.78361	5.64171e-07	4.16554e-05	UBA52/PPP2R5C/PRDM1/CYCS/MDM4/COX4I1/COX7C/UBB/PIP4K2A/YWHAZ/NPM1/TNRC6B/DDIT4/POLR2L/UBC/PMAIP1/NDUFA4/COX6A1/COX6B1/CNOT6L/CCNH/COX6C/POLR2K/YWHAE/BTG2/FOS/COX8A/YWHAB/BAX/LAMTOR4/COX5B/RGCC/COX7B/TAF13/LAMTOR5/CDKN1B/YWHAQ/TAF7/MEAF6/POLR2F/PPP2CA/SUPT4H1/COX14/HIPK1/RPA3/COX20/COX7A2L/PIN1/POLR2C/RBBP4/CSNK2B/CNOT7/RHEB/PRDX2/AGO2/TCEA1/POLR2A/POLR2J/CCNG1/POLR2I/POLR2G/TRIAP1/CASP1/PRDX5/LAM…
T_4	R-HSA-72706	GTP hydrolysis and joining of the 60S ribosomal subunit	1.98425	6.31438e-07	4.35139e-05	RPL36AL/UBA52/RPS4Y1/EIF3E/EIF4A2/EIF3K/EIF5/EIF2S3/RPS27L/RPL22L1/EIF3F/EIF1AX/EIF4A1/EIF3G/EIF3L/EIF2S2/EIF3H/EIF3D/EIF3J/EIF3M/EIF4E
T_4	R-HSA-198933	Immunoregulatory interactions between a Lymphoid and a non-Lymphoid cell	1.97998	6.88937e-07	4.4509e-05	B2M/KLRB1/HLA-C/HLA-A/CD3D/HCST/HLA-B/CD3G/CLEC2D/CD3E/HLA-E/CD99/CLEC2B/KLRD1/CD8A/CD8B/SH2D1A/KLRF1/ICAM3/CD96/HLA-F/ITGB2/CRTAM/CD247/NCR3/KLRG1/ITGA4/CD40LG/KLRC1
T_4	R-HSA-975634	Retinoid metabolism and transport	-1.8993	7.81147e-07	4.60876e-05	HSPG2/AKR1C1/LDLR/GPC6/APOC3/RBP4/APOE/APOB/APOA1/TTR/APOA2
T_4	R-HSA-8963898	Plasma lipoprotein assembly	-1.82687	8.02543e-07	4.60876e-05	ABCA1/APOC3/APOE/APOB/APOA1/APOC1/A2M/APOA2
T_4	R-HSA-156842	Eukaryotic Translation Elongation	1.85703	8.55381e-07	4.65365e-05	EEF1A1/RPL36AL/UBA52/EEF1D/EEF1B2/RPS4Y1/EEF2/RPS27L/RPL22L1
T_4	R-HSA-69620	Cell Cycle Checkpoints	1.81174	1.22965e-06	6.35535e-05	UBA52/PPP2R5C/MDM4/UBB/YWHAZ/PSME1/SUMO1/UBC/ANAPC16/PSMB9/PSMA7/DYNLL1/YWHAE/YWHAB/PSME2/BUB3/RNF168/PSMB1/CDKN1B/PSMB8/YWHAQ/UBE2N/PSMD8/PPP2CA/PSMA2/CDC26/RPA3/PSMA4/DBF4/NUDC/PSMB3/PSMB6/ANAPC11/MAPRE1/PSMA3/PSMB4/PMF1/PSMC1/PSMD13/CENPM/PSMB2/UBE2S/SKA2/PSMC4/PHF20/PSMD7/PSMD9/RPA2/PPP1CC/ANAPC5/PSMC2/UBE2D1/BABAM1/TP53/PSMC3/RAD1/PSMA6/RANBP2/RAD9A
T_4	R-HSA-211897	Cytochrome P450 - arranged by substrate type	-1.89696	1.79522e-06	8.80281e-05	CYP27A1/RXRA/CYP2A13/CYP4A11/NCOA1/CYP3A43/NCOA2/TBXAS1/NR1H4/CYP4F3/POR/CYP2C9/CYP2E1/CYP2C8/CYP3A4/CYP2B6/CYP3A5
T_4	R-HSA-211945	Phase I - Functionalization of compounds	-1.87923	1.88622e-06	8.80281e-05	CYP27A1/RXRA/MAOA/CYP2A13/CYP4A11/MAOB/NCOA1/CYP3A43/AADAC/NCOA2/TBXAS1/FMO3/NR1H4/EPHX1/ALDH2/ALDH1A1/CYP4F3/ADH1A/CES1/ADH4/POR/ADH1B/CYP2C9/CYP2E1/CYP2C8/CYP3A4/CYP2B6/CYP3A5
T_4	R-HSA-1428517	The citric acid (TCA) cycle and respiratory electron transport	1.88275	1.98166e-06	8.80281e-05	CYCS/COX4I1/COX7C/UQCR11/NDUFS5/UQCRB/NDUFA4/COX6A1/COX6B1/LDHA/COX6C/UCP2/LDHB/NDUFA13/NDUFB2/NDUFA1/UQCR10/UQCRH/NDUFB8/NDUFA3/COX8A/NDUFA6/COX5B/COX7B/NDUFB9/NDUFA11/NDUFV2/COQ10B/NDUFA5/MPC2/NDUFB1/NDUFB4/NDUFB11/NDUFB10/COX14/BSG/NDUFAF3/NDUFC2/COX20/COX7A2L/UQCRFS1/NDUFA12/NDUFC1/NDUFS6/NDUFA2/NDUFB5/NDUFA9/MDH2/NDUFS7/NDUFS8
T_4	R-HSA-174824	Plasma lipoprotein assembly, remodeling, and clearance	-1.8977	2.0905e-06	8.80281e-05	LIPA/ANGPTL4/LMF1/LIPC/HDLBP/CLTC/APOA5/NPC2/ANGPTL3/LDLR/ABCA1/AP2A2/PCSK6/APOC3/APOE/APOB/APOA1/APOC1/A2M/APOA2/ALB
T_4	R-HSA-69278	Cell Cycle, Mitotic	1.63577	2.17808e-06	8.80281e-05	PPP1CB/SET/UBA52/PPP2R5C/TUBA4A/UBB/PSME1/HSP90AA1/SUMO1/SKP1/HSP90AB1/UBC/ANAPC16/PSMB9/CCNH/PSMA7/DYNLL1/RAN/LMNA/EML4/YWHAE/TUBA1A/PSME2/BUB3/CCND2/ENSA/PSMB1/CDKN1B/PSMB8/TUBB4B/PTTG1/PSMD8/PPP2CA/MZT2B/UBE2I/EMD/POLE4/PSMA2/MZT2A/CDC26/RPA3/OFD1/PSMA4/DBF4/RBBP4/NUDC/OPTN/CSNK2B/ARPP19/PSMB3/PSMB6/ANAPC11/CSNK1D/MAPRE1/CDK11A/PSMA3/CCND3/TUBA1B/RBX1/BANF1/PSMB4/PMF1/PHLDA1/PSMC1/PSMD13/CENPM…
T_4	R-HSA-6806667	Metabolism of fat-soluble vitamins	-1.88445	2.21415e-06	8.80281e-05	LRP1/GPC5/VKORC1L1/SDC2/BCO2/HSPG2/AKR1C1/LDLR/GPC6/APOC3/RBP4/APOE/APOB/APOA1/TTR/APOA2
T_4	R-HSA-1799339	SRP-dependent cotranslational protein targeting to membrane	1.96463	2.32896e-06	8.91633e-05	RPL36AL/UBA52/RPS4Y1/SSR2/SRP14/SSR4/SEC61B/RPS27L/RPL22L1/SPCS1/SEC61G/SPCS2/SPCS3/SSR1/TRAM1/SSR3/SRP19/SRP9/SRPRB/SEC11C
T_4	R-HSA-72662	Activation of the mRNA upon binding of the cap-binding complex and eIFs, and subsequent binding to 43S	1.91191	2.49896e-06	9.22549e-05	PABPC1/RPS4Y1/EIF3E/EIF4A2/EIF3K/EIF2S3/RPS27L/EIF3F/EIF1AX/EIF4A1/EIF3G/EIF3L/EIF2S2/EIF3H/EIF3D/EIF3J/EIF3M/EIF4E
T_4	R-HSA-8852276	The role of GTSE1 in G2/M progression after G2 checkpoint	1.98299	2.66504e-06	9.49934e-05	UBA52/TUBA4A/UBB/PSME1/HSP90AA1/HSP90AB1/UBC/PSMB9/PSMA7/TUBA1A/PSME2/PSMB1/PSMB8/TUBB4B/PSMD8/PSMA2/PSMA4/PSMB3/PSMB6/MAPRE1/PSMA3/TUBA1B/PSMB4/PSMC1/PSMD13/PSMB2/PSMC4/PSMD7/PSMD9/PSMC2/TUBB2A/TP53/PSMC3
T_4	R-HSA-72689	Formation of a pool of free 40S subunits	1.89511	2.8837e-06	9.93613e-05	RPL36AL/UBA52/RPS4Y1/EIF3E/EIF3K/RPS27L/RPL22L1/EIF3F/EIF1AX/EIF3G/EIF3L/EIF3H/EIF3D/EIF3J/EIF3M
T_4	R-HSA-69481	G2/M Checkpoints	1.91415	3.44378e-06	0.000114832	UBA52/UBB/YWHAZ/PSME1/SUMO1/UBC/PSMB9/PSMA7/YWHAE/YWHAB/PSME2/RNF168/PSMB1/PSMB8/YWHAQ/UBE2N/PSMD8/PSMA2/RPA3/PSMA4/DBF4/PSMB3/PSMB6/PSMA3/PSMB4/PSMC1/PSMD13/PSMB2/PSMC4/PSMD7/PSMD9/RPA2/PSMC2/BABAM1/TP53/PSMC3/RAD1/PSMA6/RAD9A
T_4	R-HSA-156902	Peptide chain elongation	1.77164	4.22437e-06	0.00013384	EEF1A1/RPL36AL/UBA52/RPS4Y1/EEF2/RPS27L/RPL22L1
T_4	R-HSA-69306	DNA Replication	1.92185	4.28807e-06	0.00013384	UBA52/UBB/PSME1/SKP1/UBC/ANAPC16/PSMB9/PSMA7/PSME2/PSMB1/PSMB8/PSMD8/POLE4/PSMA2/CDC26/RPA3/PSMA4/DBF4/PSMB3/PSMB6/ANAPC11/PSMA3/RBX1/PSMB4/PSMC1/PSMD13/PSMB2/UBE2S/PSMC4/PSMD7/PSMD9/RPA2/ANAPC5/PSMC2/POLE3/UBE2D1/PSMC3/PCNA/PSMA6/POLD4/PSMB10/PSMD12/PSMD4/PRIM1/PSMA5/PSMC5/ANAPC15/PSMD6/PSMD11
T_4	R-HSA-211981	Xenobiotics	-1.81351	4.48425e-06	0.00013384	CYP3A43/CYP2C9/CYP2E1/CYP2C8/CYP3A4/CYP2B6/CYP3A5
T_4	R-HSA-453274	Mitotic G2-G2/M phases	1.80607	4.53176e-06	0.00013384	PPP1CB/UBA52/TUBA4A/UBB/PSME1/HSP90AA1/SKP1/HSP90AB1/UBC/PSMB9/CCNH/PSMA7/DYNLL1/YWHAE/TUBA1A/PSME2/PSMB1/PSMB8/TUBB4B/PSMD8/PPP2CA/MZT2B/PSMA2/MZT2A/OFD1/PSMA4/RBBP4/OPTN/PSMB3/PSMB6/CSNK1D/MAPRE1/CDK11A/PSMA3/TUBA1B/RBX1/PSMB4/PHLDA1/PSMC1/PSMD13/PSMB2/PSMC4/PSMD7/PSMD9/DCTN3/HAUS3/MZT1/PSMC2/TUBB2A/TP53/PSMC3/SSNA1
T_4	R-HSA-1474244	Extracellular matrix organization	-1.69899	5.26798e-06	0.000151262	HTRA1/DAG1/CAPN7/PXDN/NRXN1/ITGAX/CAST/PLEC/ITGA5/LAMA4/ITGA6/LAMC1/PLOD2/CTSS/DDR2/CD151/ITGAV/CAPNS1/VCAN/SH3PXD2A/BGN/TMPRSS6/CDH1/ADAMTS1/KDR/NTN4/COL27A1/ADAMTS9/TIMP2/SDC2/ITGB5/P4HA1/KLKB1/COL4A1/CASK/ACTN1/ADAMTS4/LTBP1/CTSD/ITGA1/ITGA9/THBS1/PECAM1/COL4A2/VTN/NID1/VWF/HSPG2/DMD/CTSL/APP/PRKCA/SPARC/COL18A1/CTSB/ADAM10/PLG/FN1/TIMP1/SPP1/DST/FGA/SERPINE1/FGG/FGB/TTR/A2M
T_4	R-HSA-140877	Formation of Fibrin Clot (Clotting Cascade)	-1.85453	5.68581e-06	0.000158847	F9/KLKB1/PRCP/PROC/F11/F8/PROS1/VWF/F2/F12/SERPING1/SERPINC1/KNG1/TFPI/F5/FGA/FGG/FGB/A2M
T_4	R-HSA-9010553	Regulation of expression of SLITs and ROBOs	1.95186	6.48062e-06	0.000176287	PABPC1/RPL36AL/UBA52/UBB/PSME1/RPS4Y1/RBM8A/UBC/PSMB9/PSMA7/RPS27L/RPL22L1/PSME2/MAGOH/PSMB1/PSMB8/PSMD8/PSMA2/RNPS1/PSMA4/PSMB3/PSMB6/EIF4A3/PSMA3/RBX1/PSMB4/PSMC1/PSMD13/PSMB2/PSMC4/PSMD7/PSMD9
T_4	R-HSA-977606	Regulation of Complement cascade	-1.84908	6.90682e-06	0.000183063	C5AR1/CD46/CFHR1/C8B/CFHR3/CFI/PROS1/VTN/CD81/F2/C1S/CPB2/C1QC/C8A/C1R/CLU/C4BPB/CD59/C5/C9/SERPING1/C4BPA/C1QA/C1QB/C6/CFH/C3
T_4	R-HSA-162909	Host Interactions of HIV factors	1.9013	8.33279e-06	0.000215337	B2M/HLA-A/UBA52/UBB/PSME1/NPM1/SLC25A6/SKP1/UBC/PSMB9/LCK/PSMA7/RAN/CD8B/FYN/PSME2/PPIA/APOBEC3G/PSMB1/ARF1/PSMB8/SLC25A5/PSMD8/PSMA2/PSMA4/CD247/RANBP1/PSMB3/PSMB6/AP2M1/PSMA3/RBX1/BANF1/PSMB4/AP1G1/CD28/PSMC1/PSMD13/NUP50/PSMB2/PSMC4/PSMD7/PSMD9
T_4	R-HSA-69275	G2/M Transition	1.80622	1.05092e-05	0.000264955	PPP1CB/UBA52/TUBA4A/UBB/PSME1/HSP90AA1/SKP1/HSP90AB1/UBC/PSMB9/CCNH/PSMA7/DYNLL1/YWHAE/TUBA1A/PSME2/PSMB1/PSMB8/TUBB4B/PSMD8/PPP2CA/MZT2B/PSMA2/MZT2A/OFD1/PSMA4/RBBP4/OPTN/PSMB3/PSMB6/CSNK1D/MAPRE1/CDK11A/PSMA3/TUBA1B/RBX1/PSMB4/PHLDA1/PSMC1/PSMD13/PSMB2/PSMC4/PSMD7/PSMD9/DCTN3/HAUS3/MZT1/PSMC2/TUBB2A/TP53/PSMC3/SSNA1
T_4	R-HSA-176408	Regulation of APC/C activators between G1/S and early anaphase	1.91064	1.37217e-05	0.000329944	UBA52/UBB/PSME1/SKP1/UBC/ANAPC16/PSMB9/PSMA7/PSME2/BUB3/PSMB1/PSMB8/PSMD8/PSMA2/CDC26/PSMA4/PSMB3/PSMB6/ANAPC11/PSMA3/PSMB4/PSMC1/PSMD13/PSMB2/UBE2S/PSMC4/PSMD7/PSMD9/ANAPC5/PSMC2/UBE2D1/PSMC3/PSMA6
T_4	R-HSA-176409	APC/C:Cdc20 mediated degradation of mitotic proteins	1.92512	1.37253e-05	0.000329944	UBA52/UBB/PSME1/UBC/ANAPC16/PSMB9/PSMA7/PSME2/BUB3/PSMB1/PSMB8/PTTG1/PSMD8/PSMA2/CDC26/PSMA4/PSMB3/PSMB6/ANAPC11/PSMA3/PSMB4/PSMC1/PSMD13/PSMB2/UBE2S/PSMC4/PSMD7/PSMD9/ANAPC5/PSMC2/UBE2D1/PSMC3/PSMA6/PSMB10/PSMD12/PSMD4/PSMA5/PSMC5/ANAPC15/PSMD6/PSMD11
T_4	R-HSA-68882	Mitotic Anaphase	1.73652	1.52192e-05	0.000357541	UBA52/PPP2R5C/TUBA4A/UBB/PSME1/SUMO1/UBC/ANAPC16/PSMB9/PSMA7/DYNLL1/RAN/LMNA/TUBA1A/PSME2/BUB3/PSMB1/PSMB8/TUBB4B/PTTG1/PSMD8/PPP2CA/UBE2I/EMD/PSMA2/CDC26/PSMA4/NUDC/PSMB3/PSMB6/ANAPC11/MAPRE1/PSMA3/TUBA1B/BANF1/PSMB4/PMF1/PSMC1/PSMD13/CENPM/LMNB1/PSMB2/UBE2S/SKA2/PSMC4/PSMD7/PSMD9/PPP1CC/ANAPC5/CHMP2B/PSMC2/UBE2D1/TUBB2A/PSMC3/CHMP3/PSMA6/RANBP2
T_4	R-HSA-69239	Synthesis of DNA	1.90848	1.63751e-05	0.000376149	UBA52/UBB/PSME1/SKP1/UBC/ANAPC16/PSMB9/PSMA7/PSME2/PSMB1/PSMB8/PSMD8/POLE4/PSMA2/CDC26/RPA3/PSMA4/PSMB3/PSMB6/ANAPC11/PSMA3/RBX1/PSMB4/PSMC1/PSMD13/PSMB2/UBE2S/PSMC4/PSMD7/PSMD9/RPA2/ANAPC5/PSMC2/POLE3/UBE2D1/PSMC3/PCNA/PSMA6/POLD4/PSMB10/PSMD12/PSMD4/PRIM1/PSMA5/PSMC5/ANAPC15/PSMD6/PSMD11
T_4	R-HSA-176814	Activation of APC/C and APC/C:Cdc20 mediated degradation of mitotic proteins	1.92835	1.79017e-05	0.000402277	UBA52/UBB/PSME1/UBC/ANAPC16/PSMB9/PSMA7/PSME2/BUB3/PSMB1/PSMB8/PTTG1/PSMD8/PSMA2/CDC26/PSMA4/PSMB3/PSMB6/ANAPC11/PSMA3/PSMB4/PSMC1/PSMD13/PSMB2/UBE2S/PSMC4/PSMD7/PSMD9/ANAPC5/PSMC2/UBE2D1/PSMC3/PSMA6/PSMB10/PSMD12/PSMD4/PSMA5/PSMC5/ANAPC15/PSMD6/PSMD11
T_4	R-HSA-72764	Eukaryotic Translation Termination	1.82248	1.852e-05	0.00040343	RPL36AL/UBA52/RPS4Y1/TRMT112/RPS27L/RPL22L1
T_4	R-HSA-166658	Complement cascade	-1.80568	1.90579e-05	0.00040343	FCN2/MASP2/C7/C8G/C5AR1/CD46/MASP1/CFHR1/CRP/C8B/CFHR3/CFI/PROS1/VTN/CD81/F2/C1S/CPB2/C1QC/C8A/C1R/CLU/C4BPB/CD59/C5/FCN3/C9/SERPING1/C4BPA/C1QA/C1QB/C6/CFH/C3
T_4	R-HSA-5389840	Mitochondrial translation elongation	1.91137	1.91239e-05	0.00040343	MRPL57/AURKAIP1/MRPS6/MRPL20/MRPS21/GADD45GIP1/MRPL10/MRPL47/MRPL22/MRPL52/MRPL54/MRPL41/MRPL50/MRPL18/MRPL33/MRPL1/MRPL21/MRPS15/MRPS33/TUFM/MRPL14/MRPS7/MRPL55/MRPL9/MRPS36/MRPL51/MRPS16/MRPS18C/MRPS12/MRPL32/MRPL12/MRPL49/MRPL43/MRPL36/MRPS5/MRPS34/CHCHD1/MRPS10/MRPL11/MRPL44/MRPS11
T_4	R-HSA-5668541	TNFR2 non-canonical NF-kB pathway	1.87161	2.02123e-05	0.000417862	UBA52/UBB/BIRC3/PSME1/LTB/SKP1/UBC/PSMB9/PSMA7/CD27/TNFRSF9/PSME2/PSMB1/PSMB8/PSMD8/PSMA2/PSMA4/TNFRSF4/CD40LG/PSMB3/PSMB6/PSMA3/TNFRSF25/TNFRSF1B/PSMB4/PSMC1/CD70/PSMD13/PSMB2/PSMC4/PSMD7/PSMD9/PSMC2/NFKB2/PSMC3/FASLG/TNFRSF18/PSMA6/TNFSF8/PSMB10/PSMD12/PSMD4/BIRC2/TNFSF14/PSMA5/PSMC5/PSMD6/PSMD11/TNF
T_4	R-HSA-72649	Translation initiation complex formation	1.90113	2.14255e-05	0.000434258	PABPC1/RPS4Y1/EIF3E/EIF4A2/EIF3K/EIF2S3/RPS27L/EIF3F/EIF1AX/EIF4A1/EIF3G/EIF3L/EIF2S2/EIF3H/EIF3D/EIF3J/EIF3M/EIF4E
T_4	R-HSA-2555396	Mitotic Metaphase and Anaphase	1.73595	2.38613e-05	0.000468118	UBA52/PPP2R5C/TUBA4A/UBB/PSME1/SUMO1/UBC/ANAPC16/PSMB9/PSMA7/DYNLL1/RAN/LMNA/TUBA1A/PSME2/BUB3/PSMB1/PSMB8/TUBB4B/PTTG1/PSMD8/PPP2CA/UBE2I/EMD/PSMA2/CDC26/PSMA4/NUDC/PSMB3/PSMB6/ANAPC11/MAPRE1/PSMA3/TUBA1B/BANF1/PSMB4/PMF1/PSMC1/PSMD13/CENPM/LMNB1/PSMB2/UBE2S/SKA2/PSMC4/PSMD7/PSMD9/PPP1CC/ANAPC5/CHMP2B/PSMC2/UBE2D1/TUBB2A/PSMC3/CHMP3/PSMA6/RANBP2
T_4	R-HSA-69615	G1/S DNA Damage Checkpoints	1.90636	2.40018e-05	0.000468118	UBA52/MDM4/UBB/PSME1/UBC/PSMB9/PSMA7/PSME2/PSMB1/CDKN1B/PSMB8/PSMD8/PSMA2/PSMA4/PSMB3/PSMB6/PSMA3/PSMB4/PSMC1/PSMD13/PSMB2/PSMC4/PHF20/PSMD7/PSMD9/PSMC2/TP53/PSMC3/PSMA6/PSMB10/CDKN2A/PSMD12/PSMD4
T_4	R-HSA-196854	Metabolism of vitamins and cofactors	-1.7107	2.51395e-05	0.000481228	GCH1/CYP8B1/TTPA/ABCC1/AKR1C4/VNN1/HLCS/LRP1/GSTO1/GPC5/SLC19A2/SLC25A16/PDSS2/PARP4/PTS/VKORC1L1/ACACA/SDC2/TPK1/IDH1/BCO2/NADK2/PANK1/ENPP2/MTHFD1/SHMT1/MTHFD2L/ENPP1/PC/SLC23A2/PARP14/HSPG2/ACACB/AKR1C1/LDLR/AOX1/CYB5A/PCCA/GPC6/NAMPT/ALDH1L1/APOC3/NNMT/RBP4/APOE/APOB/APOA1/GPHN/TTR/APOA2
T_4	R-HSA-179419	APC:Cdc20 mediated degradation of cell cycle proteins prior to satisfation of the cell cycle checkpoint	1.91557	3.08096e-05	0.000574496	UBA52/UBB/PSME1/UBC/ANAPC16/PSMB9/PSMA7/PSME2/BUB3/PSMB1/PSMB8/PSMD8/PSMA2/CDC26/PSMA4/PSMB3/PSMB6/ANAPC11/PSMA3/PSMB4/PSMC1/PSMD13/PSMB2/UBE2S/PSMC4/PSMD7/PSMD9/ANAPC5/PSMC2/UBE2D1/PSMC3/PSMA6/PSMB10/PSMD12/PSMD4/PSMA5/PSMC5/ANAPC15/PSMD6/PSMD11
T_4	R-HSA-376176	Signaling by ROBO receptors	1.79966	3.11234e-05	0.000574496	CXCR4/CDC42/PABPC1/RPL36AL/UBA52/PFN1/UBB/PSME1/RPS4Y1/RBM8A/UBC/PSMB9/PSMA7/EVL/RPS27L/RPL22L1/PSME2/MAGOH/PSMB1/PSMB8/PSMD8/PSMA2/RNPS1/PSMA4/PSMB3/PSMB6/EIF4A3/PSMA3/RBX1/PSMB4/PSMC1/VASP/PSMD13/PSMB2/PSMC4/PSMD7/PSMD9
T_4	R-HSA-72702	Ribosomal scanning and start codon recognition	1.88968	3.42439e-05	0.000615245	RPS4Y1/EIF3E/EIF4A2/EIF3K/EIF5/EIF2S3/RPS27L/EIF3F/EIF1AX/EIF4A1/EIF3G/EIF3L/EIF2S2/EIF3H/EIF3D/EIF3J/EIF3M/EIF4E
T_4	R-HSA-72165	mRNA Splicing - Minor Pathway	1.88946	3.45214e-05	0.000615245	SRSF7/SNRPD2/SRSF6/POLR2L/SNRPG/SNU13/POLR2K/SRSF2/SNRPF/SF3B5/SNRPD1/SF3B2/SF3B6/POLR2F/SNRPB/POLR2C/SNRPE/POLR2A/POLR2J/POLR2I/POLR2G/POLR2D/SNRNP200/LSM2/SF3B4/ZMAT5/NCBP2/SNRNP40
T_4	R-HSA-174084	Autodegradation of Cdh1 by Cdh1:APC/C	1.89565	3.54641e-05	0.00062033	UBA52/UBB/PSME1/UBC/ANAPC16/PSMB9/PSMA7/PSME2/PSMB1/PSMB8/PSMD8/PSMA2/CDC26/PSMA4/PSMB3/PSMB6/ANAPC11/PSMA3/PSMB4/PSMC1/PSMD13/PSMB2/UBE2S/PSMC4/PSMD7/PSMD9/ANAPC5/PSMC2/UBE2D1/PSMC3/PSMA6/PSMB10/PSMD12/PSMD4/PSMA5/PSMC5/ANAPC15/PSMD6/PSMD11
T_4	R-HSA-69052	Switching of origins to a post-replicative state	1.90789	3.60069e-05	0.00062033	UBA52/UBB/PSME1/SKP1/UBC/ANAPC16/PSMB9/PSMA7/PSME2/PSMB1/PSMB8/PSMD8/PSMA2/CDC26/PSMA4/PSMB3/PSMB6/ANAPC11/PSMA3/RBX1/PSMB4/PSMC1/PSMD13/PSMB2/UBE2S/PSMC4/PSMD7/PSMD9/ANAPC5/PSMC2/UBE2D1/PSMC3/PSMA6
T_4	R-HSA-195258	RHO GTPase Effectors	1.6757	3.68536e-05	0.000624508	PPP1CB/CDC42/CTNNB1/PPP2R5C/CALM1/TUBA4A/CALM2/CYBA/PFN1/MYL12A/ARPC2/YWHAZ/ACTB/MYL6/CFL1/ARPC4/DYNLL1/ARPC3/EVL/YWHAE/TUBA1A/MYL12B/WIPF1/YWHAB/RAC2/BUB3/BRK1/CDKN1B/YWHAQ/ARPC1B/CALM3/TUBB4B/PPP2CA/ACTR3/FMNL1/PIN1/NUDC/ARPC5/RHOG
T_4	R-HSA-5368286	Mitochondrial translation initiation	1.88669	3.84367e-05	0.000630766	MRPL57/AURKAIP1/MRPS6/MRPL20/MRPS21/GADD45GIP1/MRPL10/MRPL47/MRPL22/MRPL52/MRPL54/MRPL41/MRPL50/MRPL18/MRPL33/MRPL1/MRPL21/MRPS15/MRPS33/MRPL14/MRPS7/MRPL55/MRPL9/MRPS36/MRPL51/MRPS16/MRPS18C/MRPS12/MRPL32/MRPL12/MRPL49/MRPL43/MRPL36/MRPS5/MRPS34/MTIF3/CHCHD1/MRPS10/MRPL11/MRPL44/MRPS11
T_4	R-HSA-174184	Cdc20:Phospho-APC/C mediated degradation of Cyclin A	1.91101	3.84433e-05	0.000630766	UBA52/UBB/PSME1/UBC/ANAPC16/PSMB9/PSMA7/PSME2/BUB3/PSMB1/PSMB8/PSMD8/PSMA2/CDC26/PSMA4/PSMB3/PSMB6/ANAPC11/PSMA3/PSMB4/PSMC1/PSMD13/PSMB2/UBE2S/PSMC4/PSMD7/PSMD9/ANAPC5/PSMC2/UBE2D1/PSMC3/PSMA6/PSMB10/PSMD12/PSMD4/PSMA5/PSMC5/ANAPC15/PSMD6/PSMD11
T_4	R-HSA-69002	DNA Replication Pre-Initiation	1.8971	4.04379e-05	0.000653125	UBA52/UBB/PSME1/UBC/PSMB9/PSMA7/PSME2/PSMB1/PSMB8/PSMD8/POLE4/PSMA2/RPA3/PSMA4/DBF4/PSMB3/PSMB6/PSMA3/PSMB4/PSMC1/PSMD13/PSMB2/PSMC4/PSMD7/PSMD9/RPA2/PSMC2/POLE3/PSMC3/PSMA6/PSMB10/PSMD12/PSMD4/PRIM1/PSMA5/PSMC5/PSMD6/PSMD11
T_4	R-HSA-5368287	Mitochondrial translation	1.84068	4.49478e-05	0.000714797	MRPL57/AURKAIP1/MRPS6/MRPL20/MRPS21/GADD45GIP1/MRPL10/MRPL47/MRPL22/MRPL52/MRPL54/MRPL41/MRPL50/MRPL18/MRPL33/MRPL1/MRPL21/MRPS15/MRPS33/TUFM/MRPL14/MRPS7/MRPL55/MRPL9/MRPS36/MRPL51/MRPS16/MRPS18C/MRPS12/MRPL32/MRPL12/MRPL49/MRPL43/MRPL36/MRPS5/MRPS34/MTIF3/CHCHD1/MRPS10/MRPL11/MRPL44/MRPS11
T_4	R-HSA-69017	CDK-mediated phosphorylation and removal of Cdc6	1.90028	4.79624e-05	0.000751181	UBA52/UBB/PSME1/UBC/ANAPC16/PSMB9/PSMA7/PSME2/PSMB1/PSMB8/PSMD8/PSMA2/CDC26/PSMA4/PSMB3/PSMB6/ANAPC11/PSMA3/PSMB4/PSMC1/PSMD13/PSMB2/UBE2S/PSMC4/PSMD7/PSMD9/ANAPC5/PSMC2/UBE2D1/PSMC3/PSMA6/PSMB10/PSMD12/PSMD4/PSMA5/PSMC5/ANAPC15/PSMD6/PSMD11
T_4	R-HSA-69563	p53-Dependent G1 DNA Damage Response	1.89833	5.19642e-05	0.00078992	UBA52/MDM4/UBB/PSME1/UBC/PSMB9/PSMA7/PSME2/PSMB1/CDKN1B/PSMB8/PSMD8/PSMA2/PSMA4/PSMB3/PSMB6/PSMA3/PSMB4/PSMC1/PSMD13/PSMB2/PSMC4/PHF20/PSMD7/PSMD9/PSMC2/TP53/PSMC3/PSMA6/PSMB10/CDKN2A/PSMD12/PSMD4
T_4	R-HSA-69580	p53-Dependent G1/S DNA damage checkpoint	1.89833	5.19642e-05	0.00078992	UBA52/MDM4/UBB/PSME1/UBC/PSMB9/PSMA7/PSME2/PSMB1/CDKN1B/PSMB8/PSMD8/PSMA2/PSMA4/PSMB3/PSMB6/PSMA3/PSMB4/PSMC1/PSMD13/PSMB2/PSMC4/PHF20/PSMD7/PSMD9/PSMC2/TP53/PSMC3/PSMA6/PSMB10/CDKN2A/PSMD12/PSMD4
T_4	R-HSA-5696398	Nucleotide Excision Repair	1.85254	5.31925e-05	0.000796873	UBA52/UBB/ACTB/SUMO1/POLR2L/UBC/SUMO2/CCNH/POLR2K/HMGN1/UBE2N/POLR2F/UBE2I/RAD23A/POLE4/RPA3/COPS6/POLR2C/SUMO3/TCEA1/POLR2A/POLR2J/RBX1/POLR2I/POLR2G/PARP1/POLR2D/XPC/COPS8/RPA2
T_4	R-HSA-975956	Nonsense Mediated Decay (NMD) independent of the Exon Junction Complex (EJC)	1.809	5.49995e-05	0.000812173	PABPC1/RPL36AL/UBA52/RPS4Y1/RPS27L/RPL22L1
T_4	R-HSA-174154	APC/C:Cdc20 mediated degradation of Securin	1.89891	6.48548e-05	0.000944217	UBA52/UBB/PSME1/UBC/ANAPC16/PSMB9/PSMA7/PSME2/PSMB1/PSMB8/PTTG1/PSMD8/PSMA2/CDC26/PSMA4/PSMB3/PSMB6/ANAPC11/PSMA3/PSMB4/PSMC1/PSMD13/PSMB2/UBE2S/PSMC4/PSMD7/PSMD9/ANAPC5/PSMC2/UBE2D1/PSMC3/PSMA6/PSMB10/PSMD12/PSMD4/PSMA5/PSMC5/ANAPC15/PSMD6/PSMD11
T_4	R-HSA-162587	HIV Life Cycle	1.78394	7.15197e-05	0.00102679	CXCR4/UBA52/UBB/POLR2L/UBC/CCNH/POLR2K/RAN/VPS37B/PPIA/TAF13/TAF7/POLR2F/RNMT/SUPT4H1/XRCC6/GTF2B/VPS28/NMT1/POLR2C/RANBP1/VPS4B/TCEA1/POLR2A/POLR2J/POLR2I/BANF1/GTF2A2/POLR2G/POLR2D/NUP50/TAF9
T_4	R-HSA-194068	Bile acid and bile salt metabolism	-1.79764	7.71616e-05	0.00109261	CYP39A1/SLC10A1/CYP7B1/CYP8B1/AKR1C4/OSBPL1A/CYP27A1/RXRA/AKR1D1/NCOA1/ABCC3/NCOA2/AKR1C2/SLC27A5/NR1H4/HSD17B4/OSBPL9/AKR1C1/SCP2/SLCO1B1/SLC27A2/BAAT/ABCB11/ALB
T_4	R-HSA-174143	APC/C-mediated degradation of cell cycle proteins	1.87095	7.98476e-05	0.00109698	UBA52/UBB/PSME1/SKP1/UBC/ANAPC16/PSMB9/PSMA7/PSME2/BUB3/PSMB1/PSMB8/PTTG1/PSMD8/PSMA2/CDC26/PSMA4/PSMB3/PSMB6/ANAPC11/PSMA3/PSMB4/PSMC1/PSMD13/PSMB2/UBE2S/PSMC4/PSMD7/PSMD9/ANAPC5/PSMC2/UBE2D1/PSMC3
T_4	R-HSA-453276	Regulation of mitotic cell cycle	1.87095	7.98476e-05	0.00109698	UBA52/UBB/PSME1/SKP1/UBC/ANAPC16/PSMB9/PSMA7/PSME2/BUB3/PSMB1/PSMB8/PTTG1/PSMD8/PSMA2/CDC26/PSMA4/PSMB3/PSMB6/ANAPC11/PSMA3/PSMB4/PSMC1/PSMD13/PSMB2/UBE2S/PSMC4/PSMD7/PSMD9/ANAPC5/PSMC2/UBE2D1/PSMC3
T_4	R-HSA-1989781	PPARA activates gene expression	-1.72667	8.06539e-05	0.00109698	ACOX1/PLIN2/ME1/NR1H3/CDK19/ALAS1/RXRA/MED13/PPARG/CYP4A11/NCOA3/ANGPTL4/CREBBP/CPT1A/NCOR1/SREBF2/RGL1/NCOA1/APOA5/FAM120B/NCOA2/CD36/PPARA/NR1H4/G0S2/ABCB4/TBL1X/MED13L/CHD9/HMGCS2/ABCA1/AGT/SULT2A1/ACSL1/RORA/PPARGC1A/FABP1/APOA1/APOA2
T_4	R-HSA-5419276	Mitochondrial translation termination	1.8556	8.47531e-05	0.00113547	MRPL57/AURKAIP1/MRPS6/MRPL20/MRPS21/GADD45GIP1/MRPL10/MRPL47/MRPL22/MRPL52/MRPL54/MRPL41/MRPL50/MRPL18/MRPL33/MRPL1/MRPL21/MRPS15/MRPS33/MRPL14/MRPS7/MRPL55/MRPL9/MRPS36/MRPL51/MRPS16/MRPS18C/MRPS12/MRPL32/MRPL12/MRPL49/MRPL43/MRPL36/MRPS5/MRPS34/CHCHD1/MRPS10/MRPL11/MRPL44/MRPS11
T_4	R-HSA-1168372	Downstream signaling events of B Cell Receptor (BCR)	1.88454	8.56807e-05	0.00113547	UBA52/CALM1/CALM2/REL/UBB/PSME1/PPP3CA/SKP1/UBC/PSMB9/PSMA7/PSME2/PPIA/PSMB1/BCL10/PSMB8/CALM3/PSMD8/PSMA2/RASGRP1/PSMA4/PSMB3/PSMB6/PSMA3/PSMB4/KRAS/PSMC1/PSMD13/PSMB2/PSMC4/PSMD7/PSMD9
T_4	R-HSA-400206	Regulation of lipid metabolism by PPARalpha	-1.72178	8.92722e-05	0.00114338	MED15/NCOR2/NPAS2/SIN3B/TIAM2/CDK8/NCOA6/ACOX1/PLIN2/ME1/NR1H3/CDK19/ALAS1/RXRA/MED13/PPARG/CYP4A11/NCOA3/ANGPTL4/CREBBP/CPT1A/NCOR1/SREBF2/RGL1/NCOA1/APOA5/FAM120B/NCOA2/CD36/PPARA/NR1H4/G0S2/ABCB4/TBL1X/MED13L/CHD9/HMGCS2/ABCA1/AGT/SULT2A1/ACSL1/RORA/PPARGC1A/FABP1/APOA1/APOA2
T_4	R-HSA-168255	Influenza Infection	1.83189	8.9274e-05	0.00114338	RPL36AL/UBA52/RPS4Y1/SLC25A6/HSP90AA1/CALR/POLR2L/POLR2K/RAN/RPS27L/RPL22L1/ISG15/KPNA2/POLR2F/DNAJC3/POLR2C/POLR2A/POLR2J/POLR2I/POLR2G/PARP1/POLR2D/NUP50
T_4	R-HSA-69541	Stabilization of p53	1.87887	8.95955e-05	0.00114338	UBA52/MDM4/UBB/PSME1/UBC/PSMB9/PSMA7/PSME2/PSMB1/PSMB8/PSMD8/PSMA2/PSMA4/PSMB3/PSMB6/PSMA3/PSMB4/PSMC1/PSMD13/PSMB2/PSMC4/PHF20/PSMD7/PSMD9/PSMC2/TP53/PSMC3/PSMA6/PSMB10/CDKN2A/PSMD12/PSMD4/PSMA5/PSMC5/PSMD6/PSMD11
T_4	R-HSA-68886	M Phase	1.57785	9.1837e-05	0.00115769	SET/UBA52/PPP2R5C/TUBA4A/UBB/PSME1/HSP90AA1/SUMO1/UBC/ANAPC16/PSMB9/PSMA7/DYNLL1/RAN/LMNA/EML4/YWHAE/TUBA1A/PSME2/BUB3/ENSA/PSMB1/PSMB8/TUBB4B/PTTG1/PSMD8/PPP2CA/MZT2B/UBE2I/EMD/PSMA2/MZT2A/CDC26/OFD1/PSMA4/NUDC/CSNK2B/ARPP19/PSMB3/PSMB6/ANAPC11/CSNK1D/MAPRE1/PSMA3/TUBA1B/BANF1/PSMB4/PMF1/PSMC1/PSMD13/CENPM/LMNB1/NUP50/PSMB2/UBE2S/SKA2/PSMC4/PSMD7/PSMD9/DCTN3/PPP1CC/HAUS3/RAB1B/MZT1/ANAPC5/CHMP2B…
T_4	R-HSA-2467813	Separation of Sister Chromatids	1.72645	9.99406e-05	0.00124466	UBA52/PPP2R5C/TUBA4A/UBB/PSME1/UBC/ANAPC16/PSMB9/PSMA7/DYNLL1/TUBA1A/PSME2/BUB3/PSMB1/PSMB8/TUBB4B/PTTG1/PSMD8/PPP2CA/PSMA2/CDC26/PSMA4/NUDC/PSMB3/PSMB6/ANAPC11/MAPRE1/PSMA3/TUBA1B/PSMB4/PMF1/PSMC1/PSMD13/CENPM/PSMB2/UBE2S/SKA2/PSMC4/PSMD7/PSMD9/PPP1CC/ANAPC5/PSMC2/UBE2D1/TUBB2A/PSMC3/PSMA6/RANBP2
T_4	R-HSA-68949	Orc1 removal from chromatin	1.88091	0.000101831	0.00125311	UBA52/UBB/PSME1/SKP1/UBC/PSMB9/PSMA7/PSME2/PSMB1/PSMB8/PSMD8/PSMA2/PSMA4/PSMB3/PSMB6/PSMA3/RBX1/PSMB4/PSMC1/PSMD13/PSMB2/PSMC4/PSMD7/PSMD9
T_4	R-HSA-168273	Influenza Viral RNA Transcription and Replication	1.86924	0.000112058	0.00136274	RPL36AL/UBA52/RPS4Y1/HSP90AA1/POLR2L/POLR2K/RPS27L/RPL22L1/POLR2F/DNAJC3/POLR2C/POLR2A/POLR2J/POLR2I/POLR2G/PARP1/POLR2D/NUP50
T_4	R-HSA-180585	Vif-mediated degradation of APOBEC3G	1.85261	0.000114838	0.00138031	UBA52/UBB/PSME1/UBC/PSMB9/PSMA7/PSME2/APOBEC3G/PSMB1/PSMB8/PSMD8/PSMA2/PSMA4/PSMB3/PSMB6/PSMA3/RBX1/PSMB4/PSMC1/PSMD13/PSMB2/PSMC4/PSMD7/PSMD9/PSMC2/PSMC3/PSMA6/PSMB10/PSMD12/PSMD4/PSMA5/PSMC5/PSMD6/PSMD11/PSMB7
T_4	R-HSA-8963888	Chylomicron assembly	-1.68801	0.000118347	0.00140613	APOC3/APOE/APOB/APOA1/APOA2
T_4	R-HSA-69601	Ubiquitin Mediated Degradation of Phosphorylated Cdc25A	1.84871	0.00013093	0.00149141	UBA52/UBB/PSME1/UBC/PSMB9/PSMA7/PSME2/PSMB1/PSMB8/PSMD8/PSMA2/PSMA4/PSMB3/PSMB6/PSMA3/PSMB4/PSMC1/PSMD13/PSMB2/PSMC4/PSMD7/PSMD9/PSMC2/PSMC3/PSMA6/PSMB10/PSMD12/PSMD4/PSMA5/PSMC5/PSMD6/PSMD11/PSMB7
T_4	R-HSA-69610	p53-Independent DNA Damage Response	1.84871	0.00013093	0.00149141	UBA52/UBB/PSME1/UBC/PSMB9/PSMA7/PSME2/PSMB1/PSMB8/PSMD8/PSMA2/PSMA4/PSMB3/PSMB6/PSMA3/PSMB4/PSMC1/PSMD13/PSMB2/PSMC4/PSMD7/PSMD9/PSMC2/PSMC3/PSMA6/PSMB10/PSMD12/PSMD4/PSMA5/PSMC5/PSMD6/PSMD11/PSMB7
T_4	R-HSA-69613	p53-Independent G1/S DNA damage checkpoint	1.84871	0.00013093	0.00149141	UBA52/UBB/PSME1/UBC/PSMB9/PSMA7/PSME2/PSMB1/PSMB8/PSMD8/PSMA2/PSMA4/PSMB3/PSMB6/PSMA3/PSMB4/PSMC1/PSMD13/PSMB2/PSMC4/PSMD7/PSMD9/PSMC2/PSMC3/PSMA6/PSMB10/PSMD12/PSMD4/PSMA5/PSMC5/PSMD6/PSMD11/PSMB7
T_4	R-HSA-8963899	Plasma lipoprotein remodeling	-1.77681	0.00013263	0.00149141	ANGPTL4/LMF1/LIPC/APOA5/ANGPTL3/PCSK6/APOC3/APOE/APOB/APOA1/APOA2/ALB
T_4	R-HSA-72695	Formation of the ternary complex, and subsequently, the 43S complex	1.8322	0.000132739	0.00149141	RPS4Y1/EIF3E/EIF3K/EIF2S3/RPS27L/EIF3F/EIF1AX/EIF3G/EIF3L/EIF2S2/EIF3H/EIF3D/EIF3J/EIF3M
T_4	R-HSA-5387390	Hh mutants abrogate ligand secretion	1.8596	0.000139889	0.00155485	UBA52/UBB/PSME1/UBC/PSMB9/PSMA7/PSME2/PSMB1/PSMB8/PSMD8/PSMA2/PSMA4/PSMB3/PSMB6/PSMA3/PSMB4/PSMC1/PSMD13/PSMB2/PSMC4/DERL2/PSMD7/PSMD9/ERLEC1/PSMC2/PSMC3/PSMA6/PSMB10/PSMD12/PSMD4/PSMA5/PSMC5/PSMD6/PSMD11/PSMB7
T_4	R-HSA-9604323	Negative regulation of NOTCH4 signaling	1.83419	0.000142373	0.00156138	UBA52/UBB/YWHAZ/PSME1/SKP1/UBC/PSMB9/PSMA7/PSME2/PSMB1/PSMB8/PSMD8/PSMA2/PSMA4/PSMB3/PSMB6/PSMA3/RBX1/PSMB4/PSMC1/PSMD13/PSMB2/PSMC4/PSMD7/PSMD9
T_4	R-HSA-5362768	Hh mutants are degraded by ERAD	1.8615	0.000143497	0.00156138	UBA52/UBB/PSME1/UBC/PSMB9/PSMA7/PSME2/PSMB1/PSMB8/PSMD8/PSMA2/PSMA4/PSMB3/PSMB6/PSMA3/PSMB4/PSMC1/PSMD13/PSMB2/PSMC4/DERL2/PSMD7/PSMD9/ERLEC1/PSMC2/PSMC3/PSMA6/PSMB10/PSMD12/PSMD4/PSMA5/PSMC5/PSMD6/PSMD11/PSMB7
T_4	R-HSA-174113	SCF-beta-TrCP mediated degradation of Emi1	1.83217	0.000151149	0.0016275	UBA52/UBB/PSME1/SKP1/UBC/PSMB9/PSMA7/PSME2/PSMB1/PSMB8/PSMD8/PSMA2/PSMA4/PSMB3/PSMB6/PSMA3/PSMB4/PSMC1/PSMD13/PSMB2/PSMC4/PSMD7/PSMD9/PSMC2/PSMC3/PSMA6/PSMB10/PSMD12/PSMD4/PSMA5/PSMC5/PSMD6/PSMD11/PSMB7
T_4	R-HSA-450531	Regulation of mRNA stability by proteins that bind AU-rich elements	1.82554	0.000158157	0.00165671	SET/PABPC1/UBA52/HSPA8/UBB/ZFP36/YWHAZ/PSME1/UBC/PSMB9/PSMA7/YWHAB/PSME2/PSMB1/PSMB8/PSMD8/PSMA2/PSMA4/ZFP36L1/EXOSC6/PSMB3/PSMB6/PSMA3/EXOSC1/PSMB4/PSMC1/PSMD13/PSMB2/PSMC4/PSMD7/PSMD9/ANP32A
T_4	R-HSA-68867	Assembly of the pre-replicative complex	1.86355	0.000158378	0.00165671	UBA52/UBB/PSME1/UBC/PSMB9/PSMA7/PSME2/PSMB1/PSMB8/PSMD8/PSMA2/PSMA4/PSMB3/PSMB6/PSMA3/PSMB4/PSMC1/PSMD13/PSMB2/PSMC4/PSMD7/PSMD9/PSMC2/PSMC3/PSMA6/PSMB10/PSMD12/PSMD4/PSMA5/PSMC5/PSMD6/PSMD11/PSMB7
T_4	R-HSA-6781827	Transcription-Coupled Nucleotide Excision Repair (TC-NER)	1.80605	0.00015867	0.00165671	UBA52/UBB/POLR2L/UBC/CCNH/POLR2K/HMGN1/POLR2F/POLE4/RPA3/COPS6/POLR2C/TCEA1/POLR2A/POLR2J/RBX1/POLR2I/POLR2G/POLR2D/COPS8/RPA2/POLE3/ZNF830/PCNA/COPS4/POLD4/DDB1
T_4	R-HSA-5357801	Programmed Cell Death	1.66581	0.000160496	0.00165902	CTNNB1/UBA52/CYCS/UBB/BIRC3/YWHAZ/PSME1/IRF1/HSP90AA1/UBC/HMGB2/PMAIP1/GZMB/HMGB1/PSMB9/PSMA7/DYNLL1/LMNA/YWHAE/YWHAB/PSME2/BAX/VIM/SDCBP/PSMB1/PSMB8/YWHAQ/PSMD8/PSMA2/PSMA4/SATB1/NMT1/PSMB3/PSMB6/PSMA3/OGT/PSMB4/CASP4/BAK1/PSMC1/CASP1/PSMD13/FAS/LMNB1/PSMB2/PSMC4/PSMD7/PSMD9/BCAP31/CDC37/CHMP2B/PSMC2/CASP3/TP53/PSMC3/FASLG
T_4	R-HSA-8868773	rRNA processing in the nucleus and cytosol	1.76548	0.000174732	0.0017883	RPL36AL/UBA52/RPS4Y1/TRMT112/SNU13/NCL/RPS27L/RPL22L1/THUMPD1/NOP10/NOP58/DDX21/GNL3/FBL/EXOSC6/CSNK1D/EXOSC1/IMP3/NOP56/ISG20L2/RPP21/EMG1/NHP2/DCAF13/C1D/IMP4/EXOSC3/EXOSC7/KRR1/NOC4L/PNO1/RPP38/DKC1/MPHOSPH10/RRP7A/MPHOSPH6/DIMT1
T_4	R-HSA-72312	rRNA processing	1.79173	0.00017729	0.00179669	RPL36AL/UBA52/RPS4Y1/TRMT112/SNU13/NCL/RPS27L/RPL22L1/THUMPD1/NOP10/NOP58/TRMT10C/DDX21/GNL3/FBL/EXOSC6/CSNK1D/EXOSC1/IMP3/NOP56/HSD17B10/ISG20L2/RPP21/EMG1/NHP2/DCAF13/C1D/IMP4/EXOSC3/EXOSC7/KRR1/NOC4L/PNO1/RPP38/MTERF4/DKC1/MPHOSPH10/RRP7A/MPHOSPH6/DIMT1
T_4	R-HSA-5678895	Defective CFTR causes cystic fibrosis	1.84231	0.000185021	0.00183591	UBA52/UBB/PSME1/UBC/PSMB9/PSMA7/PSME2/PSMB1/PSMB8/PSMD8/PSMA2/PSMA4/PSMB3/PSMB6/PSMA3/PSMB4/PSMC1/PSMD13/PSMB2/PSMC4/DERL2/PSMD7/PSMD9/ERLEC1/DERL1/PSMC2/PSMC3/PSMA6/PSMB10/PSMD12/PSMD4/PSMA5/PSMC5/PSMD6/PSMD11/PSMB7
T_4	R-HSA-174178	APC/C:Cdh1 mediated degradation of Cdc20 and other APC/C:Cdh1 targeted proteins in late mitosis/early G1	1.84239	0.000186095	0.00183591	UBA52/UBB/PSME1/UBC/ANAPC16/PSMB9/PSMA7/PSME2/PSMB1/PSMB8/PTTG1/PSMD8/PSMA2/CDC26/PSMA4/PSMB3/PSMB6/ANAPC11/PSMA3/PSMB4/PSMC1/PSMD13/PSMB2/UBE2S/PSMC4/PSMD7/PSMD9/ANAPC5/PSMC2/UBE2D1/PSMC3/PSMA6/PSMB10/PSMD12/PSMD4/PSMA5/PSMC5/ANAPC15/PSMD6/PSMD11
T_4	R-HSA-5358346	Hedgehog ligand biogenesis	1.82457	0.000186489	0.00183591	UBA52/UBB/PSME1/UBC/PSMB9/PSMA7/PSME2/ADAM17/PSMB1/PSMB8/PSMD8/PSMA2/PSMA4/PSMB3/PSMB6/PSMA3/PSMB4/PSMC1/PSMD13/PSMB2/PSMC4/DERL2/PSMD7/PSMD9/ERLEC1/PSMC2/PSMC3/PSMA6/PSMB10/PSMD12/PSMD4/PSMA5/PSMC5/PSMD6/PSMD11/PSMB7
T_4	R-HSA-4641258	Degradation of DVL	1.82845	0.000203289	0.00198242	UBA52/UBB/PSME1/UBC/PSMB9/PSMA7/PSME2/PSMB1/PSMB8/PSMD8/PSMA2/PSMA4/PSMB3/PSMB6/PSMA3/RBX1/PSMB4/PSMC1/PSMD13/PSMB2/PSMC4/PSMD7/PSMD9/PSMC2/PSMC3/PSMA6/PSMB10/PSMD12/PSMD4/PSMA5/PSMC5/PSMD6/PSMD11/PSMB7
T_4	R-HSA-6781823	Formation of TC-NER Pre-Incision Complex	1.81964	0.000212781	0.00205559	UBA52/UBB/POLR2L/UBC/CCNH/POLR2K/HMGN1/POLR2F/COPS6/POLR2C/TCEA1/POLR2A/POLR2J/RBX1/POLR2I/POLR2G/POLR2D/COPS8
T_4	R-HSA-8932339	ROS sensing by NFE2L2	1.82668	0.000214989	0.0020564	UBA52/UBB/PSME1/UBC/PSMB9/PSMA7/PSME2/PSMB1/PSMB8/PSMD8/PSMA2/PSMA4/CSNK2B/PSMB3/PSMB6/PSMA3/RBX1/PSMB4/PSMC1/PSMD13/PSMB2/PSMC4/PSMD7/PSMD9/PSMC2/PSMC3/PSMA6/PSMB10/PSMD12/PSMD4/PSMA5/PSMC5/PSMD6/PSMD11/PSMB7
T_4	R-HSA-211733	Regulation of activated PAK-2p34 by proteasome mediated degradation	1.83935	0.000216844	0.0020564	UBA52/UBB/PSME1/UBC/PSMB9/PSMA7/PSME2/PSMB1/PSMB8/PSMD8/PSMA2/PSMA4/PSMB3/PSMB6/PSMA3/PSMB4/PSMC1/PSMD13/PSMB2/PSMC4/PSMD7/PSMD9/PSMC2/PSMC3/PSMA6/PSMB10/PSMD12/PSMD4/PSMA5/PSMC5/PSMD6/PSMD11/PSMB7
T_4	R-HSA-349425	Autodegradation of the E3 ubiquitin ligase COP1	1.8486	0.000222221	0.00207982	UBA52/UBB/PSME1/UBC/PSMB9/PSMA7/PSME2/PSMB1/PSMB8/PSMD8/PSMA2/PSMA4/PSMB3/PSMB6/PSMA3/PSMB4/PSMC1/PSMD13/PSMB2/PSMC4/PSMD7/PSMD9/PSMC2/TP53/PSMC3/PSMA6/PSMB10/PSMD12/PSMD4/PSMA5/PSMC5/PSMD6/PSMD11/PSMB7
T_4	R-HSA-8963901	Chylomicron remodeling	-1.67839	0.000223337	0.00207982	APOA5/APOC3/APOE/APOB/APOA1/APOA2
T_4	R-HSA-68827	CDT1 association with the CDC6:ORC:origin complex	1.83765	0.000237	0.00218735	UBA52/UBB/PSME1/UBC/PSMB9/PSMA7/PSME2/PSMB1/PSMB8/PSMD8/PSMA2/PSMA4/PSMB3/PSMB6/PSMA3/PSMB4/PSMC1/PSMD13/PSMB2/PSMC4/PSMD7/PSMD9/PSMC2/PSMC3/PSMA6/PSMB10/PSMD12/PSMD4/PSMA5/PSMC5/PSMD6/PSMD11/PSMB7
T_4	R-HSA-187577	SCF(Skp2)-mediated degradation of p27/p21	1.84739	0.000246153	0.00225172	UBA52/UBB/PSME1/SKP1/UBC/PSMB9/PSMA7/PSME2/PSMB1/CDKN1B/PSMB8/PSMD8/PSMA2/PSMA4/PSMB3/PSMB6/PSMA3/PSMB4/PSMC1/PSMD13/PSMB2/PSMC4/PSMD7/PSMD9/PSMC2/PSMC3/PSMA6/PSMB10/PSMD12/PSMD4/PSMA5/PSMC5/PSMD6/PSMD11/PSMB7/CDK4
T_4	R-HSA-180534	Vpu mediated degradation of CD4	1.81177	0.000292555	0.00265271	UBA52/UBB/PSME1/SKP1/UBC/PSMB9/PSMA7/PSME2/PSMB1/PSMB8/PSMD8/PSMA2/PSMA4/PSMB3/PSMB6/PSMA3/PSMB4/PSMC1/PSMD13/PSMB2/PSMC4/PSMD7/PSMD9/PSMC2/PSMC3/PSMA6/PSMB10/PSMD12/PSMD4/PSMA5/PSMC5/PSMD6/PSMD11/PSMB7
T_4	R-HSA-8957322	Metabolism of steroids	-1.64215	0.000303573	0.00272868	MVD/CYP39A1/SLC10A1/CYP7B1/CYP8B1/NCOA6/AKR1C4/SCD/OSBPL1A/CYP27A1/DHCR24/SERPINA6/RXRA/AKR1D1/ACACA/SEC24D/CREBBP/SEC24B/SREBF2/NCOA1/MSMO1/SRD5A1/HSD11B1/ABCC3/GPAM/LGMN/NCOA2/AKR1C2/SLC27A5/PPARA/NR1H4/HSD17B4/ACACB/TBL1X/OSBPL9/AKR1C1/CHD9/SCP2/INSIG1/SLCO1B1/HSD17B2/GC/SLC27A2/BAAT/ABCB11/ALB
T_4	R-HSA-5610783	Degradation of GLI2 by the proteasome	1.82238	0.000322493	0.00287376	UBA52/UBB/PSME1/SKP1/UBC/PSMB9/PSMA7/PSME2/CSNK1A1/PSMB1/PSMB8/PSMD8/PSMA2/PSMA4/PSMB3/PSMB6/PSMA3/RBX1/PSMB4/PSMC1/PSMD13/PSMB2/PSMC4/PSMD7/PSMD9
T_4	R-HSA-140837	Intrinsic Pathway of Fibrin Clot Formation	-1.72969	0.000330076	0.00291619	F9/KLKB1/PRCP/PROC/F11/F8/PROS1/VWF/F2/F12/SERPING1/SERPINC1/KNG1/A2M
T_4	R-HSA-5610785	GLI3 is processed to GLI3R by the proteasome	1.82017	0.000334328	0.00292549	UBA52/UBB/PSME1/SKP1/UBC/PSMB9/PSMA7/PSME2/CSNK1A1/PSMB1/PSMB8/PSMD8/PSMA2/PSMA4/PSMB3/PSMB6/PSMA3/RBX1/PSMB4/PSMC1/PSMD13/PSMB2/PSMC4/PSMD7/PSMD9
T_4	R-HSA-190236	Signaling by FGFR	1.77465	0.000336789	0.00292549	HNRNPH1/UBA52/HNRNPA1/UBB/POLR2L/UBC/POLR2K/PIK3R1/POLR2F/PPP2CA/FGFBP2/POLR2C/HNRNPF/POLR2A/POLR2J/HNRNPM/POLR2I/KRAS/POLR2G/MKNK1/POLR2D
T_4	R-HSA-8854050	FBXL7 down-regulates AURKA during mitotic entry and in early mitosis	1.8041	0.00035837	0.00308702	UBA52/UBB/PSME1/SKP1/UBC/PSMB9/PSMA7/PSME2/PSMB1/PSMB8/PSMD8/PSMA2/PSMA4/PSMB3/PSMB6/PSMA3/RBX1/PSMB4/PSMC1/PSMD13/PSMB2/PSMC4/PSMD7/PSMD9
T_4	R-HSA-6782210	Gap-filling DNA repair synthesis and ligation in TC-NER	1.78565	0.000367752	0.00314165	UBA52/UBB/POLR2L/UBC/CCNH/POLR2K/HMGN1/POLR2F/POLE4/RPA3/POLR2C/TCEA1/POLR2A/POLR2J/RBX1/POLR2I/POLR2G/POLR2D/RPA2/POLE3/ZNF830/PCNA/POLD4/DDB1
T_4	R-HSA-5676590	NIK-->noncanonical NF-kB signaling	1.81002	0.000411251	0.00348431	UBA52/UBB/PSME1/SKP1/UBC/PSMB9/PSMA7/PSME2/PSMB1/PSMB8/PSMD8/PSMA2/PSMA4/PSMB3/PSMB6/PSMA3/PSMB4/PSMC1/PSMD13/PSMB2/PSMC4/PSMD7/PSMD9/PSMC2/NFKB2/PSMC3/PSMA6
T_4	R-HSA-389958	Cooperation of Prefoldin and TriC/CCT in actin and tubulin folding	1.76386	0.000414605	0.00348431	PFDN5/TUBA4A/ACTB/TUBA1A/CCT4/TUBB4B/PFDN2/CCT3/VBP1/TUBA1B/CCT8/PFDN4/CCT7/PFDN1/TUBB2A
T_4	R-HSA-5218859	Regulated Necrosis	1.81082	0.000432549	0.00357785	UBA52/CYCS/UBB/BIRC3/IRF1/HSP90AA1/UBC/GZMB/HMGB1/BAX/SDCBP/OGT/CASP4/BAK1/CASP1/FAS/CDC37/CHMP2B/CASP3/TP53/FASLG/CHMP3/CASP8/IRF2
T_4	R-HSA-69206	G1/S Transition	1.70327	0.000432657	0.00357785	UBA52/UBB/PSME1/SKP1/UBC/PSMB9/CCNH/PSMA7/PSME2/PSMB1/CDKN1B/PSMB8/PSMD8/PPP2CA/POLE4/PSMA2/RPA3/PSMA4/DBF4/RBBP4/PSMB3/PSMB6/PSMA3/PSMB4/PSMC1/PSMD13/PSMB2/RBL2/PSMC4/PSMD7/PSMD9/RPA2/PSMC2/POLE3/MAX/PSMC3/PCNA/PSMA6
T_4	R-HSA-350562	Regulation of ornithine decarboxylase (ODC)	1.79213	0.000446172	0.00366032	OAZ1/PSME1/PSMB9/PSMA7/PSME2/PSMB1/PSMB8/PSMD8/PSMA2/PSMA4/PSMB3/PSMB6/PSMA3/PSMB4/PSMC1/PSMD13/PSMB2/PSMC4/PSMD7/PSMD9/PSMC2/PSMC3/PSMA6/ODC1/PSMB10/PSMD12/PSMD4/PSMA5/PSMC5/PSMD6/PSMD11/PSMB7
T_4	R-HSA-5607761	Dectin-1 mediated noncanonical NF-kB signaling	1.81036	0.000471037	0.00381343	UBA52/UBB/PSME1/SKP1/UBC/PSMB9/PSMA7/PSME2/PSMB1/PSMB8/PSMD8/PSMA2/PSMA4/PSMB3/PSMB6/PSMA3/PSMB4/PSMC1/PSMD13/PSMB2/PSMC4/PSMD7/PSMD9/PSMC2/NFKB2/PSMC3/PSMA6
T_4	R-HSA-9018677	Biosynthesis of DHA-derived SPMs	-1.71096	0.000472213	0.00381343	EPHX2/CYP2C9/CYP2E1/CYP2C8/CYP3A4
T_4	R-HSA-983705	Signaling by the B Cell Receptor (BCR)	1.73965	0.000481587	0.00385898	UBA52/CALM1/CALM2/REL/UBB/PSME1/PPP3CA/SKP1/UBC/PSMB9/PSMA7/FYN/PIK3R1/PSME2/PPIA/PSMB1/BCL10/PSMB8/CALM3/PSMD8/PSMA2/RASGRP1/PSMA4/PSMB3/PSMB6/SH3KBP1/PSMA3/PSMB4/KRAS/PSMC1/PSMD13/PSMB2/PSMC4/PSMD7/PSMD9
T_4	R-HSA-5654738	Signaling by FGFR2	1.81662	0.000497205	0.00393648	HNRNPH1/UBA52/HNRNPA1/UBB/POLR2L/UBC/POLR2K/PIK3R1/POLR2F/PPP2CA/FGFBP2/POLR2C/HNRNPF/POLR2A/POLR2J/HNRNPM/POLR2I/KRAS/POLR2G/MKNK1/POLR2D
T_4	R-HSA-9612973	Autophagy	1.68199	0.000498875	0.00393648	EEF1A1/UBA52/TOMM7/TUBA4A/HSPA8/UBB/HSP90AA1/HSP90AB1/UBC/DYNLL1/PARK7/VPS37B/TUBA1A/LAMTOR4/MAP1LC3B/VIM/TOMM22/LAMTOR5/UBE2N/ATG12/TUBB4B/GABARAPL1/VPS28/GABARAPL2/CSNK2B/RHEB/TOMM5/TOMM20/TUBA1B/LAMTOR1/BECN1
T_4	R-HSA-162599	Late Phase of HIV Life Cycle	1.68498	0.000526811	0.00412542	UBA52/UBB/POLR2L/UBC/CCNH/POLR2K/RAN/VPS37B/PPIA/TAF13/TAF7/POLR2F/RNMT/SUPT4H1/GTF2B/VPS28/NMT1/POLR2C/RANBP1/VPS4B/TCEA1/POLR2A/POLR2J/POLR2I/GTF2A2/POLR2G/POLR2D/NUP50/TAF9/CHMP2B/NELFCD/CHMP3/RANBP2/NCBP2/NELFE/CCNK
T_4	R-HSA-69242	S Phase	1.65615	0.00056313	0.0043717	UBA52/UBB/PSME1/SKP1/UBC/ANAPC16/PSMB9/CCNH/PSMA7/PSME2/PSMB1/CDKN1B/PSMB8/PSMD8/POLE4/PSMA2/CDC26/RPA3/PSMA4/RBBP4/PSMB3/PSMB6/ANAPC11/PSMA3/RBX1/PSMB4/PSMC1/PSMD13/PSMB2/RBL2/UBE2S/PSMC4/PSMD7/PSMD9/RPA2/ANAPC5/PSMC2/POLE3/UBE2D1/MAX/PSMC3/PCNA/PSMA6/POLD4/PSMB10/PSMD12/PSMD4/PRIM1/PSMA5/PSMC5/ANAPC15/PSMD6/PSMD11/RAD21/E2F4/PSMB7/CDK4
T_4	R-HSA-5610787	Hedgehog 'off' state	1.69163	0.000566718	0.0043717	UBA52/TUBA4A/UBB/PSME1/SKP1/UBC/PSMB9/PSMA7/TUBA1A/PSME2/CSNK1A1/PSMB1/PSMB8/TUBB4B/PSMD8/PSMA2/OFD1/PSMA4/PSMB3/PSMB6/PSMA3/TUBA1B/RBX1/PSMB4/PSMC1/PSMD13/PSMB2/PSMC4/PSMD7/PSMD9/PSMC2/PRKAR1A/TUBB2A/PSMC3/PRKAR2A/PSMA6
T_4	R-HSA-450408	AUF1 (hnRNP D0) binds and destabilizes mRNA	1.79143	0.000585558	0.00448357	PABPC1/UBA52/HSPA8/UBB/PSME1/UBC/PSMB9/PSMA7/PSME2/PSMB1/PSMB8/PSMD8/PSMA2/PSMA4/PSMB3/PSMB6/PSMA3/PSMB4/PSMC1/PSMD13/PSMB2/PSMC4/PSMD7/PSMD9
T_4	R-HSA-193368	Synthesis of bile acids and bile salts via 7alpha-hydroxycholesterol	-1.70949	0.000611754	0.00464971	CYP7B1/CYP8B1/AKR1C4/CYP27A1/RXRA/AKR1D1/NCOA1/NCOA2/AKR1C2/SLC27A5/NR1H4/HSD17B4/AKR1C1/SCP2/SLC27A2/BAAT/ABCB11
T_4	R-HSA-449147	Signaling by Interleukins	1.4702	0.000649607	0.00490138	CCL5/CDC42/CCL4/IL32/ANXA1/UBA52/JUNB/CAPZA1/HSPA8/IL7R/UBB/YWHAZ/PSME1/PDCD4/HSP90AA1/SKP1/CFL1/IL2RG/UBC/MCL1/HMGB1/PSMB9/LCK/VAMP2/PSMA7/FYN/SOD1/PTPN7/MIF/PIK3R1/FOS/HNRNPDL/PSME2/DUSP4/IFNG/STAT4/PPIA/GATA3/VIM/BATF/ITGB2/PSMB1/ARF1/PSMB8/IL27RA/UBE2N/PSMD8/PPP2CA/RAP1B/PSMA2/IL10RA/PSMA4/PIM1/STAT1/PSMB3/AIP/HNRNPF/IL2RB/PSMB6/CNN2/MSN/PSMA3/CCL20/SNRPA1/TNFRSF1B/HNRNPA2B1/RBX1
T_4	R-HSA-3134975	Regulation of innate immune responses to cytosolic DNA	1.70446	0.000655701	0.00490222	UBA52/UBB/UBC
T_4	R-HSA-75815	Ubiquitin-dependent degradation of Cyclin D	1.77482	0.000659204	0.00490222	UBA52/UBB/PSME1/UBC/PSMB9/PSMA7/PSME2/PSMB1/PSMB8/PSMD8/PSMA2/PSMA4/PSMB3/PSMB6/PSMA3/PSMB4/PSMC1/PSMD13/PSMB2/PSMC4/PSMD7/PSMD9/PSMC2/PSMC3/PSMA6/PSMB10/PSMD12/PSMD4/PSMA5/PSMC5/PSMD6/PSMD11/PSMB7/CDK4
T_4	R-HSA-9615017	FOXO-mediated transcription of oxidative stress, metabolic and neuronal genes	-1.70712	0.00068092	0.00498146	CAT/FOXO3/ABCA6/SOD2/FOXO1/PPARGC1A/IGFBP1/PCK1
T_4	R-HSA-4641257	Degradation of AXIN	1.76146	0.000681715	0.00498146	UBA52/UBB/PSME1/UBC/PSMB9/PSMA7/PSME2/PSMB1/PSMB8/PSMD8/PSMA2/PSMA4/PSMB3/PSMB6/PSMA3/PSMB4/PSMC1/PSMD13/PSMB2/PSMC4/PSMD7/PSMD9/PSMC2/PSMC3/PSMA6/PSMB10/PSMD12/PSMD4/PSMA5/PSMC5/PSMD6/PSMD11/PSMB7
T_4	R-HSA-453279	Mitotic G1 phase and G1/S transition	1.6203	0.000684317	0.00498146	UBA52/UBB/PSME1/SKP1/UBC/PSMB9/CCNH/PSMA7/PSME2/CCND2/PSMB1/CDKN1B/PSMB8/PSMD8/PPP2CA/POLE4/PSMA2/RPA3/PSMA4/DBF4/RBBP4/PSMB3/PSMB6/PSMA3/CCND3/PSMB4/PSMC1/PSMD13/PSMB2/RBL2/PSMC4/PSMD7/PSMD9/RPA2/PSMC2/POLE3/MAX/PSMC3/PCNA/PSMA6/PSMB10/CDKN2D/CDKN2A/PSMD12/PSMD4/PRIM1/PSMA5/PSMC5/PPP2R1A/PSMD6/PSMD11/E2F4/PSMB7/CDK4
T_4	R-HSA-140875	Common Pathway of Fibrin Clot Formation	-1.71209	0.000690176	0.00498898	PROC/F8/PROS1/F2/SERPINC1/F5/FGA/FGG/FGB
T_4	R-HSA-2871837	FCERI mediated NF-kB activation	1.723	0.000702156	0.00504033	UBA52/UBB/PSME1/SKP1/UBC/PSMB9/PSMA7/PSME2/PSMB1/BCL10/PSMB8/UBE2N/PSMD8/PSMA2/RASGRP1/PSMA4/PSMB3/PSMB6/PSMA3/PSMB4/PSMC1/PSMD13/PSMB2/UBE2D2/PSMC4/PSMD7/PSMD9/PSMC2/UBE2D1/PSMC3/PSMA6/UBE2V1/PSMB10/PSMD12/PSMD4/RASGRP2/PSMA5/PSMC5/PSMD6/PSMD11
T_4	R-HSA-9646399	Aggrephagy	1.80181	0.000726492	0.00517906	UBA52/TUBA4A/UBB/HSP90AA1/UBC/DYNLL1/PARK7/TUBA1A/VIM/UBE2N/TUBB4B
T_4	R-HSA-5696399	Global Genome Nucleotide Excision Repair (GG-NER)	1.76782	0.000783247	0.00554541	UBA52/UBB/ACTB/SUMO1/UBC/SUMO2/CCNH/UBE2N/UBE2I/RAD23A/POLE4/RPA3/COPS6/SUMO3/RBX1/PARP1/XPC/COPS8/RPA2
T_4	R-HSA-4608870	Asymmetric localization of PCP proteins	1.78387	0.00079986	0.00562451	UBA52/UBB/PSME1/UBC/PSMB9/PSMA7/PSME2/PSMB1/PSMB8/PSMD8/PSMA2/PSMA4/PSMB3/PSMB6/PSMA3/PSMB4/PSMC1/PSMD13/PSMB2/PSMC4/PSMD7/PSMD9/PSMC2/PSMC3/PSMA6/PARD6A/PSMB10/PSMD12/PSMD4/PSMA5/PSMC5/PSMD6/PSMD11/PSMB7
T_4	R-HSA-195253	Degradation of beta-catenin by the destruction complex	1.75808	0.000833524	0.00578985	CTNNB1/UBA52/PPP2R5C/UBB/PSME1/SKP1/UBC/PSMB9/PSMA7/PSME2/TLE3/CSNK1A1/PSMB1/PSMB8/PSMD8/PPP2CA/PSMA2/PSMA4/TCF7/PSMB3/PSMB6/PSMA3/RBX1/TLE4/PSMB4/PSMC1/PSMD13/PSMB2/PSMC4/PSMD7/PSMD9
T_4	R-HSA-6791226	Major pathway of rRNA processing in the nucleolus and cytosol	1.69203	0.000834575	0.00578985	RPL36AL/UBA52/RPS4Y1/SNU13/NCL/RPS27L/RPL22L1/NOP58/DDX21/GNL3/FBL/EXOSC6/CSNK1D/EXOSC1/IMP3/NOP56/ISG20L2/RPP21/EMG1/DCAF13/C1D/IMP4/EXOSC3/EXOSC7/KRR1/NOC4L/PNO1/RPP38/MPHOSPH10/RRP7A
T_4	R-HSA-429914	Deadenylation-dependent mRNA decay	1.74811	0.000871406	0.00598913	PABPC1/DDX6/EIF4A2/CNOT6L/EIF4A1/LSM7/LSM3/LSM5/EXOSC6/LSM4/EIF4E/LSM1/CNOT7/EIF4A3/EXOSC1/LSM2/CNOT4/LSM6/HBS1L/WDR61/EXOSC3/EXOSC7
T_4	R-HSA-927802	Nonsense-Mediated Decay (NMD)	1.8187	0.000880683	0.00598913	PABPC1/RPL36AL/UBA52/RPS4Y1/RBM8A/RPS27L/RPL22L1/MAGOH/PPP2CA/RNPS1/PNRC2/EIF4A3
T_4	R-HSA-975957	Nonsense Mediated Decay (NMD) enhanced by the Exon Junction Complex (EJC)	1.8187	0.000880683	0.00598913	PABPC1/RPL36AL/UBA52/RPS4Y1/RBM8A/RPS27L/RPL22L1/MAGOH/PPP2CA/RNPS1/PNRC2/EIF4A3
T_4	R-HSA-9707587	Regulation of HMOX1 expression and activity	1.729	0.000897978	0.00606684	UBA52/UBB/PSME1/SKP1/UBC/PSMB9/PSMA7/PSME2/PSMB1/PSMB8/PSMD8/PSMA2/PSMA4/CSNK2B/PSMB3/PSMB6/PSMA3/RBX1/PSMB4/PSMC1/PSMD13/PSMB2/PSMC4/PSMD7/PSMD9
T_4	R-HSA-1169091	Activation of NF-kappaB in B cells	1.78084	0.000927515	0.00612547	UBA52/REL/UBB/PSME1/SKP1/UBC/PSMB9/PSMA7/PSME2/PSMB1/BCL10/PSMB8/PSMD8/PSMA2/PSMA4/PSMB3/PSMB6/PSMA3/PSMB4/PSMC1/PSMD13/PSMB2/PSMC4/PSMD7/PSMD9
T_4	R-HSA-6782135	Dual incision in TC-NER	1.78048	0.000927515	0.00612547	UBA52/UBB/POLR2L/UBC/CCNH/POLR2K/HMGN1/POLR2F/POLE4/RPA3/POLR2C/TCEA1/POLR2A/POLR2J/RBX1/POLR2I/POLR2G/POLR2D/RPA2/POLE3/ZNF830/PCNA/POLD4/DDB1
T_4	R-HSA-2565942	Regulation of PLK1 Activity at G2/M Transition	1.7417	0.000930949	0.00612547	PPP1CB/UBA52/TUBA4A/UBB/HSP90AA1/SKP1/UBC/DYNLL1/YWHAE/TUBA1A/TUBB4B/OFD1/OPTN/CSNK1D/MAPRE1
T_4	R-HSA-2187338	Visual phototransduction	-1.67501	0.000932876	0.00612547	BCO2/CAMKMT/GNB1/HSD17B6/HSPG2/AKR1C1/LDLR/PRKCA/GPC6/APOC3/RBP4/APOE/APOB/APOA1/TTR/APOA2
T_4	R-HSA-9663891	Selective autophagy	1.77068	0.000936286	0.00612547	UBA52/TOMM7/TUBA4A/HSPA8/UBB/HSP90AA1/UBC/DYNLL1/PARK7/TUBA1A/MAP1LC3B/VIM/TOMM22/UBE2N/ATG12/TUBB4B/CSNK2B/TOMM5/TOMM20/TUBA1B
T_4	R-HSA-9648002	RAS processing	1.77369	0.000952908	0.00619501	UBA52/CALM1/CALM2/UBB/UBC/CALM3
T_4	R-HSA-169911	Regulation of Apoptosis	1.80025	0.000960895	0.00620789	UBA52/UBB/PSME1/UBC/PSMB9/PSMA7/PSME2/PSMB1/PSMB8/PSMD8/PSMA2/PSMA4/PSMB3/PSMB6/PSMA3/PSMB4/PSMC1/PSMD13/PSMB2/PSMC4/PSMD7/PSMD9/PSMC2/PSMC3/PSMA6/PSMB10/PSMD12/PSMD4/PSMA5/PSMC5/PSMD6/PSMD11/PSMB7
T_4	R-HSA-73856	RNA Polymerase II Transcription Termination	1.77091	0.000974618	0.00625744	SRSF7/SRSF3/SRSF6/SRSF5/RBM8A/SRRM1/SNRPG/SRSF2/SNRPF/PAPOLA/MAGOH/SNRPB/RNPS1/SLU7/SNRPE/U2AF1L4/EIF4A3/LSM10/CDC40/THOC3/DDX39A/U2AF1/FIP1L1/NUDT21/NCBP2/SARNP
T_4	R-HSA-1834949	Cytosolic sensors of pathogen-associated DNA	1.7701	0.000982452	0.00626879	CTNNB1/UBA52/UBB/POLR2L/UBC/POLR2K/DHX36/POLR2F/XRCC6/POLR3GL/POLR1D/IFI16
T_4	R-HSA-8941858	Regulation of RUNX3 expression and activity	1.76877	0.00103496	0.00656334	UBA52/UBB/PSME1/UBC/PSMB9/PSMA7/PSME2/RUNX3/PSMB1/PSMB8/PSMD8/PSMA2/PSMA4/PSMB3/PSMB6/PSMA3/PSMB4/PSMC1/PSMD13/PSMB2/PSMC4/PSMD7/PSMD9/PSMC2/PSMC3/PSMA6/PSMB10/CDKN2A/PSMD12/TGFB1/PSMD4/PSMA5/PSMC5/PSMD6/PSMD11/PSMB7
T_4	R-HSA-192105	Synthesis of bile acids and bile salts	-1.69944	0.0010569	0.00666159	CYP39A1/CYP7B1/CYP8B1/AKR1C4/OSBPL1A/CYP27A1/RXRA/AKR1D1/NCOA1/NCOA2/AKR1C2/SLC27A5/NR1H4/HSD17B4/OSBPL9/AKR1C1/SCP2/SLC27A2/BAAT/ABCB11
T_4	R-HSA-5610780	Degradation of GLI1 by the proteasome	1.75039	0.00106442	0.00666833	UBA52/UBB/PSME1/SKP1/UBC/PSMB9/PSMA7/PSME2/PSMB1/PSMB8/PSMD8/PSMA2/PSMA4/PSMB3/PSMB6/PSMA3/RBX1/PSMB4/PSMC1/PSMD13/PSMB2/PSMC4/PSMD7/PSMD9
T_4	R-HSA-9707616	Heme signaling	-1.66455	0.00109364	0.00681011	CRTC1/RAI1/XPO1/NPAS2/HMOX1/BACH1/NCOA6/NRIP1/LY96/RXRA/CREBBP/NCOR1/NCOA1/NCOA2/PPARA/TBL1X/CHD9/MEF2C/RORA/PPARGC1A/APOB/APOA1
T_4	R-HSA-5607764	CLEC7A (Dectin-1) signaling	1.68165	0.00110869	0.00684873	UBA52/CALM1/CALM2/UBB/PSME1/PPP3CA/SKP1/UBC/PSMB9/PSMA7/PSME2/PSMB1/BCL10/PSMB8/UBE2N/CALM3/PSMD8/PSMA2/PSMA4/PSMB3/PSMB6/PSMA3/PSMB4/PSMC1/PSMD13/PSMB2/UBE2D2/PSMC4/PSMD7/PSMD9/PSMC2/NFKB2/UBE2D1/PSMC3/PSMA6/CASP8/UBE2V1
T_4	R-HSA-159418	Recycling of bile acids and salts	-1.67232	0.00111309	0.00684873	NCOA1/ABCC3/NCOA2/SLC27A5/NR1H4/SLCO1B1/BAAT/ABCB11/ALB
T_4	R-HSA-936440	Negative regulators of DDX58/IFIH1 signaling	1.75985	0.00125913	0.00770142	UBA52/TNFAIP3/UBB/UBC/UBE2D3/RNF125/ISG15/PCBP2/TAX1BP1/ATG12/PIN1/CYLD/UBE2L6/UBE2D2
T_4	R-HSA-8964043	Plasma lipoprotein clearance	-1.68151	0.00128958	0.00773769	LIPA/LIPC/HDLBP/CLTC/NPC2/LDLR/AP2A2/APOE/APOB/APOA1/APOC1
T_4	R-HSA-192823	Viral mRNA Translation	1.68821	0.0012937	0.00773769	RPL36AL/UBA52/RPS4Y1/RPS27L/RPL22L1/DNAJC3
T_4	R-HSA-8964058	HDL remodeling	-1.63966	0.00129827	0.00773769	ABCG1/PLTP/APOC3/APOE/APOA1/ALB
T_4	R-HSA-5205647	Mitophagy	1.75061	0.00130992	0.00773769	UBA52/TOMM7/UBB/UBC/MAP1LC3B/TOMM22/ATG12/CSNK2B/TOMM5/TOMM20
T_4	R-HSA-983170	Antigen Presentation: Folding, assembly and peptide loading of class I MHC	1.75443	0.00130992	0.00773769	B2M/HLA-C/HLA-A/HLA-B/HLA-E/CALR/HLA-F/TAPBP/HSPA5/TAP1
T_4	R-HSA-76005	Response to elevated platelet cytosolic Ca2+	-1.57238	0.00130997	0.00773769	F8/SERPINA3/THBS1/APLP2/CD36/PROS1/PECAM1/VWF/CD9/APP/SERPINF2/PRKCA/CLU/HRG/SPARC/ORM1/PSAP/TIMP3/SERPING1/AHSG/KNG1/PLG/FN1/TIMP1/ITIH3/F5/TF/APOH/FGA/SERPINE1/FGG/FGB/APOA1/A2M/SERPINA1/ALB
T_4	R-HSA-6799198	Complex I biogenesis	1.77855	0.00133151	0.00782025	NDUFS5/NDUFA13/NDUFB2/NDUFA1/NDUFB8/NDUFA3/NDUFA6/NDUFB9/NDUFA11/NDUFV2/NDUFA5/NDUFB1/NDUFB4/NDUFB11/NDUFB10/NDUFAF3/NDUFC2/NDUFA12/NDUFC1/NDUFS6/NDUFA2/NDUFB5/NDUFA9/NDUFS7/NDUFS8
T_4	R-HSA-5621481	C-type lectin receptors (CLRs)	1.63791	0.00141136	0.00824237	UBA52/CALM1/CALM2/UBB/PSME1/PPP3CA/SKP1/UBC/PSMB9/PSMA7/FYN/PSME2/ICAM3/PSMB1/BCL10/PSMB8/UBE2N/CALM3/PSMD8/PSMA2/PSMA4/PSMB3/PSMB6/PSMA3/PSMB4/KRAS/PSMC1/PSMD13/PSMB2/UBE2D2/PSMC4/PSMD7/PSMD9/ICAM2/PSMC2/NFKB2/UBE2D1
T_4	R-HSA-69656	Cyclin A:Cdk2-associated events at S phase entry	1.72725	0.00147229	0.0085499	UBA52/UBB/PSME1/SKP1/UBC/PSMB9/CCNH/PSMA7/PSME2/PSMB1/CDKN1B/PSMB8/PSMD8/PSMA2/PSMA4/RBBP4/PSMB3/PSMB6/PSMA3/PSMB4/PSMC1/PSMD13/PSMB2/RBL2/PSMC4/PSMD7/PSMD9/PSMC2/MAX/PSMC3
T_4	R-HSA-5693607	Processing of DNA double-strand break ends	1.7344	0.00161559	0.00932062	UBA52/UBB/SUMO1/UBC/SUMO2/RNF168/UBE2N/UBE2I/RPA3/PPP4C
T_4	R-HSA-5628897	TP53 Regulates Metabolic Genes	1.72485	0.00162304	0.00932062	CYCS/COX4I1/COX7C/YWHAZ/TNRC6B/DDIT4/NDUFA4/COX6A1/COX6B1/COX6C/YWHAE/COX8A/YWHAB/LAMTOR4/COX5B/COX7B/LAMTOR5/YWHAQ/COX14/COX20/COX7A2L/RHEB/PRDX2/AGO2/PRDX5/LAMTOR1
T_4	R-HSA-416482	G alpha (12/13) signalling events	-1.63028	0.0017682	0.0100981	ARHGEF3/ARHGEF40/GNG12/GNA12/ARHGEF11/TIAM2/GNG7/MCF2L/SOS2/VAV2/ROCK1/ABR/GNB4/AKAP13/SOS1/PLXNB1/VAV3/ARHGEF7/GNB1/ARHGEF10L/ROCK2/KALRN/TIAM1/FGD4/ARHGEF12/TRIO/GNG11/ARHGEF26/ITSN1/ADRA1A/RHOB
T_4	R-HSA-1632852	Macroautophagy	1.6335	0.00183348	0.0104134	UBA52/TOMM7/TUBA4A/HSPA8/UBB/HSP90AA1/UBC/DYNLL1/PARK7/TUBA1A/LAMTOR4/MAP1LC3B/VIM/TOMM22/LAMTOR5/UBE2N/ATG12/TUBB4B/GABARAPL1/GABARAPL2/CSNK2B/RHEB/TOMM5/TOMM20/TUBA1B/LAMTOR1/BECN1
T_4	R-HSA-69202	Cyclin E associated events during G1/S transition	1.72897	0.00188448	0.0106446	UBA52/UBB/PSME1/SKP1/UBC/PSMB9/CCNH/PSMA7/PSME2/PSMB1/CDKN1B/PSMB8/PSMD8/PSMA2/PSMA4/RBBP4/PSMB3/PSMB6/PSMA3/PSMB4/PSMC1/PSMD13/PSMB2/RBL2/PSMC4/PSMD7/PSMD9/PSMC2/MAX/PSMC3
T_4	R-HSA-389957	Prefoldin mediated transfer of substrate to CCT/TriC	1.74911	0.00189521	0.010647	PFDN5/TUBA4A/ACTB/TUBA1A/CCT4/TUBB4B/PFDN2/CCT3/VBP1/CCT8/PFDN4/CCT7/PFDN1/TUBB2A/CCT2
T_4	R-HSA-1234176	Oxygen-dependent proline hydroxylation of Hypoxia-inducible Factor Alpha	1.70891	0.00201858	0.0112788	UBA52/UBB/PSME1/UBC/UBE2D3/PSMB9/PSMA7/PSME2/PSMB1/PSMB8/PSMD8/PSMA2/PSMA4/PSMB3/PSMB6/PSMA3/RBX1/PSMB4/PSMC1/PSMD13/PSMB2/UBE2D2/PSMC4/PSMD7/PSMD9/PSMC2/UBE2D1/EGLN2/PSMC3/PSMA6
T_4	R-HSA-73894	DNA Repair	1.47298	0.00210114	0.011677	UBA52/UBB/ACTB/SUMO1/POLR2L/UBC/SUMO2/UBE2B/CCNH/POLR2K/HMGN1/ISG15/UBXN1/RNF168/KPNA2/UBE2N/POLR2F/TERF2IP/UBE2I/RAD23A/POLE4/XRCC6/RPA3/COPS6/POLR2C/PPP4C/SUMO3/TCEA1/POLR2A/TDG/POLR2J/RBX1/POLR2I/UBE2L6/POLR2G/MPG/RCHY1/PARP1/POLR2D/XPC/COPS8/RPA2/TINF2/POLE3/TERF1/BABAM1/TP53/ZNF830/SMARCA5/USP1/RAD1/PCNA/RAD9A/APEX1/COPS4/POLD4/DDB1/MAD2L2
T_4	R-HSA-372708	p130Cas linkage to MAPK signaling for integrins	-1.64773	0.00214828	0.0118751	VWF/PTK2/FN1/FGA/FGG/FGB
T_4	R-HSA-109581	Apoptosis	1.60299	0.00220925	0.0121472	CTNNB1/UBA52/CYCS/UBB/YWHAZ/PSME1/UBC/HMGB2/PMAIP1/GZMB/HMGB1/PSMB9/PSMA7/DYNLL1/LMNA/YWHAE/YWHAB/PSME2/BAX/VIM/PSMB1/PSMB8/YWHAQ/PSMD8/PSMA2/PSMA4/SATB1/NMT1/PSMB3/PSMB6/PSMA3/PSMB4/BAK1/PSMC1/PSMD13/FAS/LMNB1/PSMB2/PSMC4/PSMD7/PSMD9/BCAP31
T_4	R-HSA-196849	Metabolism of water-soluble vitamins and cofactors	-1.61031	0.00224796	0.0122946	FOLR2/TCN2/LMBRD1/MOCOS/SLC5A6/MTHFR/MTR/PARP10/PPCDC/MMAB/CYB5R3/PARP9/MTHFD1L/CYP8B1/ABCC1/VNN1/HLCS/GSTO1/SLC19A2/SLC25A16/PARP4/ACACA/TPK1/NADK2/PANK1/ENPP2/MTHFD1/SHMT1/MTHFD2L/ENPP1/PC/SLC23A2/PARP14/ACACB/AOX1/CYB5A/PCCA/NAMPT/ALDH1L1/NNMT/GPHN
T_4	R-HSA-5358351	Signaling by Hedgehog	1.6087	0.00230844	0.0125589	UBA52/TUBA4A/UBB/PSME1/SKP1/UBC/PSMB9/PSMA7/TUBA1A/PSME2/ADAM17/CSNK1A1/PSMB1/PSMB8/TUBB4B/PSMD8/PSMA2/OFD1/PSMA4/PSMB3/PSMB6/PSMA3/TUBA1B/RBX1/PSMB4/PSMC1/PSMD13/PSMB2/PSMC4/DERL2/PSMD7/PSMD9/ERLEC1/PSMC2/PRKAR1A/TUBB2A/PSMC3/PRKAR2A/PSMA6
T_4	R-HSA-5205685	PINK1-PRKN Mediated Mitophagy	1.73358	0.00254686	0.0137835	UBA52/TOMM7/UBB/UBC/MAP1LC3B/TOMM22/ATG12/TOMM5/TOMM20
T_4	R-HSA-2454202	Fc epsilon receptor (FCERI) signaling	1.60812	0.00256422	0.0138052	UBA52/CALM1/CALM2/UBB/PSME1/PPP3CA/SKP1/UBC/PSMB9/PSMA7/FYN/PIK3R1/FOS/LAT/PSME2/PSMB1/BCL10/PSMB8/UBE2N/CALM3/PSMD8/PSMA2/RASGRP1/PSMA4/ITK/PSMB3/PSMB6/PSMA3/PSMB4/KRAS/GRAP2/PSMC1/PSMD13/PSMB2/UBE2D2/PSMC4/PSMD7/PSMD9
T_4	R-HSA-354194	GRB2:SOS provides linkage to MAPK signaling for Integrins	-1.64377	0.00259275	0.0138865	VWF/PTK2/FN1/FGA/FGG/FGB
T_4	R-HSA-380108	Chemokine receptors bind chemokines	1.68363	0.00271728	0.0144765	CCL5/CXCR4/CCL4/XCL1/XCL2/CCR6/CCR7/CXCR6/CCL20
T_4	R-HSA-5423646	Aflatoxin activation and detoxification	-1.63685	0.00273092	0.0144765	CYP2A13/MGST2/MGST1/CYP3A4/CYP3A5
T_4	R-HSA-5696395	Formation of Incision Complex in GG-NER	1.75467	0.002746	0.0144821	UBA52/UBB/SUMO1/UBC/SUMO2/CCNH/UBE2N/UBE2I/RAD23A/RPA3/SUMO3/RBX1/PARP1/XPC/RPA2
T_4	R-HSA-1474228	Degradation of the extracellular matrix	-1.56983	0.00278023	0.0145882	TMPRSS6/CDH1/ADAMTS1/ADAMTS9/TIMP2/KLKB1/COL4A1/ADAMTS4/CTSD/COL4A2/NID1/HSPG2/CTSL/COL18A1/CTSB/ADAM10/PLG/FN1/TIMP1/SPP1/A2M
T_4	R-HSA-2168880	Scavenging of heme from plasma	-1.61479	0.00288277	0.015021	HPR/CD163/JCHAIN/HPX/AMBP/APOA1/HP/ALB
T_4	R-HSA-2408557	Selenocysteine synthesis	1.71397	0.00289177	0.015021	RPL36AL/UBA52/RPS4Y1/RPS27L/RPL22L1
T_4	R-HSA-8866654	E3 ubiquitin ligases ubiquitinate target proteins	1.75015	0.00298478	0.0154266	HLA-A/UBA52/UBB/UBC/UBE2B/UBE2D3/UBE2A/BCL10/UBE2N/UBE2L3/RTF1/RNF181/UBE2D2/DERL1/UBE2D1/WDR61/PCNA/PAF1
T_4	R-HSA-72187	mRNA 3'-end processing	1.67341	0.00300269	0.015442	SRSF7/SRSF3/SRSF6/SRSF5/RBM8A/SRRM1/SRSF2/PAPOLA/MAGOH/RNPS1/SLU7/U2AF1L4/EIF4A3/CDC40/THOC3/DDX39A/U2AF1/FIP1L1/NUDT21/NCBP2/SARNP
T_4	R-HSA-114608	Platelet degranulation	-1.56157	0.00305107	0.0156072	F8/SERPINA3/THBS1/APLP2/CD36/PROS1/PECAM1/VWF/CD9/APP/SERPINF2/CLU/HRG/SPARC/ORM1/PSAP/TIMP3/SERPING1/AHSG/KNG1/PLG/FN1/TIMP1/ITIH3/F5/TF/APOH/FGA/SERPINE1/FGG/FGB/APOA1/A2M/SERPINA1/ALB
T_4	R-HSA-6794362	Protein-protein interactions at synapses	-1.61882	0.00306501	0.0156072	EPB41/EPB41L3/NRXN1/DLGAP4/PPFIA1/PPFIBP2/IL1RAPL1/PTPRF/NRXN3/DLGAP1/LIN7A/EPB41L2/CASK/PTPRD/HOMER2/DLG1/SIPA1L1/EPB41L5/APBA1/SHANK2/IL1RAP/DLG2/PDLIM5/PPFIBP1
T_4	R-HSA-422475	Axon guidance	1.35851	0.00310079	0.015712	CXCR4/CDC42/PABPC1/PTPRC/RPL36AL/UBA52/TUBA4A/HSPA8/PFN1/UBB/MYL12A/ARPC2/ACTB/PSME1/RPS4Y1/EZR/MYL6/HSP90AA1/HSP90AB1/CFL1/RBM8A/UBC/PSMB9/ARPC4/PSMA7/ARPC3/EVL/FYN/TUBA1A/MYL12B/DOK2/RPS27L/RPL22L1/PIK3R1/PSME2/MAGOH/SDCBP/PSMB1/PSMB8/ARPC1B/TUBB4B/PSMD8/ACTR3/PSMA2/RNPS1/PSMA4/CSNK2B/ARPC5/PSMB3/PSMB6/AP2M1/MSN/SH3KBP1/EIF4A3/PSMA3/TUBA1B/RBX1/PSMB4/KRAS/PRNP/PSMC1/VASP
T_4	R-HSA-8978868	Fatty acid metabolism	-1.52413	0.00322383	0.0162557	GPX2/ACBD5/HACD2/ACAA1/DECR2/CROT/ACSF2/PPT1/ACOT13/ACOX2/HPGD/CYP1A2/PTGS2/ACAA2/ACADM/PPARD/CYP2J2/PHYH/HACD3/PCTP/ECI1/ACOT9/CBR1/ECHS1/SLC27A3/ACBD6/HADH/ELOVL2/ACSL4/ALOX5/PON2/CYP8B1/ABCC1/SCD/ACOX1/HADHA/ACSL3/ACSL5/RXRA/ALDH3A2/ACACA/PON3/CYP4A11/PECR/DECR1/EPHX2/ACSM3/PON1/CPT1A/HADHB/CBR4/HAO2/ACADVL/TBXAS1/PTGR1/HSD17B4/ACOT12/ACACB/EHHADH/FAAH2/CYP4F3/SCP2/PRKAG2/GPX1/PCCA/SLC27A2/ACS…
T_4	R-HSA-351202	Metabolism of polyamines	1.68531	0.00339145	0.0169206	OAZ1/PSME1/PSMB9/PSMA7/AMD1/PSME2/PSMB1/PSMB8/PSMD8/PSMA2/PSMA4/PSMB3/PSMB6/PSMA3/PSMB4/PSMC1/PSMD13/PSMB2/PSMC4/PSMD7/PSMD9/PSMC2/PSMC3/PSMA6/ODC1/PSMB10/PSMD12/PSMD4/PSMA5/PSMC5/SMS/PSMD6/PSMD11/PSMB7
T_4	R-HSA-9013026	RHOB GTPase cycle	-1.6337	0.00339257	0.0169206	NET1/JUP/OPHN1/ARHGEF3/BCR/ARHGEF11/SLK/MCAM/RHPN2/DIAPH1/ARHGAP5/MCF2L/ARHGEF28/VAV2/ROCK1/ABR/AKAP13/ARHGAP21/PKN2/ARHGAP32/ARHGAP35/MYO9B/TJP2/MYO9A/STOM/DAAM1/ARHGEF10L/CAV1/ROCK2/ARHGEF12/STARD13/ARHGAP26/DLC1/RHOB
T_4	R-HSA-168928	DDX58/IFIH1-mediated induction of interferon-alpha/beta	1.67606	0.0034048	0.0169206	UBA52/TNFAIP3/UBB/HSP90AA1/HSP90AB1/UBC/HMGB1/UBE2D3/RNF125/ISG15/PCBP2/TAX1BP1/ATG12/TANK/PIN1/CYLD/UBE2L6/UBE2D2/SIKE1
T_4	R-HSA-9651496	Defects of contact activation system (CAS) and kallikrein/kinin system (KKS)	-1.61681	0.00353925	0.0173464	F9/KLKB1/F11/F8/VWF/F2/TPST1/F12/SERPING1
T_4	R-HSA-9671793	Diseases of hemostasis	-1.61681	0.00353925	0.0173464	F9/KLKB1/F11/F8/VWF/F2/TPST1/F12/SERPING1
T_4	R-HSA-179409	APC-Cdc20 mediated degradation of Nek2A	1.71539	0.00355061	0.0173464	UBA52/UBB/UBC/ANAPC16/BUB3/CDC26/ANAPC11/UBE2S/ANAPC5/UBE2D1
T_4	R-HSA-2172127	DAP12 interactions	1.73141	0.00355761	0.0173464	B2M/HLA-C/HLA-B/HLA-E/KLRD1/LCK/FYN/PIK3R1/LAT
T_4	R-HSA-201681	TCF dependent signaling in response to WNT	1.53009	0.00366619	0.0177919	CTNNB1/UBA52/PPP2R5C/UBB/YWHAZ/PSME1/UBC/PSMB9/PSMA7/PSME2/TLE3/RUNX3/CSNK1A1/PSMB1/RBBP5/PSMB8/PSMD8/PPP2CA/PSMA2/PSMA4/TCF7/CSNK2B/PSMB3/PSMB6/PSMA3/CCDC88C/RBX1/TLE4/PSMB4/PSMC1/PSMD13/PSMB2/PSMC4/PSMD7/PSMD9
T_4	R-HSA-5632684	Hedgehog 'on' state	1.6745	0.00383644	0.0185312	UBA52/UBB/PSME1/UBC/PSMB9/PSMA7/PSME2/CSNK1A1/PSMB1/PSMB8/PSMD8/PSMA2/PSMA4/PSMB3/PSMB6/PSMA3/RBX1/PSMB4/PSMC1/PSMD13/PSMB2/PSMC4/PSMD7/PSMD9
T_4	R-HSA-1268020	Mitochondrial protein import	1.67027	0.00408199	0.0196255	TOMM7/SLC25A6/CHCHD2/NDUFB8/COX17/TOMM22/DNAJC19/CHCHD7/TOMM5/TOMM20/GRPEL1/TIMM10B/HSPD1/TIMM8B/CMC2/IDH3G/VDAC1/COX19/TIMM17B/MTX1/TIMM10/ACO2/TIMM8A/COA6/COA4/SAMM50/PMPCB/CS
T_4	R-HSA-189445	Metabolism of porphyrins	-1.66044	0.00414246	0.019824	ALAS1/BLVRB/SLCO2B1/ABCC2/SLCO1B1/FABP1/ALB
T_4	R-HSA-8950505	Gene and protein expression by JAK-STAT signaling after Interleukin-12 stimulation	1.70186	0.00435116	0.0206792	CDC42/CAPZA1/PDCD4/CFL1/SOD1/MIF/HNRNPDL/PSME2/IFNG/STAT4/PPIA/ARF1/RAP1B/AIP/HNRNPF/CNN2/MSN/SNRPA1/HNRNPA2B1
T_4	R-HSA-3000171	Non-integrin membrane-ECM interactions	-1.61666	0.00436117	0.0206792	LAMB2/DAG1/NRXN1/LAMA4/ITGA6/LAMC1/DDR2/ITGAV/NTN4/SDC2/ITGB5/COL4A1/CASK/ACTN1/THBS1/COL4A2/VTN/HSPG2/DMD/PRKCA/FN1/TTR
T_4	R-HSA-6803529	FGFR2 alternative splicing	1.70788	0.00439142	0.0207276	HNRNPH1/HNRNPA1/POLR2L/POLR2K/POLR2F/POLR2C/HNRNPF/POLR2A/POLR2J/HNRNPM/POLR2I/POLR2G/POLR2D
T_4	R-HSA-1234174	Cellular response to hypoxia	1.65041	0.00446077	0.0209355	UBA52/UBB/PSME1/UBC/UBE2D3/PSMB9/PSMA7/PSME2/PSMB1/PSMB8/PSMD8/PSMA2/PSMA4/PSMB3/PSMB6/PSMA3/RBX1/PSMB4/PSMC1/PSMD13/PSMB2/UBE2D2/PSMC4/PSMD7/PSMD9/PSMC2/UBE2D1/EGLN2/PSMC3/PSMA6
T_4	R-HSA-6804760	Regulation of TP53 Activity through Methylation	1.68836	0.00449379	0.0209355	UBA52/MDM4/UBB/UBC
T_4	R-HSA-189451	Heme biosynthesis	-1.60099	0.0045045	0.0209355	ALAS1/ALB
T_4	R-HSA-5689603	UCH proteinases	1.631	0.00451647	0.0209355	UBA52/UBB/ACTB/PSME1/UBC/PSMB9/PSMA7/PSME2/NEDD8/PSMB1/PSMB8/PSMD8/PSMA2/PSMA4/ADRM1/PSMB3/PSMB6/PSMA3/OGT/PSMB4/PSMC1/PSMD13/PSMB2/PSMC4/PSMD7/PSMD9
T_4	R-HSA-167169	HIV Transcription Elongation	1.67408	0.00463201	0.0210963	POLR2L/CCNH/POLR2K/POLR2F/SUPT4H1/POLR2C/TCEA1/POLR2A/POLR2J/POLR2I/POLR2G/POLR2D/NELFCD/NCBP2/NELFE/SUPT5H/POLR2E/GTF2F1/GTF2H5
T_4	R-HSA-167200	Formation of HIV-1 elongation complex containing HIV-1 Tat	1.67408	0.00463201	0.0210963	POLR2L/CCNH/POLR2K/POLR2F/SUPT4H1/POLR2C/TCEA1/POLR2A/POLR2J/POLR2I/POLR2G/POLR2D/NELFCD/NCBP2/NELFE/SUPT5H/POLR2E/GTF2F1/GTF2H5
T_4	R-HSA-167246	Tat-mediated elongation of the HIV-1 transcript	1.67408	0.00463201	0.0210963	POLR2L/CCNH/POLR2K/POLR2F/SUPT4H1/POLR2C/TCEA1/POLR2A/POLR2J/POLR2I/POLR2G/POLR2D/NELFCD/NCBP2/NELFE/SUPT5H/POLR2E/GTF2F1/GTF2H5
T_4	R-HSA-168927	TICAM1, RIP1-mediated IKK complex recruitment	1.70672	0.00463282	0.0210963	UBA52/UBB/BIRC3/UBC/UBE2D3/UBE2N
T_4	R-HSA-2453902	The canonical retinoid cycle in rods (twilight vision)	-1.61806	0.00467214	0.0211821	HSD17B6/RBP4/TTR
T_4	R-HSA-9020591	Interleukin-12 signaling	1.65409	0.00470834	0.0212272	CDC42/CAPZA1/PDCD4/CFL1/SOD1/MIF/HNRNPDL/PSME2/IFNG/STAT4/PPIA/ARF1/RAP1B/AIP/HNRNPF/CNN2/MSN/SNRPA1/HNRNPA2B1
T_4	R-HSA-8939236	RUNX1 regulates transcription of genes involved in differentiation of HSCs	1.66385	0.00472317	0.0212272	UBA52/UBB/PSME1/UBC/PSMB9/CCNH/PSMA7/PSME2/GATA3/PSMB1/PSMB8/PSMD8/PSMA2/PSMA4/PSMB3/PSMB6/PSMA3/PSMB4/PSMC1/PSMD13/PSMB2/PSMC4/PSMD7/PSMD9
T_4	R-HSA-975110	TRAF6 mediated IRF7 activation in TLR7/8 or 9 signaling	1.67431	0.00475185	0.0212637	UBA52/UBB/UBC/UBE2N
T_4	R-HSA-5686938	Regulation of TLR by endogenous ligand	-1.61476	0.00483325	0.0215347	CD36/S100A8/CD14/S100A9/FGA/FGG/APOB/FGB
T_4	R-HSA-1236975	Antigen processing-Cross presentation	1.58128	0.00492341	0.0218423	B2M/HLA-C/HLA-A/UBA52/HLA-B/CYBA/UBB/PSME1/HLA-E/CALR/UBC/HMGB1/PSMB9/PSMA7/SEC61B/SEC22B/SEC61G/PSME2/HLA-F/PSMB1/PSMB8/TAPBP/PSMD8/TAP1/PSMA2/PSMA4/VAMP8/PSMB3/PSMB6/PDIA3/PSMA3/PSMB4/PSMC1/PSMD13/PSMB2/PSMC4/PSMD7/PSMD9/NCF1
T_4	R-HSA-76009	Platelet Aggregation (Plug Formation)	-1.63291	0.00508614	0.0224678	SOS1/RAPGEF4/VWF/F2/PTK2/FN1/FGA/FGG/FGB
T_4	R-HSA-189483	Heme degradation	-1.60445	0.00515049	0.0226394	BLVRB/SLCO2B1/ABCC2/SLCO1B1/FABP1/ALB
T_4	R-HSA-193648	NRAGE signals death through JNK	-1.61179	0.00516879	0.0226394	RASGRF2/NGEF/NET1/ARHGEF3/ARHGEF40/ARHGEF11/MAGED1/TIAM2/MCF2L/SOS2/VAV2/ABR/AKAP13/SOS1/VAV3/ARHGEF7/ARHGEF10L/MAPK8/KALRN/TIAM1/RAC1/FGD4/ARHGEF12/TRIO/ARHGEF26/ITSN1
T_4	R-HSA-76002	Platelet activation, signaling and aggregation	-1.43593	0.00527395	0.0229542	RAPGEF4/CD63/VAV3/MGLL/VEGFA/IGF1/ACTN1/ANXA5/PRKCE/IGF2/GNB1/MAPK14/GNA14/F8/SERPINA3/THBS1/APLP2/CD36/PROS1/PECAM1/GNAI2/GNAQ/VWF/CD9/RAC1/F2/GNG11/PTK2/APP/SERPINF2/PRKCA/CLU/HRG/SPARC/ORM1/PSAP/TIMP3/SERPING1/AHSG/RHOB/KNG1/PLG/FN1/ITPR2/TIMP1/ITIH3/F5/TF/APOH/FGA/SERPINE1/FGG/FGB/APOA1/A2M/SERPINA1/ALB
T_4	R-HSA-8963691	Phenylalanine and tyrosine metabolism	-1.59454	0.00528507	0.0229542	PCBD1/QDPR/HGD/PAH/HPD/TAT
T_4	R-HSA-1236974	ER-Phagosome pathway	1.62784	0.00531583	0.0229912	B2M/HLA-C/HLA-A/UBA52/HLA-B/UBB/PSME1/HLA-E/CALR/UBC/HMGB1/PSMB9/PSMA7/SEC61B/SEC22B/SEC61G/PSME2/HLA-F/PSMB1/PSMB8/TAPBP/PSMD8/TAP1/PSMA2/PSMA4/VAMP8/PSMB3/PSMB6/PDIA3/PSMA3/PSMB4/PSMC1/PSMD13/PSMB2/PSMC4/PSMD7/PSMD9
T_4	R-HSA-167161	HIV Transcription Initiation	1.63146	0.00546164	0.0230433	POLR2L/CCNH/POLR2K/TAF13/TAF7/POLR2F/GTF2B/POLR2C/POLR2A/POLR2J/POLR2I/GTF2A2/POLR2G/POLR2D/TAF9
T_4	R-HSA-167162	RNA Polymerase II HIV Promoter Escape	1.63146	0.00546164	0.0230433	POLR2L/CCNH/POLR2K/TAF13/TAF7/POLR2F/GTF2B/POLR2C/POLR2A/POLR2J/POLR2I/GTF2A2/POLR2G/POLR2D/TAF9
T_4	R-HSA-73776	RNA Polymerase II Promoter Escape	1.63146	0.00546164	0.0230433	POLR2L/CCNH/POLR2K/TAF13/TAF7/POLR2F/GTF2B/POLR2C/POLR2A/POLR2J/POLR2I/GTF2A2/POLR2G/POLR2D/TAF9
T_4	R-HSA-73779	RNA Polymerase II Transcription Pre-Initiation And Promoter Opening	1.63146	0.00546164	0.0230433	POLR2L/CCNH/POLR2K/TAF13/TAF7/POLR2F/GTF2B/POLR2C/POLR2A/POLR2J/POLR2I/GTF2A2/POLR2G/POLR2D/TAF9
T_4	R-HSA-75953	RNA Polymerase II Transcription Initiation	1.63146	0.00546164	0.0230433	POLR2L/CCNH/POLR2K/TAF13/TAF7/POLR2F/GTF2B/POLR2C/POLR2A/POLR2J/POLR2I/GTF2A2/POLR2G/POLR2D/TAF9
T_4	R-HSA-76042	RNA Polymerase II Transcription Initiation And Promoter Clearance	1.63146	0.00546164	0.0230433	POLR2L/CCNH/POLR2K/TAF13/TAF7/POLR2F/GTF2B/POLR2C/POLR2A/POLR2J/POLR2I/GTF2A2/POLR2G/POLR2D/TAF9
T_4	R-HSA-167152	Formation of HIV elongation complex in the absence of HIV Tat	1.65019	0.00572469	0.024055	POLR2L/CCNH/POLR2K/POLR2F/SUPT4H1/POLR2C/TCEA1/POLR2A/POLR2J/POLR2I/POLR2G/POLR2D/NELFCD/NCBP2/NELFE/CCNK/SUPT5H/POLR2E/GTF2F1/GTF2H5
T_4	R-HSA-5658442	Regulation of RAS by GAPs	1.63555	0.00577276	0.0241039	UBA52/UBB/PSME1/UBC/PSMB9/PSMA7/PSME2/PSMB1/PSMB8/PSMD8/PSMA2/PSMA4/PSMB3/PSMB6/PSMA3/RBX1/PSMB4/KRAS/PSMC1/PSMD13/PSMB2/PSMC4/PSMD7/PSMD9/PSMC2/PSMC3/PSMA6/PSMB10/PSMD12/PSMD4/RASA4/PSMA5/PSMC5/PSMD6/PSMD11
T_4	R-HSA-5601884	PIWI-interacting RNA (piRNA) biogenesis	1.70257	0.00578795	0.0241039	HSP90AA1/POLR2L/POLR2K/POLR2F/POLR2C/POLR2A/POLR2J/POLR2I/POLR2G/POLR2D
T_4	R-HSA-159236	Transport of Mature mRNA derived from an Intron-Containing Transcript	1.62998	0.00580628	0.0241039	SRSF7/SRSF3/SRSF6/SRSF5/RBM8A/SRRM1/SRSF2/MAGOH/NXT1/RNPS1/SLU7/U2AF1L4/EIF4A3/NUP50/CDC40/THOC3/DDX39A/U2AF1/RANBP2/NCBP2/SARNP
T_4	R-HSA-5365859	RA biosynthesis pathway	-1.5999	0.0059919	0.0247749	RDH16/ALDH8A1/ALDH1A1/ADH1A/ALDH1A2/ADH4
T_4	R-HSA-110314	Recognition of DNA damage by PCNA-containing replication complex	1.69586	0.00604786	0.0249067	UBA52/UBB/UBC/UBE2B/POLE4/RPA3/RBX1/RPA2/POLE3/USP1/PCNA/POLD4/DDB1
T_4	R-HSA-75893	TNF signaling	1.69488	0.00609502	0.0250013	UBA52/TNFAIP3/UBB/BIRC3/UBC/ADAM17/TAX1BP1
T_4	R-HSA-8876725	Protein methylation	1.66373	0.00633413	0.0258794	EEF1A1/CALM1/HSPA8/CALM2/EEF2/CALM3
T_4	R-HSA-3000178	ECM proteoglycans	-1.56999	0.00663323	0.0266842	LAMB2/DAG1/ITGAX/LAMA4/LAMC1/ITGAV/VCAN/BGN/ITGB5/COL4A1/ITGA9/COL4A2/VTN/HSPG2/APP/SPARC/FN1/SERPINE1
T_4	R-HSA-9637687	Suppression of phagosomal maturation	1.66879	0.00664717	0.0266842	UBA52/UBB/CORO1A/UBC
T_4	R-HSA-5696394	DNA Damage Recognition in GG-NER	1.66855	0.00665472	0.0266842	UBA52/UBB/ACTB/UBC/RAD23A/COPS6/RBX1/PARP1/XPC/COPS8
T_4	R-HSA-5260271	Diseases of Immune System	-1.60971	0.00666017	0.0266842	NFKBIA/CD36/S100A8/CD14/S100A9/FGA/FGG/FGB
T_4	R-HSA-5602358	Diseases associated with the TLR signaling cascade	-1.60971	0.00666017	0.0266842	NFKBIA/CD36/S100A8/CD14/S100A9/FGA/FGG/FGB
T_4	R-HSA-174048	APC/C:Cdc20 mediated degradation of Cyclin B	1.67959	0.00675325	0.0269526	UBA52/UBB/UBC/ANAPC16/CDC26/ANAPC11/UBE2S/ANAPC5/UBE2D1
T_4	R-HSA-195721	Signaling by WNT	1.4254	0.00687715	0.0273415	CTNNB1/UBA52/PPP2R5C/CALM1/CALM2/PFN1/UBB/YWHAZ/PSME1/PPP3CA/TNRC6B/SKP1/UBC/PSMB9/PSMA7/RAC2/GNG2/PSME2/TLE3/RUNX3/CSNK1A1/PSMB1/RBBP5/PSMB8/CALM3/PSMD8/PPP2CA/PSMA2/PSMA4/TCF7/CSNK2B/PSMB3/PSMB6/AP2M1/AGO2/PSMA3/CCDC88C/RBX1/TLE4/PSMB4/KRAS/VPS29/PSMC1/PSMD13/PSMB2/PSMC4/PSMD7/PSMD9
T_4	R-HSA-167172	Transcription of the HIV genome	1.60224	0.00708475	0.028059	POLR2L/CCNH/POLR2K/TAF13/TAF7/POLR2F/RNMT/SUPT4H1/GTF2B/POLR2C/TCEA1/POLR2A/POLR2J/POLR2I/GTF2A2/POLR2G/POLR2D/TAF9/NELFCD/NCBP2/NELFE/CCNK/TAF11/SUPT5H/POLR2E/GTF2F1/GTF2H5
T_4	R-HSA-8852135	Protein ubiquitination	1.60155	0.00714097	0.0281089	HLA-A/UBA52/UBB/UBC/UBE2B/UBE2D3/UBE2A/BCL10/UBE2N/UBE2L3/RTF1/UBE2W/RNF181/UBE2D2/UBE2S/DERL1/UBE2D1/WDR61/PCNA/PAF1
T_4	R-HSA-209543	p75NTR recruits signalling complexes	1.6577	0.00717894	0.0281089	UBA52/UBB/UBC
T_4	R-HSA-3371511	HSF1 activation	1.65328	0.00717894	0.0281089	EEF1A1/HSP90AA1/HSP90AB1/YWHAE/PTGES3/RPA3
T_4	R-HSA-72202	Transport of Mature Transcript to Cytoplasm	1.63314	0.00731787	0.0285448	SRSF7/SRSF3/SRSF6/SRSF5/RBM8A/SRRM1/SRSF2/MAGOH/NXT1/RNPS1/SLU7/EIF4E/U2AF1L4/EIF4A3/NUP50/CDC40/THOC3/DDX39A/U2AF1/FIP1L1/RANBP2/NCBP2/SARNP
T_4	R-HSA-113418	Formation of the Early Elongation Complex	1.67742	0.00751685	0.0289927	POLR2L/CCNH/POLR2K/POLR2F/SUPT4H1/POLR2C/POLR2A/POLR2J/POLR2I/POLR2G/POLR2D/NELFCD/NCBP2/NELFE/SUPT5H/POLR2E/GTF2F1/GTF2H5
T_4	R-HSA-167158	Formation of the HIV-1 Early Elongation Complex	1.67742	0.00751685	0.0289927	POLR2L/CCNH/POLR2K/POLR2F/SUPT4H1/POLR2C/POLR2A/POLR2J/POLR2I/POLR2G/POLR2D/NELFCD/NCBP2/NELFE/SUPT5H/POLR2E/GTF2F1/GTF2H5
T_4	R-HSA-5357905	Regulation of TNFR1 signaling	1.67949	0.00751685	0.0289927	UBA52/TNFAIP3/UBB/BIRC3/UBC/TAX1BP1
T_4	R-HSA-1592389	Activation of Matrix Metalloproteinases	-1.59677	0.00757942	0.0291254	TIMP2/KLKB1/COL18A1/PLG/TIMP1
T_4	R-HSA-429947	Deadenylation of mRNA	1.66377	0.00762355	0.0291865	PABPC1/EIF4A2/CNOT6L/EIF4A1/EIF4E/CNOT7/EIF4A3
T_4	R-HSA-5357956	TNFR1-induced NFkappaB signaling pathway	1.67535	0.00814717	0.031067	UBA52/TNFAIP3/UBB/BIRC3/UBC
T_4	R-HSA-193807	Synthesis of bile acids and bile salts via 27-hydroxycholesterol	-1.58028	0.00820859	0.031067	CYP7B1/CYP8B1/AKR1C4/CYP27A1/RXRA/AKR1D1/NCOA1/NCOA2/AKR1C2/NR1H4/AKR1C1
T_4	R-HSA-5603041	IRAK4 deficiency (TLR2/4)	-1.58295	0.00821653	0.031067	CD36/S100A8/CD14/S100A9/FGA/FGG/FGB
T_4	R-HSA-202403	TCR signaling	1.53257	0.00823497	0.031067	CD3D/PTPRC/UBA52/CD3G/UBB/PSME1/CD3E/SKP1/UBC/TRAT1/PSMB9/LCK/PSMA7/EVL/PIK3R1/LAT/PSME2/PTPN22/PSMB1/BCL10/PSMB8/UBE2N/PSMD8/PSMA2/PSMA4/ITK/CD247/PSMB3/ZAP70/PSMB6/PSMA3/PSMB4/GRAP2/PSMC1/VASP/PSMD13/PSMB2/UBE2D2/PSMC4/PSMD7/PSMD9/WAS
T_4	R-HSA-9613829	Chaperone Mediated Autophagy	1.66878	0.00836164	0.0314302	EEF1A1/UBA52/HSPA8/UBB/HSP90AA1/HSP90AB1/UBC/PARK7/VIM
T_4	R-HSA-447115	Interleukin-12 family signaling	1.60435	0.00856475	0.032077	CDC42/CAPZA1/PDCD4/CFL1/SOD1/MIF/HNRNPDL/PSME2/IFNG/STAT4/PPIA/ARF1/IL27RA/RAP1B/STAT1/AIP/HNRNPF/CNN2/MSN/SNRPA1/HNRNPA2B1
T_4	R-HSA-8948751	Regulation of PTEN stability and activity	1.57579	0.00865687	0.0321402	UBA52/UBB/PSME1/UBC/PSMB9/PSMA7/PSME2/PSMB1/PSMB8/PSMD8/PSMA2/PSMA4/CSNK2B/PSMB3/PSMB6/PSMA3/PSMB4/PSMC1/PSMD13/PSMB2/PSMC4/PSMD7/PSMD9
T_4	R-HSA-879518	Transport of organic anions	-1.5793	0.00869005	0.0321402	SLCO2B1/SLCO1B1/ALB
T_4	R-HSA-5673000	RAF activation	1.6338	0.00870233	0.0321402	PPP1CB/PPP2R5C/CALM1/CALM2/YWHAB/CALM3/PPP2CA
T_4	R-HSA-3781860	Diseases associated with N-glycosylation of proteins	1.65594	0.00872324	0.0321402	B4GALT1
T_4	R-HSA-5689901	Metalloprotease DUBs	1.64354	0.00873709	0.0321402	UBA52/UBB/UBC
T_4	R-HSA-9675108	Nervous system development	1.30667	0.00877835	0.0321774	CXCR4/CDC42/PABPC1/PTPRC/RPL36AL/UBA52/TUBA4A/HSPA8/PFN1/UBB/MYL12A/ARPC2/ACTB/PSME1/RPS4Y1/EZR/MYL6/HSP90AA1/HSP90AB1/CFL1/RBM8A/UBC/PSMB9/ARPC4/PSMA7/ARPC3/EVL/FYN/TUBA1A/MYL12B/DOK2/RPS27L/RPL22L1/PIK3R1/PSME2/MAGOH/SDCBP/PSMB1/PSMB8/ARPC1B/TUBB4B/PSMD8/ACTR3/PSMA2/RNPS1/PSMA4/CSNK2B/ARPC5/PSMB3/PSMB6/AP2M1/MSN/SH3KBP1/EIF4A3/PSMA3/TUBA1B/RBX1/PSMB4/KRAS/PRNP/PSMC1/VASP
T_4	R-HSA-9633012	Response of EIF2AK4 (GCN2) to amino acid deficiency	1.65778	0.00883117	0.0322567	RPL36AL/UBA52/RPS4Y1/EIF2S3/RPS27L/RPL22L1/EIF2S2
T_4	R-HSA-9711097	Cellular response to starvation	1.58396	0.00893796	0.0325318	RPL36AL/UBA52/RPS4Y1/ATP6V1G1/EIF2S3/RPS27L/RPL22L1/LAMTOR4/ATP6V0E1/EIF2S2/LAMTOR5/FNIP1/DDIT3/RHEB/ATP6V1F
T_4	R-HSA-381340	Transcriptional regulation of white adipocyte differentiation	-1.51493	0.00914194	0.0330496	MED15/NCOR2/CDK8/NCOA6/EBF1/CDK19/NR2F2/RXRA/MED13/PPARG/NCOA3/ANGPTL4/CREBBP/NCOR1/SREBF2/NCOA1/CEBPB/FAM120B/NCOA2/FABP4/CD36/PPARA/KLF4/CEBPD/ADIRF/TBL1X/MED13L/CHD9/ZNF638/PPARGC1A/PCK1
T_4	R-HSA-9013106	RHOC GTPase cycle	-1.5385	0.00917431	0.0330496	JUP/OPHN1/ARHGEF40/BCR/ARHGEF11/SLK/MCAM/DIAPH1/ARHGAP5/MCF2L/ARHGEF28/VAV2/ROCK1/ABR/AKAP13/ARHGAP21/PKN2/ARHGAP32/ABCD3/ARHGAP35/MYO9B/TJP2/STOM/DAAM1/FMNL2/ARHGEF10L/CAV1/ROCK2/ARHGEF12/STARD13/ARHGAP26/DLC1
T_4	R-HSA-167160	RNA Pol II CTD phosphorylation and interaction with CE during HIV infection	1.65926	0.0092081	0.0330496	POLR2L/CCNH/POLR2K/POLR2F/RNMT/POLR2C/POLR2A/POLR2J/POLR2I/POLR2G/POLR2D
T_4	R-HSA-77075	RNA Pol II CTD phosphorylation and interaction with CE	1.65926	0.0092081	0.0330496	POLR2L/CCNH/POLR2K/POLR2F/RNMT/POLR2C/POLR2A/POLR2J/POLR2I/POLR2G/POLR2D
T_4	R-HSA-3858494	Beta-catenin independent WNT signaling	1.49943	0.00929577	0.0332488	CTNNB1/UBA52/CALM1/CALM2/PFN1/UBB/PSME1/PPP3CA/TNRC6B/UBC/PSMB9/PSMA7/RAC2/GNG2/PSME2/PSMB1/PSMB8/CALM3/PSMD8/PSMA2/PSMA4/TCF7/PSMB3/PSMB6/AP2M1/AGO2/PSMA3/PSMB4/KRAS/PSMC1/PSMD13/PSMB2/PSMC4/PSMD7/PSMD9/GNG5
T_4	R-HSA-5627123	RHO GTPases activate PAKs	1.66534	0.0093361	0.0332779	PPP1CB/CDC42/CALM1/CALM2/MYL12A/MYL6/MYL12B/CALM3
T_4	R-HSA-73772	RNA Polymerase I Promoter Escape	1.65268	0.00946124	0.033608	POLR2L/CCNH/POLR2K/POLR2F/CBX3/POLR1D/TAF1D
T_4	R-HSA-5602498	MyD88 deficiency (TLR2/4)	-1.56691	0.00964785	0.0341535	CD36/S100A8/CD14/S100A9/FGA/FGG/FGB
T_4	R-HSA-71384	Ethanol oxidation	-1.57158	0.00997747	0.0351998	ACSS2/ADH6/ALDH2/ALDH1A1/ADH1A/ADH4/ADH1B
T_4	R-HSA-5626467	RHO GTPases activate IQGAPs	1.6525	0.0100158	0.0352149	CDC42/CTNNB1/CALM1/TUBA4A/CALM2/ACTB/TUBA1A/CALM3/TUBB4B
T_4	R-HSA-168638	NOD1/2 Signaling Pathway	1.62061	0.010238	0.0358742	UBA52/TNFAIP3/UBB/BIRC3/UBC/UBE2N/CYLD/CASP4/CASP1
T_4	R-HSA-175474	Assembly Of The HIV Virion	1.64105	0.010293	0.0359448	UBA52/UBB/UBC/VPS37B/PPIA/VPS28
T_4	R-HSA-9014325	TICAM1,TRAF6-dependent induction of TAK1 complex	1.62645	0.0103779	0.0360388	UBA52/UBB/UBC
T_4	R-HSA-167242	Abortive elongation of HIV-1 transcript in the absence of Tat	1.64216	0.0103896	0.0360388	POLR2L/POLR2K/POLR2F/SUPT4H1/POLR2C/POLR2A/POLR2J/POLR2I/POLR2G/POLR2D/NELFCD/NCBP2/NELFE/SUPT5H/POLR2E/GTF2F1
T_4	R-HSA-166786	Creation of C4 and C2 activators	-1.56698	0.0104603	0.0361175	FCN1/FCN2/MASP2/MASP1/CRP/C1S/C1QC/C1R/FCN3/C1QA/C1QB
T_4	R-HSA-354192	Integrin signaling	-1.58011	0.0104822	0.0361175	SOS1/RAPGEF4/VWF/PTK2/FN1/FGA/FGG/FGB
T_4	R-HSA-1236977	Endosomal/Vacuolar pathway	1.63905	0.0105597	0.0362636	B2M/HLA-C/HLA-A/HLA-B/HLA-E/HLA-F
T_4	R-HSA-5696397	Gap-filling DNA repair synthesis and ligation in GG-NER	1.63147	0.0111515	0.0381691	UBA52/UBB/UBC/POLE4/RPA3/RPA2/POLE3/PCNA/POLD4
T_4	R-HSA-1236978	Cross-presentation of soluble exogenous antigens (endosomes)	1.57065	0.0112448	0.0383615	PSME1/PSMB9/PSMA7/PSME2/PSMB1/PSMB8/PSMD8/PSMA2/PSMA4/PSMB3/PSMB6/PSMA3/PSMB4/PSMC1/PSMD13/PSMB2/PSMC4/PSMD7/PSMD9/PSMC2/PSMC3/PSMA6/PSMB10/PSMD12/PSMD4/PSMA5/PSMC5/PSMD6/PSMD11/PSMB7
T_4	R-HSA-72086	mRNA Capping	1.63007	0.0115698	0.0393406	POLR2L/CCNH/POLR2K/POLR2F/RNMT/POLR2C/POLR2A/POLR2J/POLR2I/POLR2G/POLR2D
T_4	R-HSA-9709957	Sensory Perception	-1.45614	0.0117302	0.0397552	SDC2/CTBP2/EPS8/CASK/BCO2/CAMKMT/MYH9/KCNMA1/GNB1/HSD17B6/HSPG2/GSN/RDX/AKR1C1/LDLR/PRKCA/SPTBN1/GPC6/APOC3/RBP4/APOE/APOB/APOA1/TTR/APOA2
T_4	R-HSA-167238	Pausing and recovery of Tat-mediated HIV elongation	1.62936	0.011839	0.0398625	POLR2L/POLR2K/POLR2F/SUPT4H1/POLR2C/TCEA1/POLR2A/POLR2J/POLR2I/POLR2G/POLR2D/NELFCD/NELFE/SUPT5H/POLR2E/GTF2F1
T_4	R-HSA-167243	Tat-mediated HIV elongation arrest and recovery	1.62936	0.011839	0.0398625	POLR2L/POLR2K/POLR2F/SUPT4H1/POLR2C/TCEA1/POLR2A/POLR2J/POLR2I/POLR2G/POLR2D/NELFCD/NELFE/SUPT5H/POLR2E/GTF2F1
T_4	R-HSA-6806003	Regulation of TP53 Expression and Degradation	1.61475	0.0120297	0.0403731	UBA52/PPP2R5C/PRDM1/MDM4/UBB/UBC
T_4	R-HSA-1369062	ABC transporters in lipid homeostasis	-1.56035	0.0123695	0.0413791	ABCG1/ABCG5/ABCA5/ABCD3/ABCA10/ABCA9/ABCA6/APOA1
T_4	R-HSA-2173782	Binding and Uptake of Ligands by Scavenger Receptors	-1.55594	0.013002	0.0433546	MASP1/COL4A1/HPR/CD163/CD36/COL4A2/SAA1/STAB2/STAB1/SPARC/JCHAIN/HPX/AMBP/APOE/APOB/APOA1/FTL/HP/ALB
T_4	R-HSA-73886	Chromosome Maintenance	1.5335	0.0130841	0.0434882	NPM1/POLR2L/POLR2K/NOP10/POLR2F/TERF2IP/RPA3/POLR2C/RBBP4/POLR2A/POLR2J/POLR2I/POLR2G/CENPM/POLR2D/RPA2/NHP2/TINF2/TERF1/SMARCA5/PCNA/CENPK/POLD4/PRIM1/DKC1/ACD/CENPC/POLR2E/CENPT
T_4	R-HSA-9013973	TICAM1-dependent activation of IRF3/IRF7	1.62729	0.0131996	0.0436625	UBA52/UBB/UBC/TANK
T_4	R-HSA-73893	DNA Damage Bypass	1.5823	0.0132227	0.0436625	UBA52/UBB/UBC/UBE2B/ISG15/POLE4/RPA3/RBX1/UBE2L6/RCHY1/RPA2/POLE3/USP1/PCNA/POLD4/DDB1/MAD2L2
T_4	R-HSA-168643	Nucleotide-binding domain, leucine rich repeat containing receptor (NLR) signaling pathways	1.56498	0.0132778	0.0436625	UBA52/TNFAIP3/UBB/BIRC3/HSP90AB1/UBC/UBE2N/CYLD/CASP4/CASP1/PSTPIP1/NFKB2/TXNIP/AAMP/CASP8/UBE2V1/RIPK2
T_4	R-HSA-3371497	HSP90 chaperone cycle for steroid hormone receptors (SHR) in the presence of ligand	1.55807	0.0133055	0.0436625	CAPZA1/TUBA4A/HSPA8/DNAJA1/DNAJB1/HSP90AA1/HSP90AB1/DYNLL1/TUBA1A/DCTN6/PTGES3/NR3C1/TUBB4B/CAPZB/STIP1/DNAJA2/TUBA1B
T_4	R-HSA-5689880	Ub-specific processing proteases	1.45009	0.0137104	0.0448487	UBA52/MDM4/UBB/BIRC3/PSME1/UBC/PSMB9/PSMA7/PSME2/GATA3/PSMB1/PSMB8/PSMD8/PSMA2/FKBP8/PSMA4/ATXN7/CYLD/ADRM1/PSMB3/PSMB6/PSMA3/TOMM20/OTUB1/VDAC2/PSMB4/MAT2B/PSMC1/BECN1/PSMD13/PSMB2/PSMC4/USP16/PSMD7/PSMD9
T_4	R-HSA-5213460	RIPK1-mediated regulated necrosis	1.61765	0.013929	0.0452775	UBA52/UBB/BIRC3/HSP90AA1/UBC/SDCBP
T_4	R-HSA-5675482	Regulation of necroptotic cell death	1.61765	0.013929	0.0452775	UBA52/UBB/BIRC3/HSP90AA1/UBC/SDCBP
T_4	R-HSA-901042	Calnexin/calreticulin cycle	1.61564	0.0140041	0.0453789	UBA52/UBB/CALR/UBC/AMFR/TRIM13/RNF139/PDIA3
T_4	R-HSA-2672351	Stimuli-sensing channels	1.51898	0.0141635	0.0456095	TSC22D3/UBA52/CALM1/CALM2/UBB/UBC/SRI/CALM3
T_4	R-HSA-3371556	Cellular response to heat stress	1.51551	0.0141635	0.0456095	EEF1A1/HSPA8/DNAJB1/DNAJB6/HSP90AA1/HSP90AB1/YWHAE/HSPH1/PTGES3/DNAJC7/HSPA5/RPA3/ST13/RPS19BP1
T_4	R-HSA-5620971	Pyroptosis	1.61254	0.0144319	0.0463293	CYCS/IRF1/GZMB/HMGB1/BAX/CASP4/BAK1/CASP1/CHMP2B/CASP3/TP53/CHMP3/IRF2
T_4	R-HSA-174490	Membrane binding and targetting of GAG proteins	1.6176	0.0147913	0.04719	UBA52/UBB/UBC/VPS37B/VPS28
T_4	R-HSA-174495	Synthesis And Processing Of GAG, GAGPOL Polyproteins	1.6176	0.0147913	0.04719	UBA52/UBB/UBC/VPS37B/VPS28
T_4	R-HSA-164940	Nef mediated downregulation of MHC class I complex cell surface expression	1.61063	0.0149015	0.0473954	B2M/HLA-A
T_4	R-HSA-186712	Regulation of beta-cell development	-1.55136	0.0151367	0.0479957	HNF4A/ONECUT1/CREBBP/AKT3/MAML2/SLC2A2/MAML3/NR5A2/HES1/FOXO1
T_4	R-HSA-4086400	PCP/CE pathway	1.50619	0.0152325	0.0481453	UBA52/PFN1/UBB/PSME1/UBC/PSMB9/PSMA7/RAC2/PSME2/PSMB1/PSMB8/PSMD8/PSMA2/PSMA4/PSMB3/PSMB6/AP2M1/PSMA3/PSMB4/PSMC1/PSMD13/PSMB2/PSMC4/PSMD7/PSMD9/PSMC2/AP2B1/PSMC3/PSMA6/PARD6A
T_4	R-HSA-532668	N-glycan trimming in the ER and Calnexin/Calreticulin cycle	1.6049	0.0152929	0.0481453	UBA52/UBB/CALR/UBC/UBXN1/AMFR/TRIM13/RNF139/PDIA3/PSMC1/DERL2/DERL1
T_4	R-HSA-389960	Formation of tubulin folding intermediates by CCT/TriC	1.61645	0.0153236	0.0481453	TUBA4A/TUBA1A/CCT4/TUBB4B/CCT3/TUBA1B/CCT8/CCT7/TUBB2A/CCT2/TCP1/CCT6A
T_4	R-HSA-167287	HIV elongation arrest and recovery	1.61205	0.0155141	0.0484491	POLR2L/POLR2K/POLR2F/SUPT4H1/POLR2C/TCEA1/POLR2A/POLR2J/POLR2I/POLR2G/POLR2D/NELFCD/NELFE/CCNK/SUPT5H/POLR2E/GTF2F1
T_4	R-HSA-167290	Pausing and recovery of HIV elongation	1.61205	0.0155141	0.0484491	POLR2L/POLR2K/POLR2F/SUPT4H1/POLR2C/TCEA1/POLR2A/POLR2J/POLR2I/POLR2G/POLR2D/NELFCD/NELFE/CCNK/SUPT5H/POLR2E/GTF2F1
T_4	R-HSA-6794361	Neurexins and neuroligins	-1.51296	0.0157238	0.0489561	EPB41L1/SYT1/NLGN1/EPB41/EPB41L3/NRXN1/DLGAP4/NRXN3/DLGAP1/LIN7A/EPB41L2/CASK/HOMER2/SIPA1L1/EPB41L5/APBA1/SHANK2/DLG2/PDLIM5
T_4	R-HSA-2022090	Assembly of collagen fibrils and other multimeric structures	-1.50449	0.0158704	0.0492644	COL1A2/COL15A1/COL7A1/PXDN/PLEC/ITGA6/CTSS/CD151/COL27A1/COL4A1/COL4A2/CTSL/COL18A1/CTSB/DST
Endo_3	R-HSA-71291	Metabolism of amino acids and derivatives	-1.94985	3.91304e-09	4.57208e-06	TXN2/AGXT2/SDSL/PSMD13/SLC25A13/PSMC4/PSMD4/PHGDH/PDHA1/UROC1/BCKDHB/GOT2/ASPG/NMRAL1/PSMA3/OTC/PIPOX/PSAT1/SARDH/PSMD7/MPST/SLC25A15/PSMB10/GLDC/ETHE1/PSMC5/GLUD1/OAT/AIMP1/PSMC3/GCDH/QDPR/GNMT/AZIN1/ADI1/CHDH/SMS/ACAT1/GRHPR/FAH/PRODH2/PSMB2/AFMID/SLC7A5/HAAO/PPM1K/CTH/ACADSB/PSMD8/PSMA5/KMO/NDUFAB1/PSMA4/ECHS1/KYNU/ACMSD/PSMA2/DMGDH/GPT/PSMB6/HAO1/CDO1/HSD17B10/PSMB8/DHTKD1/PSMB1/GATM/GLUL/AAS…
Endo_3	R-HSA-72766	Translation	-1.92288	2.27221e-07	0.000132745	MRPL49/MRPS34/MRPL28/MRPL44/MRPL16/EIF4A1/MRPL11/SSR1/MRPS30/MRPL22/MRPL3/MRPS16/MRPL52/MRPS10/MRPL36/MRPL2/SEC11A/MRPS18A/MRPS35/MRPL13/MRPS21/EIF2S3/MRPL4/APEH/CHCHD1/EIF4E/MRPL40/MRPL27/MRPS33/MRPL50/MRPS12/SRP14/MRPS36/AIMP1/MRPL12/MRPL21/MRPL1/MRPS7/MRPL55/MRPL34/SSR3/MRPL47/MRPS15/EIF3J/MRPS18C/TUFM/SRP9/MRPL41/MRPL10/SRP19/EIF3D/MRPL14/MRPL54/MRPL51/MRPL18/EIF3M/AURKAIP1/MRPL57/SPCS2/MRPL2…
Endo_3	R-HSA-211859	Biological oxidations	-1.86757	9.32256e-07	0.000363089	CYP39A1/ABHD14B/ADH6/MAT2B/AIP/MAT2A/CES2/GCLC/ALDH1A1/UGT2B10/CYP2A13/CYP4A11/MAOB/TPST1/ACSM5/AKR1A1/CYP2D6/CYP3A43/UGT2B4/UGT2B15/NR1H4/GLYAT/FMO3/UGT2B7/ADH1A/GSTP1/TRMT112/PTGES3/GSTK1/ADH1B/CES1/UGP2/CYP4F3/NNMT/CYP3A4/GSTA2/HSP90AB1/SULT2A1/ADH4/CYP2E1/POR/MAT1A/MGST1/GSTA1/CYP2C9/ACSM2A/CYP2C8/CYP2B6/CYP3A5
Endo_3	R-HSA-163200	Respiratory electron transport, ATP synthesis by chemiosmotic coupling, and heat production by uncoupling proteins.	-1.96118	1.26044e-06	0.00036818	NDUFA9/NDUFA12/UQCRC2/UQCRC1/NDUFB6/SDHB/NDUFC2/NDUFB5/ETFA/COQ10B/COX5B/NDUFS7/NDUFB7/NDUFA5/COX5A/NDUFB10/NDUFV1/UQCRFS1/ETFB/NDUFAB1/COX7A2L/COX20/NDUFS8/COX14/NDUFB4/NDUFA11/NDUFA2/NDUFB9/NDUFA6/NDUFB1/NDUFS6/NDUFA13/NDUFA3/NDUFB8/NDUFB2/NDUFB11/COX6A1/NDUFV2/NDUFA1/UQCRH/COX6C/COX7B/NDUFA4/UQCR11/COX8A/UCP2/COX6B1/UQCR10/NDUFS5/UQCRB/COX4I1/UQCRQ/CYCS/COX7C
Endo_3	R-HSA-373080	Class B/2 (Secretin family receptors)	1.8315	3.22571e-06	0.000629897	GNG11/CRHBP/CALCRL/RAMP2/RAMP3/ADM/GNAS/FZD4/GNB1/WNT2B/GNB4
Endo_3	R-HSA-611105	Respiratory electron transport	-1.94815	3.23461e-06	0.000629897	NDUFA9/NDUFA12/UQCRC2/UQCRC1/NDUFB6/SDHB/NDUFC2/NDUFB5/ETFA/COQ10B/COX5B/NDUFS7/NDUFB7/NDUFA5/COX5A/NDUFB10/NDUFV1/UQCRFS1/ETFB/NDUFAB1/COX7A2L/COX20/NDUFS8/COX14/NDUFB4/NDUFA11/NDUFA2/NDUFB9/NDUFA6/NDUFB1/NDUFS6/NDUFA13/NDUFA3/NDUFB8/NDUFB2/NDUFB11/COX6A1/NDUFV2/NDUFA1/UQCRH/COX6C/COX7B/NDUFA4/UQCR11/COX8A/COX6B1/UQCR10/NDUFS5/UQCRB/COX4I1/UQCRQ/CYCS/COX7C
Endo_3	R-HSA-9711123	Cellular response to chemical stress	-1.87828	4.58924e-06	0.000734372	PSMB2/CAT/RBX1/COX5A/PSMD8/PSMA5/COX7A2L/PSMA4/PRDX5/PSMA2/PSMB6/CSNK2B/COX20/PSMB8/PSMB1/COX14/PSMB3/BLVRB/SOD2/PRDX1/PRDX6/GSTP1/PRDX2/PSMA1/PSMA7/COX6A1/TXN/PSMB9/PSME2/COX6C/COX7B/NDUFA4/SKP1/TXNIP/COX8A/COX6B1/UBC/PSME1/CYBA/COX4I1/SOD1/CYCS/COX7C/UBB/UBA52/FABP1/ALB
Endo_3	R-HSA-1428517	The citric acid (TCA) cycle and respiratory electron transport	-1.87619	5.02813e-06	0.000734372	NDUFA12/SUCLG2/UQCRC2/UQCRC1/NDUFB6/ADHFE1/SDHB/IDH2/NDUFC2/NDUFB5/HAGH/ETFA/COQ10B/COX5B/NDUFS7/NDUFB7/NDUFA5/COX5A/SUCLG1/NDUFB10/NDUFV1/UQCRFS1/ETFB/NDUFAB1/COX7A2L/VDAC1/COX20/NDUFS8/COX14/NDUFB4/MDH2/MPC1/NDUFA11/NDUFA2/NDUFB9/NDUFA6/NDUFB1/NDUFS6/NDUFA13/NDUFA3/NDUFB8/NDUFB2/NDUFB11/LDHB/COX6A1/NDUFV2/NDUFA1/UQCRH/MPC2/COX6C/COX7B/NDUFA4/UQCR11/COX8A/UCP2/COX6B1/UQCR10/NDUFS5/UQCRB/LDHA/COX…
Endo_3	R-HSA-202403	TCR signaling	-1.91264	6.42227e-06	0.000833768	RIPK2/PSMB2/UBE2D2/PSMD8/PSMA5/PAG1/UBE2N/PSMA4/PSMA2/ZAP70/PSMB6/PSMB8/ITK/PTPRJ/PSMB1/WAS/LAT/PSMB3/HLA-DQA2/PTPN22/PSMA1/PSMA7/HLA-DRB5/TRAT1/CD247/LCK/PSMB9/PSME2/EVL/HLA-DQB1/CD3G/SKP1/HLA-DQA1/HLA-DRB1/PIK3R1/UBC/PSME1/CD3E/HLA-DPA1/UBB/HLA-DPB1/CD3D/HLA-DRA/UBA52/PTPRC
Endo_3	R-HSA-202424	Downstream TCR signaling	-1.8736	1.32675e-05	0.0015502	RIPK2/PSMB2/UBE2D2/PSMD8/PSMA5/UBE2N/PSMA4/PSMA2/PSMB6/PSMB8/PSMB1/PSMB3/HLA-DQA2/PSMA1/PSMA7/HLA-DRB5/TRAT1/CD247/LCK/PSMB9/PSME2/HLA-DQB1/CD3G/SKP1/HLA-DQA1/HLA-DRB1/PIK3R1/UBC/PSME1/CD3E/HLA-DPA1/UBB/HLA-DPB1/CD3D/HLA-DRA/UBA52
Endo_3	R-HSA-9707564	Cytoprotection by HMOX1	-1.82038	3.58981e-05	0.0038131	RBX1/COX5A/PSMD8/PSMA5/COX7A2L/PSMA4/PSMA2/PSMB6/CSNK2B/COX20/PSMB8/PSMB1/COX14/PSMB3/BLVRB/PSMA1/PSMA7/COX6A1/PSMB9/PSME2/COX6C/COX7B/NDUFA4/SKP1/TXNIP/COX8A/COX6B1/UBC/PSME1/COX4I1/CYCS/COX7C/UBB/UBA52/FABP1/ALB
Endo_3	R-HSA-9660821	ADORA2B mediated anti-inflammatory cytokines production	1.7445	6.61608e-05	0.00633593	GNG11/CALCRL/RAMP2/RAMP3/ADM/GNAS/GNAI2/GNB1/ADCY4/GNB4/PRKAR1A
Endo_3	R-HSA-418555	G alpha (s) signalling events	1.73016	7.04943e-05	0.00633593	GNG11/CALCRL/RAMP2/RAMP3/ADM/GNAS/PDE4D/PDE2A/GNAI2/GNB1/GRK5/ADCY4/GNB4/PDE10A/PDE7B/PDE8A/GNG12
Endo_3	R-HSA-917937	Iron uptake and transport	-1.8757	0.000105949	0.00810798	NEDD8/ATP6V1F/ATP6V0B/ATP6V0E1/TFR2/ATP6V1G1/SKP1/UBC/TF/UBB/CP/UBA52/FTH1/FTL
Endo_3	R-HSA-6798695	Neutrophil degranulation	-1.52964	0.000109827	0.00810798	CTSB/ORMDL3/DPP7/CMTM6/CAT/PGAM1/XRCC6/SELL/C5AR1/PSMA5/VNN1/ATP8B4/DIAPH1/DOCK2/NCKAP1L/ARPC5/CD68/DYNLT1/NEU1/PSMA2/HMGB1/CNN2/CSNK2B/NPC2/PLAUR/DYNLL1/MIF/PLAC8/PTPRJ/PSMB1/SERPINA3/ITGAL/TBC1D10C/PA2G4/PKM/TNFRSF1B/A1BG/RHOG/ARHGAP9/RHOF/PPIA/TRAPPC1/DSP/PRDX6/GSTP1/SLPI/TUBB4B/RNASET2/CSTB/IQGAP2/CTSS/BIN2/GMFG/S100A11/EEF2/HSPA1A/S100A8/CST3/ARG1/S100A9/VAMP8/GLIPR1/ADGRE5/APRT/HSPA1B/HSP90…
Endo_3	R-HSA-211945	Phase I - Functionalization of compounds	-1.80252	0.000111028	0.00810798	CYP39A1/ADH6/AIP/CES2/ALDH1A1/CYP2A13/CYP4A11/MAOB/CYP2D6/CYP3A43/NR1H4/FMO3/ADH1A/PTGES3/ADH1B/CES1/CYP4F3/CYP3A4/HSP90AB1/ADH4/CYP2E1/POR/CYP2C9/CYP2C8/CYP2B6/CYP3A5
Endo_3	R-HSA-9609507	Protein localization	-1.72071	0.000132988	0.00914034	COA4/ACOX1/ECI2/TIMM10B/TOMM5/TIMM17B/DNAJC19/ACAA1/TIMM13/CAMLG/ABCD3/PECR/IDH1/HMOX1/EMD/CHCHD7/GRPEL1/TOMM20/TIMM17A/UBE2D2/CAT/PRNP/HSPA9/TOMM22/EPHX2/EHHADH/HAO2/HAO1/VDAC1/PHYH/COX17/UBE2D3/VAMP2/NDUFB8/ECH1/SERP1/LONP2/SEC61B/GSTK1/SEC61G/CYB5A/SCP2/BAAT/SLC25A6/SLC27A2/HSPD1/UBC/CHCHD2/AGXT/TOMM7/UBB/UBA52
Endo_3	R-HSA-211897	Cytochrome P450 - arranged by substrate type	-1.81016	0.000217659	0.0141288	CYP2A13/CYP4A11/CYP2D6/CYP3A43/NR1H4/CYP4F3/CYP3A4/CYP2E1/POR/CYP2C9/CYP2C8/CYP2B6/CYP3A5
Endo_3	R-HSA-8980692	RHOA GTPase cycle	1.65153	0.000287771	0.0169867	ARHGAP29/KALRN/ARHGAP26/DLC1/PREX2/ARHGEF7/CAV1/VAV3/STOM/DAAM1/ARHGAP31/ROCK2/TIAM1/ARHGEF12/MCAM/STARD13/MCF2L/TRIO/KTN1/RASGRF2/ARAP3/SRGAP1/FLOT1/PKN2/MYO9A/AKAP13/ARHGAP18/JUP/PREX1/ARHGAP5/SLK/RHOA/ARHGAP21/ARHGAP23/ARHGEF15/ABR/IQGAP1/BCAP31/ROCK1/FMNL3/STARD8/OPHN1/ARHGAP6
Endo_3	R-HSA-9012999	RHO GTPase cycle	1.49397	0.000304569	0.0169867	AKAP12/FILIP1/ARHGAP29/KALRN/ARHGAP26/PLEKHG1/RASAL2/DLC1/PREX2/PEAK1/ARHGEF7/SPTBN1/DOCK4/UACA/DOCK9/CAV1/PLXND1/ADD3/VAV3/MYO6/STOM/ITGB1/TPM4/DAAM1/ITSN1/ARHGAP31/PICALM/PKP4/ROCK2/FMNL2/DOCK1/TMOD3/TIAM1/CDC42BPB/ARHGEF12/MCAM/RHOC/DOCK6/RAC1/SWAP70/FNBP1L/RHOJ/STARD13/CDC37/NCKAP1/MCF2L/FGD5/TRIO/KTN1/CDC42BPA/ACTN1/GJA1/CPNE8/BAIAP2/RASGRF2/ARAP3/SRGAP1/FLOT1/PKN2/RAPGEF1/PIK3R3/MYO9A/AKAP1…
Endo_3	R-HSA-162906	HIV Infection	-1.58542	0.000305301	0.0169867	VPS28/PSMB2/NUP210/POLR2F/XRCC6/RBX1/TCEA1/PSMD8/PSMA5/GTF2B/RNMT/DOCK2/PSMA4/SUPT4H1/PSMA2/PSMB6/PSMB8/PSMB1/TAF7/PPIA/PSMB3/VPS37B/POLR2L/PSMA1/CCNH/APOBEC3G/CD8B/POLR2K/PSMA7/CD247/RAN/LCK/SLC25A5/PSMB9/PSME2/SKP1/SLC25A6/UBC/NPM1/PSME1/HLA-A/UBB/UBA52/B2M/CXCR4
Endo_3	R-HSA-3000157	Laminin interactions	1.72468	0.000320279	0.01701	HSPG2/COL4A1/COL4A2/NID1/ITGB1/LAMA4/ITGA6/ITGA1/LAMB2/ITGAV/LAMC1/LAMB1
Endo_3	R-HSA-9006934	Signaling by Receptor Tyrosine Kinases	1.46516	0.000456517	0.022625	FLT1/INSR/SPARC/MEF2C/NRG3/NRP1/COL4A1/SPRY1/COL4A2/KDR/NRP2/GRB10/SGK1/ID3/ARHGEF7/AKT3/ADAM10/CDH5/ELMO1/DUSP6/CAV1/FGFR1/PTK2/SPP1/YES1/VAV3/ITGB1/AP2A2/PRKCA/ID1/LAMA4/PDGFD/PTPN12/FLT4/ROCK2/TCF12/DOCK1/IGF1R/TIAM1/PXN/CTNNB1/DNM3/RPS6KA2/PRKCE/CTNND1/RAC1/WWP1/CTNNA1/CDC37/NCKAP1/HIF1A/BAIAP2/EGR1/EPS15/FER/LAMB2/RAPGEF1/PIK3R3/MXD4/WASF2/CRK/MEF2A/ITGAV/SPRED1/LAMC1/FYN/CLTC/AP2S1/RALA/COL…
Endo_3	R-HSA-8852276	The role of GTSE1 in G2/M progression after G2 checkpoint	-1.79965	0.000468608	0.022625	PSMD8/PSMA5/PSMA4/PSMA2/PSMB6/PSMB8/PSMB1/TUBA1A/PSMB3/TUBB4B/PSMA1/TUBA1B/PSMA7/PSMB9/PSME2/HSP90AB1/UBC/PSME1/TUBA4A/UBB/UBA52/HSP90AA1
Endo_3	R-HSA-9033241	Peroxisomal protein import	-1.78296	0.000524489	0.022625	HSD17B4/PIPOX/ACOX1/ECI2/ACAA1/PECR/IDH1/UBE2D2/CAT/EPHX2/EHHADH/HAO2/HAO1/PHYH/UBE2D3/ECH1/LONP2/GSTK1/SCP2/BAAT/SLC27A2/UBC/AGXT/UBB/UBA52
Endo_3	R-HSA-69239	Synthesis of DNA	-1.69657	0.000526415	0.022625	POLD2/POLE4/PSMD13/PSMC4/PSMD4/PSMA3/POLD4/PSMD7/UBE2C/PSMB10/CDC26/PSMC5/PCNA/PSMC3/POLE3/UBE2S/PSMB2/RPA2/RBX1/PSMD8/PSMA5/PSMA4/PSMA2/PSMB6/PSMB8/ANAPC11/PSMB1/PSMB3/RPA3/PSMA1/PSMA7/ANAPC16/PSMB9/PSME2/SKP1/UBC/PSME1/UBB/UBA52
Endo_3	R-HSA-9013406	RHOQ GTPase cycle	1.67694	0.000526494	0.022625	ARHGAP26/DLC1/ARHGEF7/CAV1/STOM/ITSN1/CDC42BPB/CDC42BPA/GJA1/CPNE8/CDC42EP3/JUP/SRGAP2/PREX1/ARHGAP5/CDC42EP4/RAB7A/ARHGAP21/GFOD1/IQGAP1/TRIP10/ARHGAP17/OPHN1/CDC42EP1/VAMP3/ARL13B/WASL/SNAP23/CDC42EP2/WWP2/GIT2/GIT1
Endo_3	R-HSA-422356	Regulation of insulin secretion	1.67888	0.000542186	0.022625	GNG11/CD36/PLCB1/GNA14/GNAS/GNAI2/PRKCA/MARCKS/GNAQ/RAPGEF4/CHRM3/GNB1/GNB4/PRKAR1A/GNG12/STXBP1/GNA11/RAPGEF3/IQGAP1
Endo_3	R-HSA-1442490	Collagen degradation	1.67775	0.000578368	0.0233027	CTSL/COL4A1/COL4A2/ADAM10/COL15A1/COL6A2/ADAM9/ADAM17/CTSD/MMP14/MMP2
Endo_3	R-HSA-211981	Xenobiotics	-1.7311	0.000691796	0.0251675	CYP2A13/CYP2D6/CYP3A43/CYP3A4/CYP2E1/CYP2C9/CYP2C8/CYP2B6/CYP3A5
Endo_3	R-HSA-9013149	RAC1 GTPase cycle	1.56303	0.000705114	0.0251675	ARHGAP29/KALRN/ARHGAP26/PLEKHG1/DLC1/PREX2/ARHGEF7/DOCK4/DOCK9/CAV1/VAV3/ITGB1/ARHGAP31/DOCK1/TIAM1/MCAM/DOCK6/RAC1/SWAP70/NCKAP1/MCF2L/FGD5/TRIO/KTN1/CDC42BPA/BAIAP2/RASGRF2/ARAP3/SRGAP1/PKN2/PIK3R3/WASF2/FERMT2/NISCH/SOS1/SRGAP2/PREX1/ARHGAP5/CDC42EP4/CYFIP1/ABI2/RAB7A/ARHGAP21/ARHGAP23/ARHGEF15/ABL2/WIPF2/ABR/SOS2/IQGAP1/ARHGAP17/FARP2/ARHGEF6/OPHN1/CDC42EP1/RALBP1
Endo_3	R-HSA-450408	AUF1 (hnRNP D0) binds and destabilizes mRNA	-1.75876	0.000731771	0.0251675	PSMD8/PSMA5/PSMA4/PSMA2/PSMB6/PSMB8/PSMB1/PSMB3/PSMA1/PSMA7/HSPA1A/PSMB9/PSME2/HSPA1B/UBC/PSME1/PABPC1/HSPA8/UBB/UBA52
Endo_3	R-HSA-8957322	Metabolism of steroids	-1.6618	0.000734668	0.0251675	SLC10A1/CYP8B1/DHCR24/HSD17B4/TSPO/SAR1B/SREBF2/TBL1X/CYP39A1/UBE2I/OSBPL9/FDFT1/FASN/PPARA/SERPINA6/SLC27A5/PMVK/ACAT2/AKR1D1/SCD/HSD17B11/HSD17B7/AKR1C4/SRD5A1/HSD11B1/SC5D/NR1H4/AKR1C2/MSMO1/HMGCS1/GPAM/MVD/ABCC3/EBP/SUMO2/IDI1/AKR1C1/SLCO1B1/AKR1C3/RAN/HSD17B2/SCP2/INSIG1/BAAT/SLC27A2/GC/ABCB11/ALB
Endo_3	R-HSA-5619084	ABC transporter disorders	-1.78847	0.000753622	0.0251675	PSMD13/PSMC4/PSMD4/RNF5/ABCG8/ABCC9/PSMA3/DERL2/PSMD7/PSMB10/PSMC5/PSMC3/ABCG5/PSMB2/ABCC6/PSMD8/PSMA5/PSMA4/PSMA2/PSMB6/PSMB8/PSMB1/PSMB3/ABCA1/ABCB4/PSMA1/ABCC2/PSMA7/PSMB9/PSME2/UBC/PSME1/ABCB11/UBB/UBA52/APOA1
Endo_3	R-HSA-198933	Immunoregulatory interactions between a Lymphoid and a non-Lymphoid cell	-1.67555	0.000754737	0.0251675	NCR3/KLRC1/SELL/CD40LG/KLRG1/LAIR2/CRTAM/ITGA4/HLA-F/ITGAL/FCGR3A/CLEC2B/SH2D1A/CD8B/ICAM3/KLRF1/CD8A/CD96/CLEC2D/CD247/CD3G/ITGB2/HLA-B/CD3E/KLRD1/C3/HLA-A/HLA-C/TYROBP/CD3D/HCST/B2M/KLRB1
Endo_3	R-HSA-156842	Eukaryotic Translation Elongation	-1.75014	0.000802025	0.0251675	RPS4Y1/RPL22L1/EEF2/EEF1B2/EEF1D/RPL36AL/UBA52/EEF1A1
Endo_3	R-HSA-72613	Eukaryotic Translation Initiation	-1.79315	0.000857068	0.0251675	EIF3D/EIF3M/EIF1AX/EIF3L/RPS4Y1/EIF5/EIF3F/RPL22L1/EIF3H/EIF3G/EIF4A2/EIF3K/EIF3E/PABPC1/RPL36AL/UBA52
Endo_3	R-HSA-72737	Cap-dependent Translation Initiation	-1.79315	0.000857068	0.0251675	EIF3D/EIF3M/EIF1AX/EIF3L/RPS4Y1/EIF5/EIF3F/RPL22L1/EIF3H/EIF3G/EIF4A2/EIF3K/EIF3E/PABPC1/RPL36AL/UBA52
Endo_3	R-HSA-69002	DNA Replication Pre-Initiation	-1.75228	0.000857354	0.0251675	POLE4/PSMD13/PSMC4/PSMD4/PSMA3/PSMD7/DBF4/PSMB10/GMNN/PSMC5/PSMC3/POLE3/PSMB2/RPA2/PSMD8/PSMA5/PSMA4/PSMA2/PSMB6/PSMB8/PSMB1/PSMB3/RPA3/PSMA1/PSMA7/PSMB9/PSME2/UBC/PSME1/UBB/UBA52
Endo_3	R-HSA-69306	DNA Replication	-1.71541	0.000861591	0.0251675	POLD2/POLE4/PSMD13/PSMC4/PSMD4/PSMA3/POLD4/PSMD7/UBE2C/DBF4/PSMB10/CDC26/GMNN/PSMC5/PCNA/PSMC3/POLE3/UBE2S/PSMB2/RPA2/RBX1/PSMD8/PSMA5/PSMA4/PSMA2/PSMB6/PSMB8/ANAPC11/PSMB1/PSMB3/RPA3/PSMA1/PSMA7/ANAPC16/PSMB9/PSME2/SKP1/UBC/PSME1/UBB/UBA52
Endo_3	R-HSA-68949	Orc1 removal from chromatin	-1.76524	0.000896404	0.0255458	PSMD13/PSMC4/PSMD4/PSMA3/PSMD7/PSMB10/PSMC5/PSMC3/PSMB2/RBX1/PSMD8/PSMA5/PSMA4/PSMA2/PSMB6/PSMB8/PSMB1/PSMB3/PSMA1/PSMA7/PSMB9/PSME2/SKP1/UBC/PSME1/UBB/UBA52
Endo_3	R-HSA-375165	NCAM signaling for neurite out-growth	1.68465	0.00104574	0.0290921	COL4A1/COL4A2/SPTBN1/FGFR1/PTK2/FYN/COL6A2/SPTAN1/SOS1/PTPRA/CREB1/MAPK3/AGRN
Endo_3	R-HSA-1474228	Degradation of the extracellular matrix	1.59862	0.00111184	0.0302116	HSPG2/CTSL/COL4A1/COL4A2/TIMP1/ADAM10/NID1/SPP1/ADAMTS4/COL15A1/TIMP2/ADAMTS9/ADAM15/LAMC1/CAPNS1/COL6A2/HTRA1/ADAM9/LAMB1/ADAM17/A2M/CTSD/FBN1/MMP14/MMP2/ADAMTS1/LAMA5
Endo_3	R-HSA-8978868	Fatty acid metabolism	-1.59319	0.00143162	0.0377735	ACOX2/THRSP/ACOT13/HADH/GPX2/ELOVL2/ELOVL6/HSD17B8/CYP8B1/HADHB/HSD17B4/CPT1A/ALOX5/HACD4/ACSF2/ACOX1/ECI2/ELOVL5/HADHA/MID1IP1/ACAA1/FASN/PON3/PECR/DECR1/CYP4A11/PTGDS/SCD/CBR1/NDUFAB1/EPHX2/ACAA2/EHHADH/ECHS1/HAO2/HPGD/ACADVL/TECR/PHYH/PON1/ACOT12/FAAH2/PRKAG2/PTGR1/PTGES3/AKR1C3/GPX4/CYP4F3/SCP2/SLC27A2/DBI/ACSL1/ALOX5AP/CYP2C9/CYP2C8
Endo_3	R-HSA-156902	Peptide chain elongation	-1.66845	0.00155161	0.0377735	RPS4Y1/RPL22L1/EEF2/RPL36AL/UBA52/EEF1A1
Endo_3	R-HSA-69052	Switching of origins to a post-replicative state	-1.69946	0.00160803	0.0377735	PSMD13/PSMC4/PSMD4/PSMA3/PSMD7/UBE2C/PSMB10/CDC26/PSMC5/PSMC3/UBE2S/PSMB2/RBX1/PSMD8/PSMA5/PSMA4/PSMA2/PSMB6/PSMB8/ANAPC11/PSMB1/PSMB3/PSMA1/PSMA7/ANAPC16/PSMB9/PSME2/SKP1/UBC/PSME1/UBB/UBA52
Endo_3	R-HSA-69601	Ubiquitin Mediated Degradation of Phosphorylated Cdc25A	-1.7268	0.00161391	0.0377735	PSMD13/PSMC4/PSMD4/PSMA3/PSMD7/PSMB10/PSMC5/PSMC3/PSMB2/PSMD8/PSMA5/PSMA4/PSMA2/PSMB6/PSMB8/PSMB1/PSMB3/PSMA1/PSMA7/PSMB9/PSME2/UBC/PSME1/UBB/UBA52
Endo_3	R-HSA-69610	p53-Independent DNA Damage Response	-1.7268	0.00161391	0.0377735	PSMD13/PSMC4/PSMD4/PSMA3/PSMD7/PSMB10/PSMC5/PSMC3/PSMB2/PSMD8/PSMA5/PSMA4/PSMA2/PSMB6/PSMB8/PSMB1/PSMB3/PSMA1/PSMA7/PSMB9/PSME2/UBC/PSME1/UBB/UBA52
Endo_3	R-HSA-69613	p53-Independent G1/S DNA damage checkpoint	-1.7268	0.00161391	0.0377735	PSMD13/PSMC4/PSMD4/PSMA3/PSMD7/PSMB10/PSMC5/PSMC3/PSMB2/PSMD8/PSMA5/PSMA4/PSMA2/PSMB6/PSMB8/PSMB1/PSMB3/PSMA1/PSMA7/PSMB9/PSME2/UBC/PSME1/UBB/UBA52
Endo_3	R-HSA-68827	CDT1 association with the CDC6:ORC:origin complex	-1.72304	0.00161644	0.0377735	PSMD13/PSMC4/PSMD4/PSMA3/PSMD7/PSMB10/GMNN/PSMC5/PSMC3/PSMB2/PSMD8/PSMA5/PSMA4/PSMA2/PSMB6/PSMB8/PSMB1/PSMB3/PSMA1/PSMA7/PSMB9/PSME2/UBC/PSME1/UBB/UBA52
Endo_3	R-HSA-174824	Plasma lipoprotein assembly, remodeling, and clearance	-1.72891	0.00177827	0.0407404	APOC2/LDLR/ANGPTL3/ABCA1/PCSK6/APOB/APOA1/APOC1/APOC3/APOA2/ALB
Endo_3	R-HSA-1236974	ER-Phagosome pathway	-1.68292	0.00184625	0.0414846	PSMD8/PSMA5/TAP1/PSMA4/PSMA2/HMGB1/PSMB6/PSMB8/PSMB1/HLA-F/PSMB3/PSMA1/PSMA7/SEC61B/S100A8/SEC61G/S100A9/PSMB9/VAMP8/PSME2/UBC/PSME1/HLA-B/FGA/HLA-A/UBB/HLA-C/FGB/FGG/UBA52/B2M
Endo_3	R-HSA-180585	Vif-mediated degradation of APOBEC3G	-1.71468	0.00188477	0.0415511	PSMD13/PSMC4/PSMD4/PSMA3/PSMD7/PSMB10/PSMC5/PSMC3/PSMB2/RBX1/PSMD8/PSMA5/PSMA4/PSMA2/PSMB6/PSMB8/PSMB1/PSMB3/PSMA1/APOBEC3G/PSMA7/PSMB9/PSME2/UBC/PSME1/UBB/UBA52
Endo_3	R-HSA-913709	O-linked glycosylation of mucins	1.64313	0.00193481	0.0418643	ST6GAL1/ST6GALNAC3/GALNT18/GALNT1/GALNT15/B4GALT5
Endo_3	R-HSA-174113	SCF-beta-TrCP mediated degradation of Emi1	-1.73015	0.00199911	0.0424692	PSMD13/PSMC4/PSMD4/PSMA3/PSMD7/PSMB10/PSMC5/PSMC3/PSMB2/PSMD8/PSMA5/PSMA4/PSMA2/PSMB6/PSMB8/PSMB1/PSMB3/PSMA1/PSMA7/PSMB9/PSME2/SKP1/UBC/PSME1/UBB/UBA52
Endo_3	R-HSA-9013148	CDC42 GTPase cycle	1.55355	0.00204363	0.0426397	ARHGAP29/ARHGAP26/PLEKHG1/DLC1/PREX2/ARHGEF7/DOCK9/CAV1/VAV3/STOM/DAAM1/ITSN1/ARHGAP31/FMNL2/TIAM1/CDC42BPB/ARHGEF12/DOCK6/FNBP1L/STARD13/MCF2L/TRIO/KTN1/CDC42BPA/CPNE8/BAIAP2/RASGRF2/ARAP3/SRGAP1/CDC42EP3/JUP/SH3PXD2A/SRGAP2/PREX1/ARHGAP5/CDC42EP4/DNMBP/RAB7A/ARHGAP21/ARHGEF15/WIPF2/ABR/IQGAP1/ARHGAP17/ARHGEF6/FMNL3/STARD8/OPHN1/CDC42EP1/RALBP1
Endo_3	R-HSA-5619115	Disorders of transmembrane transporters	-1.60658	0.00217611	0.0438572	PSMB2/NUP210/ABCC6/PSMD8/PSMA5/PSMA4/PSMA2/PSMB6/GCKR/PSMB8/SLC2A2/PSMB1/PSMB3/SLC1A1/ABCA1/ABCB4/SLC4A4/PSMA1/ABCC2/PSMA7/SLCO1B1/PSMB9/PSME2/UBC/PSME1/ABCB11/UBB/CP/UBA52/APOA1
Endo_3	R-HSA-69017	CDK-mediated phosphorylation and removal of Cdc6	-1.68103	0.00217706	0.0438572	PSMD13/PSMC4/PSMD4/PSMA3/PSMD7/UBE2C/PSMB10/CDC26/PSMC5/PSMC3/UBE2S/PSMB2/PSMD8/PSMA5/PSMA4/PSMA2/PSMB6/PSMB8/ANAPC11/PSMB1/PSMB3/PSMA1/PSMA7/ANAPC16/PSMB9/PSME2/UBC/PSME1/UBB/UBA52
Endo_3	R-HSA-196854	Metabolism of vitamins and cofactors	-1.59911	0.00222437	0.0440509	MTHFD1/MTHFD2L/MTHFS/VNN1/LRP1/APOM/PC/NADK2/MTHFD2/AKR1C4/GPHN/ENPP1/APOC2/CALM3/GCHFR/SHMT1/LDLR/SDC4/AOX1/PARP8/GPC6/AKR1C1/AKR1C3/CYB5A/NNMT/APOB/ALDH1L1/CALM2/RBP4/HSP90AA1/APOA1/TTR/APOC3/APOA2
Endo_3	R-HSA-202427	Phosphorylation of CD3 and TCR zeta chains	-1.72086	0.00226789	0.0441642	PTPRJ/HLA-DQA2/PTPN22/HLA-DRB5/CD247/LCK/HLA-DQB1/CD3G/HLA-DQA1/HLA-DRB1/CD3E/HLA-DPA1/HLA-DPB1/CD3D/HLA-DRA/PTPRC
Endo_3	R-HSA-174184	Cdc20:Phospho-APC/C mediated degradation of Cyclin A	-1.67524	0.00252353	0.0483368	PSMD13/PSMC4/PSMD4/PSMA3/PSMD7/UBE2C/PSMB10/CDC26/PSMC5/PSMC3/UBE2S/PSMB2/PSMD8/PSMA5/PSMA4/PSMA2/PSMB6/PSMB8/ANAPC11/PSMB1/BUB3/PSMB3/PSMA1/PSMA7/ANAPC16/PSMB9/PSME2/UBC/PSME1/UBB/UBA52
Endo_3	R-HSA-2187338	Visual phototransduction	-1.68323	0.00260654	0.0491216	LRP1/APOM/AKR1C4/APOC2/CALM3/LDLR/SDC4/HSD17B6/GPC6/AKR1C1/AKR1C3/APOB/CALM2/RBP4/APOA1/TTR/APOC3/APOA2
Endo_3	R-HSA-382556	ABC-family proteins mediated transport	-1.64645	0.00271373	0.0493886	PSMD13/PSMC4/PSMD4/RNF5/ABCG8/ABCC9/EIF2S3/PSMA3/DERL2/PSMD7/PSMB10/ABCB1/PSMC5/PSMC3/ABCD3/ABCG5/PSMB2/ABCC6/PSMD8/PSMA5/ABCA5/PSMA4/PSMA2/PSMB6/PSMB8/PSMB1/ABCA10/ABCA8/PSMB3/ABCC3/ABCA6/ABCB4/PSMA1/ABCC2/PSMA7/PSMB9/PSME2/UBC/PSME1/UBB/UBA52/APOA1
Endo_3	R-HSA-70263	Gluconeogenesis	-1.74759	0.00271888	0.0493886	PGAM1/PC/MDH1/MDH2/GOT1/PGK1/FBP1/ALDOA/ENO1/TPI1/PCK1/GAPDH/ALDOB
Endo_3	R-HSA-399956	CRMPs in Sema3A signaling	1.61771	0.00274752	0.0493886	NRP1/DPYSL2/PLXNA2/GSK3B/DPYSL3/FYN
Endo_3	R-HSA-72689	Formation of a pool of free 40S subunits	-1.73786	0.0028333	0.0496084	EIF3J/EIF3D/EIF3M/EIF1AX/EIF3L/RPS4Y1/EIF3F/RPL22L1/EIF3H/EIF3G/EIF3K/EIF3E/RPL36AL/UBA52
Endo_3	R-HSA-179419	APC:Cdc20 mediated degradation of cell cycle proteins prior to satisfation of the cell cycle checkpoint	-1.67727	0.00289322	0.0496084	PSMD13/PSMC4/PSMD4/PSMA3/PSMD7/UBE2C/PSMB10/CDC26/PSMC5/PSMC3/UBE2S/PSMB2/PSMD8/PSMA5/PSMA4/PSMA2/PSMB6/PSMB8/ANAPC11/PSMB1/BUB3/PSMB3/PSMA1/PSMA7/ANAPC16/PSMB9/PSME2/UBC/PSME1/UBB/UBA52
Endo_3	R-HSA-525793	Myogenesis	1.63245	0.0029527	0.0496084	TCF4/MEF2C/TCF12/CTNNB1/CTNNA1/SPAG9/MEF2A/ABL1
Endo_3	R-HSA-156827	L13a-mediated translational silencing of Ceruloplasmin expression	-1.7642	0.00297434	0.0496084	EIF3J/EIF3D/EIF3M/EIF1AX/EIF3L/RPS4Y1/EIF3F/RPL22L1/EIF3H/EIF3G/EIF4A2/EIF3K/EIF3E/PABPC1/RPL36AL/UBA52
Endo_3	R-HSA-68867	Assembly of the pre-replicative complex	-1.73844	0.0029828	0.0496084	PSMD13/PSMC4/PSMD4/PSMA3/PSMD7/PSMB10/GMNN/PSMC5/PSMC3/PSMB2/PSMD8/PSMA5/PSMA4/PSMA2/PSMB6/PSMB8/PSMB1/PSMB3/PSMA1/PSMA7/PSMB9/PSME2/UBC/PSME1/UBB/UBA52
Endo_3	R-HSA-5607764	CLEC7A (Dectin-1) signaling	-1.65465	0.00301449	0.0496084	PSMD13/PSMC4/PSMD4/SYK/CLEC7A/PSMA3/PSMD7/MALT1/CARD11/PSMB10/PSMC5/CALM1/PSMC3/NFKB2/PYCARD/PSMB2/UBE2D2/CASP8/PSMD8/PSMA5/UBE2N/PSMA4/PSMA2/PSMB6/IL1B/PSMB8/PSMB1/CALM3/PSMB3/PSMA1/PSMA7/ITPR2/PSMB9/PSME2/SKP1/UBC/PSME1/UBB/CALM2/UBA52
Myel_2	R-HSA-2132295	MHC class II antigen presentation	2.1593	4.88851e-12	6.78216e-09	HLA-DRA/CD74/HLA-DPB1/HLA-DPA1/HLA-DRB1/HLA-DQB1/HLA-DQA1/HLA-DRB5/HLA-DQA2/HLA-DMB/CTSS/CTSH/CTSB/IFI30/TUBA1B/TUBA1A/AP1S2/RAB7A/HLA-DOA/AP2S1/HLA-DOB/CAPZA1/HLA-DQB2
Myel_2	R-HSA-196854	Metabolism of vitamins and cofactors	-1.91994	2.54325e-08	1.76422e-05	MMAB/HLCS/TTPA/VKORC1/PTS/GPC5/CALM3/VKORC1L1/GPC3/CYP8B1/PANK1/FASN/MTHFD1/BCO2/ENPP2/ENPP1/SDC1/CD320/MTHFD2L/PARP8/GCHFR/PC/APOM/AKR1C4/SDC4/SLC23A2/NADK2/APOC2/SHMT1/ACACB/HSPG2/AOX1/GPC6/PCCA/HSP90AA1/AKR1C1/AKR1C3/LDLR/CALM1/ALDH1L1/CYB5A/NNMT/APOE/APOB/GPHN/RBP4/TTR/APOA1/APOC3/APOA2
Myel_2	R-HSA-2187338	Visual phototransduction	-1.93263	4.12482e-08	1.90755e-05	APOM/AKR1C4/SDC4/APOC2/DHRS3/HSPG2/PRKCA/HSD17B6/GPC6/AKR1C1/AKR1C3/LDLR/CALM1/APOE/APOB/RBP4/TTR/APOA1/APOC3/APOA2
Myel_2	R-HSA-975634	Retinoid metabolism and transport	-1.88787	8.62063e-07	0.000299	APOM/AKR1C4/SDC4/APOC2/HSPG2/GPC6/AKR1C1/AKR1C3/LDLR/APOE/APOB/RBP4/TTR/APOA1/APOC3/APOA2
Myel_2	R-HSA-8963899	Plasma lipoprotein remodeling	-1.83056	1.39581e-06	0.000328431	ANGPTL3/PCSK6/APOE/APOB/APOA1/APOC3/ALB/APOA2
Myel_2	R-HSA-6806667	Metabolism of fat-soluble vitamins	-1.88194	1.42038e-06	0.000328431	APOM/AKR1C4/SDC4/APOC2/HSPG2/GPC6/AKR1C1/AKR1C3/LDLR/APOE/APOB/RBP4/TTR/APOA1/APOC3/APOA2
Myel_2	R-HSA-211859	Biological oxidations	-1.79487	3.98726e-06	0.000790256	PAPSS2/RXRA/GCLM/ADH6/MAOA/CYP2A13/CYP4F12/ACSM5/CYP39A1/TPST2/CYP27A1/ADH5/CYP8B1/CES2/UGT2B10/CYP4A11/PTGES3/NCOA2/MAOB/CYP2D6/CYP3A43/MGST3/NR1H4/UGT2B15/AADAC/GLYAT/UGT2B4/FMO3/UGT2B7/ALDH1A1/UGP2/EPHX1/ADH1A/TPST1/GSTA2/CYP4F3/ADH4/CES1/SULT2A1/POR/MAT1A/NNMT/ADH1B/MGST1/CYP2E1/CYP3A4/CYP2C9/ACSM2A/CYP2C8/GSTA1/CYP2B6/CYP3A5
Myel_2	R-HSA-211945	Phase I - Functionalization of compounds	-1.83193	5.43576e-06	0.000942676	RXRA/ADH6/MAOA/CYP2A13/CYP4F12/CYP39A1/CYP27A1/ADH5/CYP8B1/CES2/CYP4A11/PTGES3/NCOA2/MAOB/CYP2D6/CYP3A43/NR1H4/AADAC/FMO3/ALDH1A1/EPHX1/ADH1A/CYP4F3/ADH4/CES1/POR/ADH1B/CYP2E1/CYP3A4/CYP2C9/CYP2C8/CYP2B6/CYP3A5
Myel_2	R-HSA-877300	Interferon gamma signaling	1.96475	9.66635e-06	0.00149009	HLA-DRA/HLA-DPB1/HLA-DPA1/HLA-DRB1/HLA-DQB1/HLA-DQA1/HLA-DRB5/HLA-DQA2/IRF8/IFI30/IFNGR1/PTPN1/CIITA/PTPN6/HLA-B/HLA-DQB2/TRIM22/JAK2/TRIM38
Myel_2	R-HSA-174824	Plasma lipoprotein assembly, remodeling, and clearance	-1.8375	1.3133e-05	0.00182203	P4HB/ANGPTL3/PCSK6/LDLR/APOE/APOB/A2M/APOA1/APOC1/APOC3/ALB/APOA2
Myel_2	R-HSA-194068	Bile acid and bile salt metabolism	-1.78259	4.22372e-05	0.00532714	HSD17B4/RXRA/AKR1D1/CYP39A1/CYP27A1/CYP8B1/NCOA2/OSBPL9/AKR1C4/ABCC3/NR1H4/AKR1C2/SLC27A5/SLCO1B1/AKR1C1/SCP2/AKR1C3/SLC27A2/BAAT/ABCB11/ALB
Myel_2	R-HSA-202424	Downstream TCR signaling	1.92994	4.70932e-05	0.00544463	HLA-DRA/HLA-DPB1/HLA-DPA1/HLA-DRB1/HLA-DQB1/HLA-DQA1/HLA-DRB5/HLA-DQA2/UBA52/PSME2/INPP5D/CD4/NFKBIA/HLA-DQB2/NFKB1/PTEN/RIPK2/PSMB9/MALT1/UBE2N
Myel_2	R-HSA-5663213	RHO GTPases Activate WASPs and WAVEs	1.87053	5.36287e-05	0.00557915	ACTB/ARPC3/ACTG1/ARPC1B/ARPC2/ARPC5/ACTR2/CDC42/ACTR3/BRK1/WAS/GRB2/ARPC4/NCKAP1L/WASF2/BTK/RAC1
Myel_2	R-HSA-8963898	Plasma lipoprotein assembly	-1.74764	5.62994e-05	0.00557915	APOC2/P4HB/APOE/APOB/A2M/APOA1/APOC1/APOC3/APOA2
Myel_2	R-HSA-8957322	Metabolism of steroids	-1.7279	6.3691e-05	0.00589086	SEC24B/HSD17B4/RXRA/HSD17B7/AKR1D1/CYP39A1/CYP27A1/CYP8B1/FASN/SAR1B/NCOA2/TBL1X/IDI1/SCD/HMGCS1/SRD5A1/HSD11B1/OSBPL9/PPARA/AKR1C4/MVD/ABCC3/NR1H4/AKR1C2/MSMO1/SERPINA6/EBP/DHCR24/SLC27A5/GPAM/FDPS/ACACB/SLCO1B1/HSD17B2/AKR1C1/SCP2/AKR1C3/SLC27A2/BAAT/ABCB11/GC/ALB
Myel_2	R-HSA-202403	TCR signaling	1.93458	7.67293e-05	0.00665324	HLA-DRA/HLA-DPB1/HLA-DPA1/HLA-DRB1/HLA-DQB1/HLA-DQA1/HLA-DRB5/HLA-DQA2/UBA52/PSME2/PAK1/WAS/INPP5D/CD4/NFKBIA/HLA-DQB2/NFKB1/PTEN/RIPK2/LCP2/PSMB9/VASP/MALT1/UBE2N
Myel_2	R-HSA-140877	Formation of Fibrin Clot (Clotting Cascade)	-1.75635	9.1591e-05	0.00747474	SERPIND1/KLKB1/F11/F2R/PROS1/PROC/F8/F2/VWF/SERPING1/SERPINC1/F12/TFPI/F5/KNG1/FGA/FGB/FGG/A2M
Myel_2	R-HSA-8963901	Chylomicron remodeling	-1.65957	0.000117362	0.00856973	APOC2/APOE/APOB/APOA1/APOC3/APOA2
Myel_2	R-HSA-8964058	HDL remodeling	-1.65968	0.000117362	0.00856973	APOC2/APOE/APOA1/APOC3/ALB
Myel_2	R-HSA-913531	Interferon Signaling	1.80621	0.000211103	0.0146439	HLA-DRA/HLA-DPB1/HLA-DPA1/HLA-DRB1/HLA-DQB1/HLA-DQA1/HLA-DRB5/HLA-DQA2/UBA52/IRF8/SAMHD1/IFI30/IFNGR1/PTPN1/CIITA/PTPN6/HLA-B/HLA-DQB2/TRIM22/JAK2/TRIM38/PTPN2/UBE2N/CD44/IFNGR2/PTAFR/EIF4G2/IRF4/ISG15/EIF4E/UBE2E1/STAT1/MX2/IRF7/PRKCD/NUP62/UBE2L6
Myel_2	R-HSA-381426	Regulation of Insulin-like Growth Factor (IGF) transport and uptake by Insulin-like Growth Factor Binding Proteins (IGFBPs)	-1.71317	0.000336943	0.0222602	IGF2/PRSS23/PROC/IGFBP3/ITIH2/IGFBP5/APP/P4HB/F2/IGFBP4/IGFBP2/SERPINC1/GZMH/PLG/IGFBP7/FN1/IGFBP1/F5/KNG1/APOE/APOB/FGA/SPARCL1/TF/C3/CP/AHSG/FGG/APOA1/SERPINA1/ALB/APOA2
Myel_2	R-HSA-6798695	Neutrophil degranulation	1.60755	0.000364658	0.0229961	CST3/LYZ/FTH1/TYROBP/EEF1A1/FCER1G/GSTP1/PLAUR/CTSS/NPC2/GRN/PSAP/FTL/FGL2/RNASET2/CYBA/S100A11/CTSH/CMTM6/EEF2/RAB31/CTSB/MNDA/ITGB2/ITGAX/PYCARD/COTL1/VAMP8/PKM/GDI2/PPIA/CAP1/ARPC5/CD55/FCGR2A/CSTB/SELL/ACTR2/ALOX5/CD53/ROCK1/RHOA/CPNE3/SERPINB1/ADAM10/CD68/LGALS3/RAB7A/GLIPR1/FGR/PTPN6/GSN/CYBB/HLA-B/GCA/CFP/NCKAP1L/ANXA2/RHOG/C5AR1/DOCK2/IQGAP1/CTSZ/FCN1/NFKB1/ASAH1/PLAC8/SLC11A1/FPR1/HVCN1/…
Myel_2	R-HSA-388841	Costimulation by the CD28 family	1.88501	0.000427563	0.0257121	HLA-DRA/HLA-DPB1/HLA-DPA1/HLA-DRB1/HLA-DQB1/HLA-DQA1/HLA-DRB5/HLA-DQA2/CD86/CDC42/PAK1/MAP3K8/LYN/PTPN6/GRB2/CD4/HLA-DQB2
Myel_2	R-HSA-211897	Cytochrome P450 - arranged by substrate type	-1.73314	0.000444793	0.0257121	RXRA/CYP2A13/CYP4F12/CYP39A1/CYP27A1/CYP8B1/CYP4A11/NCOA2/CYP2D6/CYP3A43/NR1H4/CYP4F3/POR/CYP2E1/CYP3A4/CYP2C9/CYP2C8/CYP2B6/CYP3A5
Myel_2	R-HSA-72766	Translation	1.68019	0.000584765	0.0322864	EEF1A1/PABPC1/EEF1B2/UBA52/EIF3E/EEF2/EIF3L/PPA1/EIF3H/EIF3K/EEF1D/SEC11A/EIF4B/EIF3F/RPS4Y1/EIF3D/EIF3M/EIF2S3/EIF3A/SSR1/OXA1L/SSR3/EIF4E/SRP72/ETF1/EIF4EBP1/EIF3G/EEF1G/EIF3J/PPA2/TRAM1/MRPL18/EIF2S2/MRPL3/EIF4H/EIF5B/MRPL54/EIF1AX/SSR2/RPL22L1/DAP3/MRPL11
Myel_2	R-HSA-879518	Transport of organic anions	-1.65095	0.000605064	0.0322864	SLCO1B1/ALB
Myel_2	R-HSA-8957275	Post-translational protein phosphorylation	-1.67925	0.000805246	0.0403817	PRSS23/PROC/IGFBP3/ITIH2/IGFBP5/APP/P4HB/IGFBP4/SERPINC1/IGFBP7/FN1/IGFBP1/F5/KNG1/APOE/APOB/FGA/SPARCL1/TF/C3/CP/AHSG/FGG/APOA1/SERPINA1/ALB/APOA2
Myel_2	R-HSA-3000171	Non-integrin membrane-ECM interactions	-1.70128	0.000814988	0.0403817	TRAPPC4/LAMC1/DDR2/NTN4/CASK/ITGB5/LAMB2/LAMA4/ITGA6/SDC1/SDC4/DMD/COL4A1/COL4A2/ITGB1/HSPG2/PRKCA/FN1/VTN/TTR
Myel_3	R-HSA-1428517	The citric acid (TCA) cycle and respiratory electron transport	2.19117	1.31346e-11	8.2649e-09	COX7C/NDUFA4/UQCRB/COX7B/UQCRH/COX6C/COX4I1/UQCRQ/LDHA/COX6B1/UQCR10/COX5B/NDUFS5/NDUFB2/UQCR11/NDUFA1/COX8A/LDHB/NDUFB4/NDUFB1/NDUFB3/NDUFS6/NDUFA2/VDAC1/NDUFB7/MPC2/NDUFB11/COX7A2L/NDUFAB1/NDUFC1/NDUFA11/NDUFB10/COX6A1/ETFB/COX5A/NDUFA12/NDUFV2/NDUFA6/NDUFS8/NDUFA8/NDUFS3/MDH2/NDUFB9/COX14/NDUFB8/NDUFA5/NDUFAF3/NDUFS7/NDUFB5/NDUFA13/MPC1/GLO1/SUCLG1/NDUFC2/COX20/SDHB/BSG/ETFA/NDUFA3/NDUFB6/NDUF…
Myel_3	R-HSA-163200	Respiratory electron transport, ATP synthesis by chemiosmotic coupling, and heat production by uncoupling proteins.	2.16886	1.41344e-11	8.2649e-09	COX7C/NDUFA4/UQCRB/COX7B/UQCRH/COX6C/COX4I1/UQCRQ/COX6B1/UQCR10/COX5B/NDUFS5/NDUFB2/UQCR11/NDUFA1/COX8A/NDUFB4/NDUFB1/NDUFB3/NDUFS6/NDUFA2/NDUFB7/NDUFB11/COX7A2L/NDUFAB1/NDUFC1/NDUFA11/NDUFB10/COX6A1/ETFB/COX5A/NDUFA12/NDUFV2/NDUFA6/NDUFS8/NDUFA8/NDUFS3/NDUFB9/COX14/NDUFB8/NDUFA5/NDUFAF3/NDUFS7/NDUFB5/NDUFA13/NDUFC2/COX20/SDHB/ETFA/NDUFA3/NDUFB6/NDUFS4/UQCRC1/UQCRC2/SDHC/UCP2/NDUFV1/CYC1
Myel_3	R-HSA-611105	Respiratory electron transport	2.15725	2.27902e-10	8.88419e-08	COX7C/NDUFA4/UQCRB/COX7B/UQCRH/COX6C/COX4I1/UQCRQ/COX6B1/UQCR10/COX5B/NDUFS5/NDUFB2/UQCR11/NDUFA1/COX8A/NDUFB4/NDUFB1/NDUFB3/NDUFS6/NDUFA2/NDUFB7/NDUFB11/COX7A2L/NDUFAB1/NDUFC1/NDUFA11/NDUFB10/COX6A1/ETFB/COX5A/NDUFA12/NDUFV2/NDUFA6/NDUFS8/NDUFA8/NDUFS3/NDUFB9/COX14/NDUFB8/NDUFA5/NDUFAF3/NDUFS7/NDUFB5/NDUFA13/NDUFC2/COX20/SDHB/ETFA/NDUFA3/NDUFB6/NDUFS4/UQCRC1/UQCRC2/SDHC/NDUFV1/CYC1
Myel_3	R-HSA-72766	Translation	2.07067	1.60662e-09	4.69725e-07	EEF1A1/UBA52/SEC61G/SRP14/RPS27L/EEF1B2/EIF3E/EEF2/MRPL51/SEC61B/SRP9/TRMT112/MRPS21/EIF3H/SEC11A/EIF3K/AURKAIP1/MRPL20/RPL36AL/PPA1/SSR3/EIF3I/MRPL52/EIF3F/MRPS15/MRPL14/SPCS1/MRPL57/MRPL34/MRPL36/EIF3M/MRPL40/EIF3L/RPS4Y1/MRPL27/MRPS33/EIF4EBP1/SSR4/MRPS36/EIF2S2/SSR2/RPL26L1/MRPL41/CHCHD1/RPL22L1/EEF1D/MRPL24/MRPL12/MRPL21/MRPL33/MRPL11/MRPL17/MRPL43/EIF3G/EIF4E/MTIF3/MRPL22/MRPL15/MRPL13/MRPL…
Myel_3	R-HSA-6798695	Neutrophil degranulation	1.80044	4.1854e-07	9.78943e-05	TTR/FTL/S100A11/FTH1/CSTB/FABP5/CD63/ANXA2/EEF1A1/ALDOA/TYROBP/GSTP1/SRP14/PPIA/NPC2/PKM/DYNLL1/FCER1G/TUBB/CST3/LGALS3/VAMP8/ARPC5/CTSB/CTSD/RHOA/CD59/S100A9/EEF2/HSP90AB1/CD68/PSAP/PSMB1/MIF/LAMTOR2/HMGB1/PRDX6/PGAM1/MGST1/APRT/DYNLT1/LYZ/PSMB7/LAMTOR1/CSNK2B/RAB5C/TRAPPC1/CYSTM1/GMFG/GRN/PSMA2/METTL7A/PYCARD/SDCBP/PRDX4/BRI3/GDI2/RAB7A/PA2G4/PSMA5/CTSZ/SLPI/CAP1/ILF2/NDUFC2/CCT8/PSMD14/ATP6V1D…
Myel_3	R-HSA-9711123	Cellular response to chemical stress	1.98002	1.15375e-06	0.00022488	GPX1/PRDX1/COX7C/UBA52/TXN/GSTP1/NDUFA4/COX7B/COX6C/COX4I1/SOD1/COX6B1/PSMA7/COX5B/ATOX1/SKP1/BLVRB/COX8A/PRDX5/RBX1/PSMB3/PSME2/PSMB1/PSMB6/PRDX6/PSMB5/COX7A2L/PSME1/PSMD8/PSMA4/PSMB7/COX6A1/PSMD4/PRDX3/COX5A/PSMB2/CSNK2B/PRDX2/UBB/BLVRA/PSMA2/HMOX1/COX14/PSMC5/FABP1/SOD2/PSMA5/PSMA3/P4HB/PSMA1/COX20/PSMD14/PSMB4/PSMC1/PSMC2/GPX3/TXN2/PSMB9/CAT/PSMB8
Myel_3	R-HSA-6799198	Complex I biogenesis	1.95819	3.58758e-06	0.000599368	NDUFS5/NDUFB2/NDUFA1/NDUFB4/NDUFB1/NDUFB3/NDUFS6/NDUFA2/NDUFB7/NDUFB11/NDUFAB1/NDUFC1/NDUFA11/NDUFB10/NDUFA12/NDUFV2/NDUFA6/NDUFS8/NDUFA8/NDUFS3/NDUFB9/NDUFB8/NDUFA5/NDUFAF3/NDUFS7/NDUFB5/NDUFA13/NDUFC2/NDUFA3/NDUFB6/NDUFS4/NDUFV1/NDUFS2/NDUFAF2/TIMMDC1
Myel_3	R-HSA-5389840	Mitochondrial translation elongation	1.97028	7.98507e-06	0.00113917	MRPL51/MRPS21/AURKAIP1/MRPL20/MRPL52/MRPS15/MRPL14/MRPL57/MRPL34/MRPL36/MRPL40/MRPL27/MRPS33/MRPS36/MRPL41/CHCHD1/MRPL24/MRPL12/MRPL21/MRPL33/MRPL11/MRPL17/MRPL43/MRPL22/MRPL15/MRPL13/MRPL48/MRPL54/MRPS12/MRPL18/MRPL23/MRPS18C/MRPL47/MRPL28/TUFM/MRPS16/MRPL42/MRPS14/MRPS23/MRPS35/MRPL16/MRPL35/MRPS34/MRPL19/GADD45GIP1/MRPS18B/DAP3/MRPL9/MRPL3/MRPL37/MRPS7/MRPL32/MRPS18A/MRPS26/MRPL4/MRPS11/MRPL2/…
Myel_3	R-HSA-5368286	Mitochondrial translation initiation	1.96572	8.80403e-06	0.00113917	MRPL51/MRPS21/AURKAIP1/MRPL20/MRPL52/MRPS15/MRPL14/MRPL57/MRPL34/MRPL36/MRPL40/MRPL27/MRPS33/MRPS36/MRPL41/CHCHD1/MRPL24/MRPL12/MRPL21/MRPL33/MRPL11/MRPL17/MRPL43/MTIF3/MRPL22/MRPL15/MRPL13/MRPL48/MRPL54/MRPS12/MRPL18/MRPL23/MRPS18C/MRPL47/MRPL28/MRPS16/MRPL42/MRPS14/MRPS23/MRPS35/MRPL16/MRPL35/MRPS34/MRPL19/GADD45GIP1/MRPS18B/DAP3/MRPL9/MRPL3/MRPL37/MRPS7/MRPL32/MRPS18A/MRPS26/MRPL4/MRPS11/MRPL2…
Myel_3	R-HSA-69239	Synthesis of DNA	1.92658	9.87457e-06	0.00113917	UBA52/PSMA7/SKP1/RBX1/ANAPC11/PSMB3/PSME2/PSMB1/PSMB6/PSMB5/PSME1/PSMD8/PSMA4/PSMB7/PSMD4/PSMB2/UBB/PSMA2/PSMC5/ANAPC16/RPA3/PSMA5/PSMA3/PSMA1/PSMD14/PSMB4/PSMC1/PSMC2/UBE2E1/PSMB9/PSMB8/POLE4/PSMC3/PSMC4/PSMF1/PCNA/PSMD7/POLD2/CDC26/PSMD6/UBE2C/PSMD3/PSMD13/PSMD2
Myel_3	R-HSA-5419276	Mitochondrial translation termination	1.96098	1.0715e-05	0.00113917	MRPL51/MRPS21/AURKAIP1/MRPL20/MRPL52/MRPS15/MRPL14/MRPL57/MRPL34/MRPL36/MRPL40/MRPL27/MRPS33/MRPS36/MRPL41/CHCHD1/MRPL24/MRPL12/MRPL21/MRPL33/MRPL11/MRPL17/MRPL43/MRPL22/MRPL15/MRPL13/MRPL48/MRPL54/MRPS12/MRPL18/MRPL23/MRPS18C/MRPL47/MRPL28/MRPS16/MRPL42/MRPS14/MRPS23/MRPS35/MRPL16/MRPL35/MRPS34/MRPL19/GADD45GIP1/MRPS18B/DAP3/MRPL9/MRPL3/MRPL37/MRPS7/MRPL32/MRPS18A/MRPS26/MRPL4/MRPS11/MRPL2/MRPS2…
Myel_3	R-HSA-5368287	Mitochondrial translation	1.97858	1.31757e-05	0.00127263	MRPL51/MRPS21/AURKAIP1/MRPL20/MRPL52/MRPS15/MRPL14/MRPL57/MRPL34/MRPL36/MRPL40/MRPL27/MRPS33/MRPS36/MRPL41/CHCHD1/MRPL24/MRPL12/MRPL21/MRPL33/MRPL11/MRPL17/MRPL43/MTIF3/MRPL22/MRPL15/MRPL13/MRPL48/MRPL54/MRPS12/MRPL18/MRPL23/MRPS18C/MRPL47/MRPL28/TUFM/MRPS16/MRPL42/MRPS14/MRPS23/MRPS35/MRPL16/MRPL35/MRPS34/MRPL19/GADD45GIP1/MRPS18B/DAP3/MRPL9/MRPL3/MRPL37/MRPS7/MRPL32/MRPS18A/MRPS26/MRPL4/MRPS11/…
Myel_3	R-HSA-9709957	Sensory Perception	1.87337	1.41467e-05	0.00127263	TTR/ACTB/ACTG1/APOE/APOA1/RBP1/CALM2/CALM1/APOA2/CALM3/CAPZB/APOC3/AKR1C3/CAPZA2
Myel_3	R-HSA-69052	Switching of origins to a post-replicative state	1.93014	1.79658e-05	0.00150075	UBA52/PSMA7/SKP1/RBX1/ANAPC11/PSMB3/PSME2/PSMB1/PSMB6/PSMB5/PSME1/PSMD8/PSMA4/PSMB7/PSMD4/PSMB2/UBB/PSMA2/PSMC5/ANAPC16/PSMA5/PSMA3/PSMA1/PSMD14/PSMB4/PSMC1/PSMC2/UBE2E1/PSMB9/PSMB8/PSMC3/PSMC4/PSMF1/PSMD7/CDC26/PSMD6/UBE2C/PSMD3/PSMD13/PSMD2
Myel_3	R-HSA-69306	DNA Replication	1.91806	2.54577e-05	0.00198481	UBA52/PSMA7/SKP1/RBX1/ANAPC11/PSMB3/PSME2/PSMB1/PSMB6/PSMB5/PSME1/PSMD8/PSMA4/PSMB7/PSMD4/PSMB2/UBB/PSMA2/PSMC5/ANAPC16/RPA3/PSMA5/PSMA3/PSMA1/PSMD14/PSMB4/PSMC1/PSMC2/UBE2E1/PSMB9/PSMB8/POLE4/PSMC3/PSMC4/PSMF1/PCNA/PSMD7/POLD2/CDC26/PSMD6/UBE2C/PSMD3/PSMD13/PSMD2
Myel_3	R-HSA-4641258	Degradation of DVL	1.85893	7.75777e-05	0.00556919	UBA52/PSMA7/RBX1/PSMB3/PSME2/PSMB1/PSMB6/PSMB5/PSME1/PSMD8/PSMA4/PSMB7/PSMD4/PSMB2/UBB/PSMA2/PSMC5/PSMA5/PSMA3/PSMA1/PSMD14/PSMB4/PSMC1/PSMC2/PSMB9/PSMB8/PSMC3/PSMC4/PSMF1/PSMD7/PSMD6/PSMD3/PSMD13/PSMD2
Myel_3	R-HSA-174143	APC/C-mediated degradation of cell cycle proteins	1.88357	8.57183e-05	0.00556919	UBA52/PSMA7/SKP1/ANAPC11/PSMB3/PSME2/PSMB1/PSMB6/PSMB5/PSME1/PSMD8/PSMA4/PSMB7/PSMD4/PSMB2/UBB/PSMA2/PSMC5/ANAPC16/PSMA5/PSMA3/PSMA1/PSMD14/PSMB4/PSMC1/PSMC2/UBE2E1/PSMB9/PSMB8/PSMC3/PSMC4/PSMF1/PSMD7/CDC26/PSMD6/UBE2C/PSMD3/PSMD13/PSMD2
Myel_3	R-HSA-453276	Regulation of mitotic cell cycle	1.88357	8.57183e-05	0.00556919	UBA52/PSMA7/SKP1/ANAPC11/PSMB3/PSME2/PSMB1/PSMB6/PSMB5/PSME1/PSMD8/PSMA4/PSMB7/PSMD4/PSMB2/UBB/PSMA2/PSMC5/ANAPC16/PSMA5/PSMA3/PSMA1/PSMD14/PSMB4/PSMC1/PSMC2/UBE2E1/PSMB9/PSMB8/PSMC3/PSMC4/PSMF1/PSMD7/CDC26/PSMD6/UBE2C/PSMD3/PSMD13/PSMD2
Myel_3	R-HSA-179419	APC:Cdc20 mediated degradation of cell cycle proteins prior to satisfation of the cell cycle checkpoint	1.87075	0.000101449	0.00573929	UBA52/PSMA7/ANAPC11/PSMB3/PSME2/PSMB1/PSMB6/PSMB5/PSME1/PSMD8/PSMA4/PSMB7/PSMD4/PSMB2/UBB/PSMA2/PSMC5/ANAPC16/PSMA5/PSMA3/PSMA1/PSMD14/PSMB4/PSMC1/PSMC2/UBE2E1/PSMB9/PSMB8/PSMC3/PSMC4/PSMF1/PSMD7/CDC26/PSMD6/UBE2C/PSMD3/PSMD13/PSMD2
Myel_3	R-HSA-174178	APC/C:Cdh1 mediated degradation of Cdc20 and other APC/C:Cdh1 targeted proteins in late mitosis/early G1	1.86489	0.000105791	0.00573929	UBA52/PSMA7/ANAPC11/PSMB3/PSME2/PSMB1/PSMB6/PSMB5/PSME1/PSMD8/PSMA4/PSMB7/PSMD4/PSMB2/UBB/PSMA2/PSMC5/ANAPC16/PSMA5/PSMA3/PSMA1/PSMD14/PSMB4/PSMC1/PSMC2/UBE2E1/PSMB9/PSMB8/PSMC3/PSMC4/PSMF1/PSMD7/CDC26/PSMD6/UBE2C/PSMD3/PSMD13/PSMD2
Myel_3	R-HSA-69002	DNA Replication Pre-Initiation	1.87246	0.000106403	0.00573929	UBA52/PSMA7/PSMB3/PSME2/PSMB1/PSMB6/PSMB5/PSME1/PSMD8/PSMA4/PSMB7/PSMD4/PSMB2/UBB/PSMA2/PSMC5/RPA3/PSMA5/PSMA3/PSMA1/PSMD14/PSMB4/PSMC1/PSMC2/PSMB9/PSMB8/POLE4/PSMC3/PSMC4/PSMF1/PSMD7/PSMD6/PSMD3/PSMD13/PSMD2
Myel_3	R-HSA-176408	Regulation of APC/C activators between G1/S and early anaphase	1.88698	0.000107967	0.00573929	UBA52/PSMA7/SKP1/ANAPC11/PSMB3/PSME2/PSMB1/PSMB6/PSMB5/PSME1/PSMD8/PSMA4/PSMB7/PSMD4/PSMB2/UBB/PSMA2/PSMC5/ANAPC16/PSMA5/PSMA3/PSMA1/PSMD14/PSMB4/PSMC1/PSMC2/UBE2E1/PSMB9/PSMB8/PSMC3/PSMC4/PSMF1/PSMD7/CDC26/PSMD6/UBE2C/PSMD3/PSMD13/PSMD2
Myel_3	R-HSA-9707564	Cytoprotection by HMOX1	1.83311	0.000119113	0.0060565	COX7C/UBA52/NDUFA4/COX7B/COX6C/COX4I1/COX6B1/PSMA7/COX5B/SKP1/BLVRB/COX8A/RBX1/PSMB3/PSME2/PSMB1/PSMB6/PSMB5/COX7A2L/PSME1/PSMD8/PSMA4/PSMB7/COX6A1/PSMD4/COX5A/PSMB2/CSNK2B/UBB/BLVRA/PSMA2/HMOX1/COX14/PSMC5/FABP1/PSMA5/PSMA3/PSMA1/COX20/PSMD14/PSMB4/PSMC1/PSMC2/PSMB9/PSMB8/PSMC3/PSMC4/PSMF1/PSMD7
Myel_3	R-HSA-69017	CDK-mediated phosphorylation and removal of Cdc6	1.88095	0.000140395	0.00684118	UBA52/PSMA7/ANAPC11/PSMB3/PSME2/PSMB1/PSMB6/PSMB5/PSME1/PSMD8/PSMA4/PSMB7/PSMD4/PSMB2/UBB/PSMA2/PSMC5/ANAPC16/PSMA5/PSMA3/PSMA1/PSMD14/PSMB4/PSMC1/PSMC2/UBE2E1/PSMB9/PSMB8/PSMC3/PSMC4/PSMF1/PSMD7/CDC26/PSMD6/UBE2C/PSMD3/PSMD13/PSMD2
Myel_3	R-HSA-917937	Iron uptake and transport	1.84025	0.000146682	0.00686163	FTL/FTH1/UBA52/ATP6V1F/SKP1/NEDD8/ATP6V1G1/ATP6V0E1/SLC40A1/UBB/HMOX1/ATP6V0B/TF/ATP6V1E1/ATP6V1D/GLRX3/ATP6V0D1
Myel_3	R-HSA-176814	Activation of APC/C and APC/C:Cdc20 mediated degradation of mitotic proteins	1.86594	0.000152701	0.00686847	UBA52/PSMA7/ANAPC11/PSMB3/PSME2/PSMB1/PSMB6/PSMB5/PSME1/PSMD8/PSMA4/PSMB7/PSMD4/PSMB2/UBB/PSMA2/PSMC5/ANAPC16/PSMA5/PSMA3/PSMA1/PSMD14/PSMB4/PSMC1/PSMC2/UBE2E1/PSMB9/PSMB8/PSMC3/PSMC4/PSMF1/PSMD7/CDC26/PSMD6/UBE2C/PSMD3/PSMD13/PSMD2
Myel_3	R-HSA-8932339	ROS sensing by NFE2L2	1.83208	0.000183641	0.00795418	UBA52/PSMA7/RBX1/PSMB3/PSME2/PSMB1/PSMB6/PSMB5/PSME1/PSMD8/PSMA4/PSMB7/PSMD4/PSMB2/CSNK2B/UBB/PSMA2/PSMC5/PSMA5/PSMA3/PSMA1/PSMD14/PSMB4/PSMC1/PSMC2/PSMB9/PSMB8/PSMC3/PSMC4/PSMF1/PSMD7/CSNK2A1/PSMD6/PSMD3/PSMD13/PSMD2
Myel_3	R-HSA-174184	Cdc20:Phospho-APC/C mediated degradation of Cyclin A	1.86666	0.000197465	0.00814188	UBA52/PSMA7/ANAPC11/PSMB3/PSME2/PSMB1/PSMB6/PSMB5/PSME1/PSMD8/PSMA4/PSMB7/PSMD4/PSMB2/UBB/PSMA2/PSMC5/ANAPC16/PSMA5/PSMA3/PSMA1/PSMD14/PSMB4/PSMC1/PSMC2/UBE2E1/PSMB9/PSMB8/PSMC3/PSMC4/PSMF1/PSMD7/CDC26/PSMD6/UBE2C/PSMD3/PSMD13/PSMD2
Myel_3	R-HSA-5628897	TP53 Regulates Metabolic Genes	1.85644	0.000201898	0.00814188	PRDX1/COX7C/TXN/NDUFA4/COX7B/COX6C/COX4I1/COX6B1/COX5B/COX8A/PRDX5/LAMTOR5/LAMTOR4/LAMTOR2/YWHAE/COX7A2L/COX6A1/COX5A/LAMTOR1/YWHAB/PRDX2/COX14/YWHAQ/COX20
Myel_3	R-HSA-174084	Autodegradation of Cdh1 by Cdh1:APC/C	1.90721	0.000228855	0.00865798	UBA52/PSMA7/ANAPC11/PSMB3/PSME2/PSMB1/PSMB6/PSMB5/PSME1/PSMD8/PSMA4/PSMB7/PSMD4/PSMB2/UBB/PSMA2/PSMC5/ANAPC16/PSMA5/PSMA3/PSMA1/PSMD14/PSMB4/PSMC1/PSMC2/UBE2E1/PSMB9/PSMB8/PSMC3/PSMC4/PSMF1/PSMD7/CDC26/PSMD6/UBE2C/PSMD3/PSMD13/PSMD2
Myel_3	R-HSA-169911	Regulation of Apoptosis	1.8441	0.000229503	0.00865798	UBA52/PSMA7/PSMB3/PSME2/PSMB1/PSMB6/PSMB5/PSME1/PSMD8/PSMA4/PSMB7/PSMD4/PSMB2/UBB/PSMA2/PSMC5/PSMA5/PSMA3/PSMA1/PSMD14/PSMB4/PSMC1/PSMC2/PSMB9/PSMB8/PSMC3/PSMC4/PSMF1/PSMD7/PSMD6/PSMD3/PSMD13/PSMD2
Myel_3	R-HSA-68949	Orc1 removal from chromatin	1.9047	0.000254648	0.00928115	UBA52/PSMA7/SKP1/RBX1/PSMB3/PSME2/PSMB1/PSMB6/PSMB5/PSME1/PSMD8/PSMA4/PSMB7/PSMD4/PSMB2/UBB/PSMA2/PSMC5/PSMA5/PSMA3/PSMA1/PSMD14/PSMB4/PSMC1/PSMC2/PSMB9/PSMB8/PSMC3/PSMC4/PSMF1/PSMD7/PSMD6/PSMD3/PSMD13/PSMD2
Myel_3	R-HSA-4086400	PCP/CE pathway	1.84562	0.000261894	0.00928115	UBA52/PSMA7/AP2S1/PFN1/RHOA/PSMB3/PSME2/PSMB1/PSMB6/PSMB5/PSME1/CLTA/PSMD8/AP2M1/PSMA4/PSMB7/PSMD4/PSMB2/UBB/PSMA2/PSMC5/PSMA5/PSMA3/PSMA1/PSMD14/PSMB4/PSMC1/PSMC2/PSMB9/RAC1/PSMB8/PSMC3/PSMC4/PSMF1/PSMD7/WNT5B/PSMD6/PSMD3/PSMD13/PSMD2
Myel_3	R-HSA-68867	Assembly of the pre-replicative complex	1.8755	0.000288223	0.00974612	UBA52/PSMA7/PSMB3/PSME2/PSMB1/PSMB6/PSMB5/PSME1/PSMD8/PSMA4/PSMB7/PSMD4/PSMB2/UBB/PSMA2/PSMC5/PSMA5/PSMA3/PSMA1/PSMD14/PSMB4/PSMC1/PSMC2/PSMB9/PSMB8/PSMC3/PSMC4/PSMF1/PSMD7/PSMD6/PSMD3/PSMD13/PSMD2
Myel_3	R-HSA-2453902	The canonical retinoid cycle in rods (twilight vision)	1.79909	0.000291682	0.00974612	TTR/RBP1
Myel_3	R-HSA-4608870	Asymmetric localization of PCP proteins	1.8606	0.000302057	0.00981244	UBA52/PSMA7/PSMB3/PSME2/PSMB1/PSMB6/PSMB5/PSME1/PSMD8/PSMA4/PSMB7/PSMD4/PSMB2/UBB/PSMA2/PSMC5/PSMA5/PSMA3/PSMA1/PSMD14/PSMB4/PSMC1/PSMC2/PSMB9/PSMB8/PSMC3/PSMC4/PSMF1/PSMD7/PSMD6/PSMD3/PSMD13/PSMD2
Myel_3	R-HSA-211733	Regulation of activated PAK-2p34 by proteasome mediated degradation	1.8365	0.00033861	0.010415	UBA52/PSMA7/PSMB3/PSME2/PSMB1/PSMB6/PSMB5/PSME1/PSMD8/PSMA4/PSMB7/PSMD4/PSMB2/UBB/PSMA2/PSMC5/PSMA5/PSMA3/PSMA1/PSMD14/PSMB4/PSMC1/PSMC2/PSMB9/PSMB8/PSMC3/PSMC4/PSMF1/PSMD7/PSMD6/PSMD3/PSMD13/PSMD2
Myel_3	R-HSA-174154	APC/C:Cdc20 mediated degradation of Securin	1.86827	0.000338949	0.010415	UBA52/PSMA7/ANAPC11/PSMB3/PSME2/PSMB1/PSMB6/PSMB5/PSME1/PSMD8/PSMA4/PSMB7/PSMD4/PSMB2/UBB/PSMA2/PSMC5/ANAPC16/PSMA5/PSMA3/PSMA1/PSMD14/PSMB4/PSMC1/PSMC2/UBE2E1/PSMB9/PSMB8/PSMC3/PSMC4/PSMF1/PSMD7/CDC26/PSMD6/UBE2C/PSMD3/PSMD13/PSMD2
Myel_3	R-HSA-187577	SCF(Skp2)-mediated degradation of p27/p21	1.87382	0.000347324	0.010415	UBA52/PSMA7/SKP1/PSMB3/PSME2/PSMB1/PSMB6/PSMB5/PSME1/PSMD8/PSMA4/PSMB7/PSMD4/PSMB2/CCND1/UBB/PSMA2/PSMC5/PSMA5/PSMA3/PSMA1/PSMD14/PSMB4/CKS1B/PSMC1/PSMC2/PSMB9/PSMB8/PSMC3/PSMC4/PSMF1/PSMD7/CDK4/PSMD6/PSMD3/PSMD13/PSMD2
Myel_3	R-HSA-174113	SCF-beta-TrCP mediated degradation of Emi1	1.86348	0.000389901	0.0113995	UBA52/PSMA7/SKP1/PSMB3/PSME2/PSMB1/PSMB6/PSMB5/PSME1/PSMD8/PSMA4/PSMB7/PSMD4/PSMB2/UBB/PSMA2/PSMC5/PSMA5/PSMA3/PSMA1/PSMD14/PSMB4/PSMC1/PSMC2/PSMB9/PSMB8/PSMC3/PSMC4/PSMF1/PSMD7/PSMD6/PSMD3/PSMD13/PSMD2
Myel_3	R-HSA-2187338	Visual phototransduction	1.84674	0.000403461	0.0115082	TTR/APOE/APOA1/RBP1/CALM2/CALM1/APOA2/CALM3/APOC3/AKR1C3
Myel_3	R-HSA-176409	APC/C:Cdc20 mediated degradation of mitotic proteins	1.8622	0.000413393	0.0115108	UBA52/PSMA7/ANAPC11/PSMB3/PSME2/PSMB1/PSMB6/PSMB5/PSME1/PSMD8/PSMA4/PSMB7/PSMD4/PSMB2/UBB/PSMA2/PSMC5/ANAPC16/PSMA5/PSMA3/PSMA1/PSMD14/PSMB4/PSMC1/PSMC2/UBE2E1/PSMB9/PSMB8/PSMC3/PSMC4/PSMF1/PSMD7/CDC26/PSMD6/UBE2C/PSMD3/PSMD13/PSMD2
Myel_3	R-HSA-68827	CDT1 association with the CDC6:ORC:origin complex	1.86265	0.000436678	0.0118764	UBA52/PSMA7/PSMB3/PSME2/PSMB1/PSMB6/PSMB5/PSME1/PSMD8/PSMA4/PSMB7/PSMD4/PSMB2/UBB/PSMA2/PSMC5/PSMA5/PSMA3/PSMA1/PSMD14/PSMB4/PSMC1/PSMC2/PSMB9/PSMB8/PSMC3/PSMC4/PSMF1/PSMD7/PSMD6/PSMD3/PSMD13/PSMD2
Myel_3	R-HSA-422475	Axon guidance	1.59162	0.000458909	0.0121824	ACTB/ACTG1/MYL6/UBA52/CFL1/TYROBP/TUBA1B/RPS27L/ARPC3/MYL12A/MYL12B/PSMA7/ARPC1B/AP2S1/PFN1/RHOC/ARPC5/ARPC2/RHOA/RBX1/HSP90AB1/PSMB3/PSME2/PSMB1/TUBA1A/PSMB6/MYL9/PSMB5/PSME1/CLTA/PSMD8/CDC42/AP2M1/PSMA4/COL3A1/RPL36AL/PSMB7/PSMD4/ACTR3/CD24/PSMB2/CSNK2B/ARPC4/UBB/PSMA2/SDCBP/PSMC5/RPS4Y1/PSMA5/CAP1/PSMA3/RPL26L1/PSMA1/SDC2/PSMD14/PSMB4/RPL22L1/PSMC1/PSMC2/TREM2/COL6A1/PSMB9/RAC1/PDLIM7/PSMB8/AR…
Myel_3	R-HSA-1799339	SRP-dependent cotranslational protein targeting to membrane	1.81822	0.000490099	0.0121824	UBA52/SEC61G/SRP14/RPS27L/SEC61B/SRP9/SEC11A/RPL36AL/SSR3/SPCS1/RPS4Y1/SSR4/SSR2/RPL26L1/RPL22L1/SEC11C/SRP72/RPN2/TRAM1
Myel_3	R-HSA-1234174	Cellular response to hypoxia	1.80159	0.000492371	0.0121824	UBA52/PSMA7/RBX1/PSMB3/PSME2/PSMB1/PSMB6/PSMB5/PSME1/PSMD8/PSMA4/PSMB7/PSMD4/PSMB2/UBE2D2/UBB/PSMA2/PSMC5/PSMA5/PSMA3/PSMA1/UBE2D3/PSMD14/PSMB4/PSMC1/PSMC2/PSMB9/HIGD1A/PSMB8/PSMC3/PSMC4/PSMF1/PSMD7/PSMD6/PSMD3/PSMD13/PSMD2
Myel_3	R-HSA-8854050	FBXL7 down-regulates AURKA during mitotic entry and in early mitosis	1.87043	0.000503245	0.0121824	UBA52/PSMA7/SKP1/RBX1/PSMB3/PSME2/PSMB1/PSMB6/PSMB5/PSME1/PSMD8/PSMA4/PSMB7/PSMD4/PSMB2/UBB/PSMA2/PSMC5/PSMA5/PSMA3/PSMA1/PSMD14/PSMB4/PSMC1/PSMC2/PSMB9/PSMB8/PSMC3/PSMC4/PSMF1/PSMD7/PSMD6/PSMD3/PSMD13/PSMD2
Myel_3	R-HSA-1234176	Oxygen-dependent proline hydroxylation of Hypoxia-inducible Factor Alpha	1.83374	0.000505144	0.0121824	UBA52/PSMA7/RBX1/PSMB3/PSME2/PSMB1/PSMB6/PSMB5/PSME1/PSMD8/PSMA4/PSMB7/PSMD4/PSMB2/UBE2D2/UBB/PSMA2/PSMC5/PSMA5/PSMA3/PSMA1/UBE2D3/PSMD14/PSMB4/PSMC1/PSMC2/PSMB9/PSMB8/PSMC3/PSMC4/PSMF1/PSMD7/PSMD6/PSMD3/PSMD13/PSMD2
Myel_3	R-HSA-350562	Regulation of ornithine decarboxylase (ODC)	1.87296	0.000513075	0.0121824	PSMA7/OAZ1/PSMB3/PSME2/PSMB1/PSMB6/PSMB5/PSME1/PSMD8/PSMA4/PSMB7/PSMD4/PSMB2/PSMA2/PSMC5/PSMA5/PSMA3/PSMA1/PSMD14/PSMB4/OAZ2/PSMC1/PSMC2/PSMB9/PSMB8/PSMC3/PSMC4/PSMF1/PSMD7/PSMD6/PSMD3/PSMD13/PSMD2
Myel_3	R-HSA-5387390	Hh mutants abrogate ligand secretion	1.85298	0.000524748	0.0121824	UBA52/PSMA7/PSMB3/PSME2/PSMB1/PSMB6/PSMB5/PSME1/PSMD8/PSMA4/PSMB7/PSMD4/PSMB2/UBB/PSMA2/PSMC5/PSMA5/PSMA3/PSMA1/PSMD14/PSMB4/PSMC1/PSMC2/PSMB9/PSMB8/PSMC3/PSMC4/PSMF1/PSMD7/PSMD6/PSMD3/PSMD13/PSMD2
Myel_3	R-HSA-3299685	Detoxification of Reactive Oxygen Species	1.83115	0.000531268	0.0121824	GPX1/PRDX1/TXN/GSTP1/SOD1/ATOX1/PRDX5/PRDX6/PRDX3/PRDX2/SOD2/P4HB/GPX3/TXN2/CAT
Myel_3	R-HSA-5689603	UCH proteinases	1.79651	0.000547287	0.0123084	ACTB/UBA52/PSMA7/NEDD8/PSMB3/PSME2/PSMB1/PSMB6/PSMB5/PSME1/PSMD8/PSMA4/PSMB7/PSMD4/PSMB2/UBB/PSMA2/PSMC5/PSMA5/PSMA3/PSMA1/PSMD14/PSMB4/PSMC1/PSMC2/PSMB9/PSMB8/UCHL1/TFPT/PSMC3/ADRM1/PSMC4/PSMF1/PSMD7
Myel_3	R-HSA-195258	RHO GTPase Effectors	1.67593	0.000571474	0.0125712	ACTB/ACTG1/MYL6/CFL1/TUBA1B/DYNLL1/ARPC3/MYL12A/MYL12B/ARPC1B/PFN1/RHOC/ARPC5/BRK1/CALM2/ARPC2/RHOA/S100A9/CALM1/TUBA1A/CALM3/MYL9/YWHAE/CDC42/ACTR3/DYNC1I2/YWHAB/ARPC4/YWHAQ/NUDC/TAX1BP3/SKA2/RAC1/PIN1/ARPC1A/MAPRE1/RHOG/TUBA1C/PPP1R14A/ZWINT/TUBB4B/NCF2/NCF4/TUBB2B
Myel_3	R-HSA-5610780	Degradation of GLI1 by the proteasome	1.84502	0.000580472	0.0125712	UBA52/PSMA7/SKP1/RBX1/PSMB3/PSME2/PSMB1/PSMB6/PSMB5/PSME1/PSMD8/PSMA4/PSMB7/PSMD4/PSMB2/UBB/PSMA2/PSMC5/PSMA5/PSMA3/PSMA1/PSMD14/PSMB4/PSMC1/PSMC2/PSMB9/PSMB8/PSMC3/PSMC4/PSMF1/PSMD7/PSMD6/PSMD3/PSMD13/PSMD2
Myel_3	R-HSA-5678895	Defective CFTR causes cystic fibrosis	1.85314	0.000595166	0.0126551	UBA52/PSMA7/PSMB3/PSME2/PSMB1/PSMB6/PSMB5/PSME1/PSMD8/PSMA4/PSMB7/PSMD4/PSMB2/UBB/PSMA2/PSMC5/PSMA5/PSMA3/PSMA1/PSMD14/PSMB4/PSMC1/PSMC2/RNF5/PSMB9/PSMB8/PSMC3/PSMC4/PSMF1/PSMD7/PSMD6/PSMD3/PSMD13/PSMD2
Myel_3	R-HSA-180534	Vpu mediated degradation of CD4	1.86786	0.000607214	0.0126807	UBA52/PSMA7/SKP1/PSMB3/PSME2/PSMB1/PSMB6/PSMB5/PSME1/PSMD8/PSMA4/PSMB7/PSMD4/PSMB2/UBB/PSMA2/PSMC5/PSMA5/PSMA3/PSMA1/PSMD14/PSMB4/PSMC1/PSMC2/PSMB9/PSMB8/PSMC3/PSMC4/PSMF1/PSMD7/CD4/PSMD6/PSMD3/PSMD13/PSMD2
Myel_3	R-HSA-69481	G2/M Checkpoints	1.76317	0.000641575	0.012972	UBA52/PSMA7/PSMB3/PSME2/PSMB1/PSMB6/YWHAE/PSMB5/PSME1/PSMD8/PSMA4/PSMB7/PSMD4/PSMB2/YWHAB/UBB/PSMA2/PSMC5/UBE2N/YWHAQ/RPA3/PSMA5/PSMA3/PSMA1/PSMD14/PSMB4/SUMO1/PSMC1/UBE2V2/PSMC2/PSMB9/PSMB8/PSMC3/PSMC4/PSMF1/PSMD7/BABAM1/PSMD6/PSMD3/PSMD13/PSMD2/YWHAG
Myel_3	R-HSA-9010553	Regulation of expression of SLITs and ROBOs	1.79474	0.000643344	0.012972	UBA52/RPS27L/PSMA7/RBX1/PSMB3/PSME2/PSMB1/PSMB6/PSMB5/PSME1/PSMD8/PSMA4/RPL36AL/PSMB7/PSMD4/PSMB2/UBB/PSMA2/PSMC5/RPS4Y1/PSMA5/PSMA3/RPL26L1/PSMA1/PSMD14/PSMB4/RPL22L1/PSMC1/PSMC2/PSMB9/PSMB8/COL4A5/PSMC3/PSMC4/PSMF1/PSMD7/PSMD6/PSMD3/PSMD13/NCBP2/PSMD2
Myel_3	R-HSA-3858494	Beta-catenin independent WNT signaling	1.74983	0.000666234	0.0132058	UBA52/PSMA7/AP2S1/PFN1/GNG5/CALM2/GNG11/RHOA/CALM1/PSMB3/PSME2/PSMB1/CALM3/PSMB6/PSMB5/PSME1/CLTA/PSMD8/AP2M1/PSMA4/PSMB7/PSMD4/PSMB2/UBB/PSMA2/PSMC5/PSMA5/PSMA3/PSMA1/PRKG1/PSMD14/PSMB4/PSMC1/PSMC2/PSMB9/RAC1/PSMB8/PSMC3/PSMC4/PSMF1/PSMD7/GNB2/WNT5B/PSMD6/GNG12/PSMD3/PSMD13
Myel_3	R-HSA-5610783	Degradation of GLI2 by the proteasome	1.83585	0.000710496	0.0138484	UBA52/PSMA7/SKP1/RBX1/PSMB3/PSME2/PSMB1/PSMB6/PSMB5/PSME1/PSMD8/PSMA4/PSMB7/PSMD4/PSMB2/UBB/PSMA2/PSMC5/PSMA5/PSMA3/PSMA1/PSMD14/PSMB4/PSMC1/PSMC2/PSMB9/PSMB8/PSMC3/PSMC4/PSMF1/PSMD7/PSMD6/PSMD3/PSMD13/PSMD2
Myel_3	R-HSA-9604323	Negative regulation of NOTCH4 signaling	1.8407	0.000736728	0.0139962	UBA52/PSMA7/SKP1/RBX1/PSMB3/PSME2/PSMB1/PSMB6/PSMB5/PSME1/PSMD8/PSMA4/PSMB7/PSMD4/PSMB2/UBB/PSMA2/PSMC5/PSMA5/PSMA3/PSMA1/PSMD14/PSMB4/PSMC1/PSMC2/PSMB9/PSMB8/PSMC3/PSMC4/PSMF1/PSMD7/PSMD6/PSMD3/PSMD13/PSMD2
Myel_3	R-HSA-2555396	Mitotic Metaphase and Anaphase	1.65105	0.000790915	0.0139962	UBA52/TUBA1B/DYNLL1/PSMA7/RAN/ANAPC11/PSMB3/PSME2/PSMB1/TUBA1A/CHMP2A/PSMB6/PSMB5/PSME1/PSMD8/BANF1/PSMA4/PSMB7/PSMD4/PSMB2/DYNC1I2/UBB/PSMA2/PSMC5/ANAPC16/PSMA5/PSMA3/PSMA1/NUDC/PSMD14/PSMB4/SUMO1/PSMC1/PSMC2/UBE2E1/PSMB9/SKA2/PSMB8/CHMP3/CHMP2B/MAPRE1/UBE2I/PSMC3/PSMC4/TUBA1C/PSMF1/PSMD7/CDC26/ZWINT/TUBB4B/TUBB2B/PSMD6/UBE2C/PSMD3/PSMD13/SEC13/PSMD2/PPP1CC/NSL1/ANAPC15/TUBB2A/DYNC1I1/PTTG1
Myel_3	R-HSA-5362768	Hh mutants are degraded by ERAD	1.83538	0.000802588	0.0139962	UBA52/PSMA7/PSMB3/PSME2/PSMB1/PSMB6/PSMB5/PSME1/PSMD8/PSMA4/PSMB7/PSMD4/PSMB2/UBB/PSMA2/PSMC5/PSMA5/PSMA3/PSMA1/PSMD14/PSMB4/PSMC1/PSMC2/PSMB9/PSMB8/PSMC3/PSMC4/PSMF1/PSMD7/PSMD6/PSMD3/PSMD13/PSMD2
Myel_3	R-HSA-5610785	GLI3 is processed to GLI3R by the proteasome	1.82942	0.00080337	0.0139962	UBA52/PSMA7/SKP1/RBX1/PSMB3/PSME2/PSMB1/PSMB6/PSMB5/PSME1/PSMD8/PSMA4/PSMB7/PSMD4/PSMB2/UBB/PSMA2/PSMC5/PSMA5/PSMA3/PSMA1/PSMD14/PSMB4/PSMC1/PSMC2/PSMB9/PSMB8/PSMC3/PSMC4/PSMF1/PSMD7/PSMD6/PSMD3/PSMD13/PSMD2
Myel_3	R-HSA-69601	Ubiquitin Mediated Degradation of Phosphorylated Cdc25A	1.8542	0.000804909	0.0139962	UBA52/PSMA7/PSMB3/PSME2/PSMB1/PSMB6/PSMB5/PSME1/PSMD8/PSMA4/PSMB7/PSMD4/PSMB2/UBB/PSMA2/PSMC5/PSMA5/PSMA3/PSMA1/PSMD14/PSMB4/PSMC1/PSMC2/PSMB9/PSMB8/PSMC3/PSMC4/PSMF1/PSMD7/PSMD6/PSMD3/PSMD13/PSMD2
Myel_3	R-HSA-69610	p53-Independent DNA Damage Response	1.8542	0.000804909	0.0139962	UBA52/PSMA7/PSMB3/PSME2/PSMB1/PSMB6/PSMB5/PSME1/PSMD8/PSMA4/PSMB7/PSMD4/PSMB2/UBB/PSMA2/PSMC5/PSMA5/PSMA3/PSMA1/PSMD14/PSMB4/PSMC1/PSMC2/PSMB9/PSMB8/PSMC3/PSMC4/PSMF1/PSMD7/PSMD6/PSMD3/PSMD13/PSMD2
Myel_3	R-HSA-69613	p53-Independent G1/S DNA damage checkpoint	1.8542	0.000804909	0.0139962	UBA52/PSMA7/PSMB3/PSME2/PSMB1/PSMB6/PSMB5/PSME1/PSMD8/PSMA4/PSMB7/PSMD4/PSMB2/UBB/PSMA2/PSMC5/PSMA5/PSMA3/PSMA1/PSMD14/PSMB4/PSMC1/PSMC2/PSMB9/PSMB8/PSMC3/PSMC4/PSMF1/PSMD7/PSMD6/PSMD3/PSMD13/PSMD2
Myel_3	R-HSA-1236978	Cross-presentation of soluble exogenous antigens (endosomes)	1.79965	0.000813818	0.0139962	PSMA7/PSMB3/PSME2/PSMB1/PSMB6/PSMB5/PSME1/PSMD8/PSMA4/PSMB7/PSMD4/PSMB2/PSMA2/PSMC5/PSMA5/PSMA3/PSMA1/PSMD14/PSMB4/PSMC1/PSMC2/PSMB9/PSMB8/PSMC3/PSMC4/PSMF1/PSMD7/PSMD6/PSMD3/PSMD13/PSMD2
Myel_3	R-HSA-5676590	NIK-->noncanonical NF-kB signaling	1.82667	0.000840519	0.0142459	UBA52/PSMA7/SKP1/PSMB3/PSME2/PSMB1/PSMB6/PSMB5/PSME1/PSMD8/PSMA4/PSMB7/PSMD4/PSMB2/UBB/PSMA2/PSMC5/PSMA5/PSMA3/PSMA1/PSMD14/PSMB4/PSMC1/PSMC2/PSMB9/PSMB8/PSMC3/PSMC4/PSMF1/PSMD7/UBE2M/PSMD6/PSMD3/PSMD13/PSMD2
Myel_3	R-HSA-69656	Cyclin A:Cdk2-associated events at S phase entry	1.76583	0.000954531	0.0158278	UBA52/PSMA7/SKP1/PSMB3/PSME2/PSMB1/PSMB6/PSMB5/PSME1/PSMD8/PSMA4/PSMB7/PSMD4/PSMB2/CCND1/UBB/PSMA2/PSMC5/PSMA5/PSMA3/PSMA1/PSMD14/PSMB4/CKS1B/PSMC1/PSMC2/PSMB9/PSMB8/PSMC3/PSMC4/PSMF1/PSMD7/CDK4/PSMD6/PSMD3/PSMD13/PSMD2
Myel_3	R-HSA-5610787	Hedgehog 'off' state	1.78124	0.000971418	0.0158278	UBA52/TUBA1B/PSMA7/SKP1/RBX1/PSMB3/PSME2/PSMB1/TUBA1A/PSMB6/GNAS/PSMB5/PSME1/PSMD8/PSMA4/PSMB7/PSMD4/PSMB2/UBB/PSMA2/PSMC5/PSMA5/PSMA3/PSMA1/PSMD14/PSMB4/PSMC1/PSMC2/PSMB9/PSMB8/PSMC3/PSMC4/TUBA1C/PSMF1/PSMD7/TUBB4B/TUBB2B/PSMD6/PSMD3/PSMD13/PSMD2
Myel_3	R-HSA-180585	Vif-mediated degradation of APOBEC3G	1.8445	0.000974454	0.0158278	UBA52/PSMA7/RBX1/PSMB3/PSME2/PSMB1/PSMB6/PSMB5/PSME1/PSMD8/PSMA4/PSMB7/PSMD4/PSMB2/UBB/PSMA2/PSMC5/PSMA5/PSMA3/PSMA1/PSMD14/PSMB4/PSMC1/PSMC2/PSMB9/PSMB8/PSMC3/PSMC4/PSMF1/PSMD7/PSMD6/PSMD3/PSMD13/PSMD2
Myel_3	R-HSA-5632684	Hedgehog 'on' state	1.80949	0.00100968	0.0160824	UBA52/PSMA7/RBX1/PSMB3/PSME2/PSMB1/PSMB6/PSMB5/PSME1/PSMD8/PSMA4/PSMB7/PSMD4/PSMB2/UBB/PSMA2/PSMC5/PSMA5/PSMA3/PSMA1/PSMD14/PSMB4/PSMC1/PSMC2/PSMB9/PSMB8/PSMC3/PSMC4/PSMF1/PSMD7/PSMD6/PSMD3/PSMD13/PSMD2
Myel_3	R-HSA-4641257	Degradation of AXIN	1.82199	0.00102803	0.0160824	UBA52/PSMA7/PSMB3/PSME2/PSMB1/PSMB6/PSMB5/PSME1/PSMD8/PSMA4/PSMB7/PSMD4/PSMB2/UBB/PSMA2/PSMC5/PSMA5/PSMA3/PSMA1/PSMD14/PSMB4/PSMC1/PSMC2/PSMB9/PSMB8/PSMC3/PSMC4/PSMF1/PSMD7/PSMD6/PSMD3/PSMD13/PSMD2
Myel_3	R-HSA-5607761	Dectin-1 mediated noncanonical NF-kB signaling	1.827	0.00103139	0.0160824	UBA52/PSMA7/SKP1/PSMB3/PSME2/PSMB1/PSMB6/PSMB5/PSME1/PSMD8/PSMA4/PSMB7/PSMD4/PSMB2/UBB/PSMA2/PSMC5/PSMA5/PSMA3/PSMA1/PSMD14/PSMB4/PSMC1/PSMC2/PSMB9/PSMB8/PSMC3/PSMC4/PSMF1/PSMD7/UBE2M/PSMD6/PSMD3/PSMD13/PSMD2
Myel_3	R-HSA-75815	Ubiquitin-dependent degradation of Cyclin D	1.84059	0.00108798	0.0167416	UBA52/PSMA7/PSMB3/PSME2/PSMB1/PSMB6/PSMB5/PSME1/PSMD8/PSMA4/PSMB7/PSMD4/PSMB2/CCND1/UBB/PSMA2/PSMC5/PSMA5/PSMA3/PSMA1/PSMD14/PSMB4/PSMC1/PSMC2/PSMB9/PSMB8/PSMC3/PSMC4/PSMF1/PSMD7/CDK4/PSMD6/PSMD3/PSMD13/PSMD2
Myel_3	R-HSA-9675108	Nervous system development	1.55998	0.00111112	0.0168756	ACTB/ACTG1/MYL6/UBA52/CFL1/TYROBP/TUBA1B/RPS27L/ARPC3/MYL12A/MYL12B/PSMA7/ARPC1B/AP2S1/PFN1/RHOC/ARPC5/ARPC2/RHOA/RBX1/HSP90AB1/PSMB3/PSME2/PSMB1/TUBA1A/PSMB6/MYL9/PSMB5/PSME1/CLTA/PSMD8/CDC42/AP2M1/PSMA4/COL3A1/RPL36AL/PSMB7/PSMD4/ACTR3/CD24/PSMB2/CSNK2B/ARPC4/UBB/PSMA2/SDCBP/PSMC5/RPS4Y1/PSMA5/CAP1/PSMA3/RPL26L1/PSMA1/SDC2/PSMD14/PSMB4/RPL22L1/PSMC1/PSMC2/TREM2/COL6A1/PSMB9/RAC1/PDLIM7/PSMB8/HD…
Myel_3	R-HSA-5358346	Hedgehog ligand biogenesis	1.83326	0.00126052	0.0188994	UBA52/PSMA7/PSMB3/PSME2/PSMB1/PSMB6/PSMB5/PSME1/PSMD8/PSMA4/PSMB7/PSMD4/PSMB2/UBB/PSMA2/PSMC5/PSMA5/PSMA3/P4HB/PSMA1/PSMD14/PSMB4/PSMC1/PSMC2/PSMB9/PSMB8/PSMC3/PSMC4/PSMF1/PSMD7/PSMD6/PSMD3/PSMD13/PSMD2
Myel_3	R-HSA-349425	Autodegradation of the E3 ubiquitin ligase COP1	1.79314	0.00132406	0.0193621	UBA52/PSMA7/PSMB3/PSME2/PSMB1/PSMB6/PSMB5/PSME1/PSMD8/PSMA4/PSMB7/PSMD4/PSMB2/UBB/PSMA2/PSMC5/PSMA5/PSMA3/PSMA1/PSMD14/PSMB4/PSMC1/PSMC2/PSMB9/PSMB8/PSMC3/PSMC4/PSMF1/PSMD7/PSMD6/PSMD3/PSMD13/PSMD2
Myel_3	R-HSA-2682334	EPH-Ephrin signaling	1.77063	0.0013245	0.0193621	ACTB/ACTG1/MYL6/CFL1/ARPC3/MYL12A/MYL12B/ARPC1B/AP2S1/ARPC5/ARPC2/RHOA/MYL9/CLTA/CDC42/AP2M1/ACTR3/ARPC4/SDCBP
Myel_3	R-HSA-3000480	Scavenging by Class A Receptors	1.76052	0.0013627	0.0196746	FTL/FTH1/APOE/APOA1/COL1A1/COL1A2/COL3A1/CALR
Myel_3	R-HSA-69242	S Phase	1.70334	0.00140611	0.0198173	UBA52/PSMA7/SKP1/RBX1/ANAPC11/PSMB3/PSME2/PSMB1/PSMB6/PSMB5/PSME1/PSMD8/PSMA4/PSMB7/PSMD4/PSMB2/CCND1/UBB/PSMA2/PSMC5/ANAPC16/RPA3/PSMA5/PSMA3/PSMA1/PSMD14/PSMB4/CKS1B/PSMC1/PSMC2/UBE2E1/PSMB9/PSMB8/POLE4/PSMC3/PSMC4/PSMF1/PCNA/PSMD7/CDK4/POLD2/CDC26/PSMD6/UBE2C/PSMD3/PSMD13
Myel_3	R-HSA-5658442	Regulation of RAS by GAPs	1.8056	0.00140648	0.0198173	UBA52/PSMA7/RBX1/PSMB3/PSME2/PSMB1/PSMB6/PSMB5/PSME1/PSMD8/PSMA4/PSMB7/PSMD4/PSMB2/UBB/PSMA2/PSMC5/PSMA5/PSMA3/PSMA1/PSMD14/PSMB4/PSMC1/PSMC2/PSMB9/PSMB8/PSMC3/PSMC4/PSMF1/PSMD7/PSMD6/PSMD3/PSMD13/PSMD2
Myel_3	R-HSA-69206	G1/S Transition	1.73567	0.00149739	0.0208471	UBA52/PSMA7/SKP1/PSMB3/PSME2/PSMB1/PSMB6/PSMB5/PSME1/PSMD8/PSMA4/PSMB7/PSMD4/PSMB2/CCND1/UBB/PSMA2/PSMC5/RPA3/PSMA5/PSMA3/PSMA1/PSMD14/PSMB4/CKS1B/PSMC1/PSMC2/PSMB9/PSMB8/POLE4/PSMC3/PSMC4/PSMF1/PCNA/PSMD7/CDK4/TK1/PSMD6/PSMD3/PSMD13/PSMD2
Myel_3	R-HSA-156842	Eukaryotic Translation Elongation	1.75096	0.00151734	0.0208764	EEF1A1/UBA52/RPS27L/EEF1B2/EEF2/RPL36AL/RPS4Y1/RPL26L1/RPL22L1/EEF1D
Myel_3	R-HSA-9707587	Regulation of HMOX1 expression and activity	1.82258	0.00154064	0.0209504	UBA52/PSMA7/SKP1/RBX1/PSMB3/PSME2/PSMB1/PSMB6/PSMB5/PSME1/PSMD8/PSMA4/PSMB7/PSMD4/PSMB2/CSNK2B/UBB/PSMA2/HMOX1/PSMC5/PSMA5/PSMA3/PSMA1/PSMD14/PSMB4/PSMC1/PSMC2/PSMB9/PSMB8/PSMC3/PSMC4/PSMF1/PSMD7/CSNK2A1/PSMD6/PSMD3/PSMD13/PSMD2
Myel_3	R-HSA-5358351	Signaling by Hedgehog	1.72775	0.00157597	0.0211845	UBA52/TUBA1B/PSMA7/SKP1/RBX1/PSMB3/PSME2/PSMB1/TUBA1A/PSMB6/GNAS/PSMB5/PSME1/PSMD8/PSMA4/PSMB7/PSMD4/PSMB2/UBB/PSMA2/PSMC5/PSMA5/PSMA3/P4HB/PSMA1/PSMD14/PSMB4/PSMC1/PSMC2/PSMB9/PSMB8/PSMC3/PSMC4/TUBA1C/PSMF1/PSMD7/TUBB4B/TUBB2B/PSMD6/PSMD3/PSMD13
Myel_3	R-HSA-68882	Mitotic Anaphase	1.65118	0.0017226	0.0228924	UBA52/TUBA1B/DYNLL1/PSMA7/RAN/ANAPC11/PSMB3/PSME2/PSMB1/TUBA1A/CHMP2A/PSMB6/PSMB5/PSME1/PSMD8/BANF1/PSMA4/PSMB7/PSMD4/PSMB2/DYNC1I2/UBB/PSMA2/PSMC5/ANAPC16/PSMA5/PSMA3/PSMA1/NUDC/PSMD14/PSMB4/SUMO1/PSMC1/PSMC2/UBE2E1/PSMB9/SKA2/PSMB8/CHMP3/CHMP2B/MAPRE1/UBE2I/PSMC3/PSMC4/TUBA1C/PSMF1/PSMD7/CDC26/ZWINT/TUBB4B/TUBB2B/PSMD6/UBE2C/PSMD3/PSMD13/SEC13/PSMD2/PPP1CC/NSL1/ANAPC15/TUBB2A/DYNC1I1/PTTG1
Myel_3	R-HSA-2871837	FCERI mediated NF-kB activation	1.7534	0.00188945	0.0248276	UBA52/FCER1G/PSMA7/SKP1/PSMB3/PSME2/PSMB1/PSMB6/PSMB5/PSME1/PSMD8/PSMA4/PSMB7/PSMD4/PSMB2/UBE2D2/UBB/PSMA2/PSMC5/UBE2N/PSMA5/PSMA3/PSMA1/PSMD14/PSMB4/PSMC1/PSMC2/PSMB9/PSMB8/PSMC3/PSMC4/PSMF1/PSMD7/PSMD6/PSMD3/PSMD13/PSMD2
Myel_3	R-HSA-69202	Cyclin E associated events during G1/S transition	1.76673	0.00199474	0.02592	UBA52/PSMA7/SKP1/PSMB3/PSME2/PSMB1/PSMB6/PSMB5/PSME1/PSMD8/PSMA4/PSMB7/PSMD4/PSMB2/CCND1/UBB/PSMA2/PSMC5/PSMA5/PSMA3/PSMA1/PSMD14/PSMB4/CKS1B/PSMC1/PSMC2/PSMB9/PSMB8/PSMC3/PSMC4/PSMF1/PSMD7/CDK4/PSMD6/PSMD3/PSMD13/PSMD2
Myel_3	R-HSA-9020702	Interleukin-1 signaling	1.71702	0.00213404	0.0274253	UBA52/PSMA7/SKP1/RBX1/PSMB3/PSME2/PSMB1/PSMB6/HMGB1/PSMB5/PSME1/PSMD8/PSMA4/PSMB7/PSMD4/PSMB2/SAA1/UBB/PSMA2/PSMC5/UBE2N/PSMA5/PSMA3/PSMA1/PSMD14/PSMB4/PSMC1/PSMC2/PSMB9/PSMB8/IL1B/PSMC3/PSMC4/PSMF1/PSMD7/IL1RN/PSMD6/PSMD3/PSMD13/PSMD2/RIPK2/SQSTM1/APP
Myel_3	R-HSA-373076	Class A/1 (Rhodopsin-like receptors)	-1.53074	0.00265928	0.0338039	GPR183/ECE1/LPAR6/ADRB2/P2RY10/S1PR1/GPR18/EDN1/EDNRB/PTGER4/CXCR6/CXCL1/CCL20/XCL1/XCL2/C3/ANXA1/ADRA1A/GPR65/C5/CXCR4/CCL4/CCL5
Myel_3	R-HSA-8948751	Regulation of PTEN stability and activity	1.77177	0.00282168	0.0354826	UBA52/PSMA7/PSMB3/PSME2/PSMB1/PSMB6/PSMB5/PSME1/PSMD8/PSMA4/PSMB7/PSMD4/PSMB2/CSNK2B/UBB/PSMA2/PSMC5/PSMA5/PSMA3/PSMA1/PSMD14/PSMB4/PSMC1/PSMC2/PSMB9/PSMB8/PSMC3/PSMC4/PSMF1/PSMD7/STUB1/CSNK2A1/PSMD6/PSMD3/PSMD13/PSMD2
Myel_3	R-HSA-1474244	Extracellular matrix organization	1.5575	0.00311241	0.0387222	TTR/SPP1/TIMP1/SPARC/CTSB/CTSD/DCN/COL1A1/BGN/LUM/PPIB/COL1A2/COL3A1/CD151/ASPN/P4HB/FN1/SDC2/TPSAB1/BSG/CTSL/COL6A1/VCAN/FGA/COL4A5/COL6A2/TIMP2/CAPNS1/MMP7/CTSS/EFEMP1/MMP9/LAMB1/COL6A3/SDC1/COL8A1/FBLN2/CRTAP/LAMA4/BMP7/SERPINH1/HTRA1/PCOLCE/APP/COL21A1
Myel_3	R-HSA-2467813	Separation of Sister Chromatids	1.64777	0.00320271	0.0394262	UBA52/TUBA1B/DYNLL1/PSMA7/ANAPC11/PSMB3/PSME2/PSMB1/TUBA1A/PSMB6/PSMB5/PSME1/PSMD8/PSMA4/PSMB7/PSMD4/PSMB2/DYNC1I2/UBB/PSMA2/PSMC5/ANAPC16/PSMA5/PSMA3/PSMA1/NUDC/PSMD14/PSMB4/PSMC1/PSMC2/UBE2E1/PSMB9/SKA2/PSMB8/MAPRE1/PSMC3/PSMC4/TUBA1C/PSMF1/PSMD7/CDC26/ZWINT/TUBB4B/TUBB2B/PSMD6/UBE2C/PSMD3/PSMD13/SEC13/PSMD2/PPP1CC/NSL1/ANAPC15/TUBB2A/DYNC1I1/PTTG1
Myel_3	R-HSA-453279	Mitotic G1 phase and G1/S transition	1.67169	0.00341426	0.0415926	UBA52/PSMA7/SKP1/PSMB3/PSME2/PSMB1/PSMB6/PSMB5/PSME1/PSMD8/PSMA4/PSMB7/PSMD4/PSMB2/CCND1/UBB/PSMA2/PSMC5/RPA3/PSMA5/PSMA3/PSMA1/PSMD14/PSMB4/CKS1B/PSMC1/PSMC2/PSMB9/PSMB8/POLE4/PSMC3/PSMC4/PSMF1/PCNA/PSMD7/CDK4/TK1/PSMD6/PSMD3/PSMD13/CDKN1C/PSMD2
Myel_3	R-HSA-195721	Signaling by WNT	1.58145	0.00352439	0.0421799	UBA52/PSMA7/AP2S1/PFN1/GNG5/SKP1/CALM2/GNG11/RHOA/RBX1/CALM1/PSMB3/PSME2/PSMB1/CALM3/PSMB6/PSMB5/PSME1/CLTA/PSMD8/SNX3/AP2M1/PSMA4/PSMB7/PSMD4/VPS29/CAV1/PSMB2/CSNK2B/UBB/PSMA2/PSMC5/PSMA5/PSMA3/PSMA1/PRKG1/PSMD14/PSMB4/PSMC1/SOX4/PSMC2/PSMB9/RAC1/PSMB8/PIP5K1B/WLS/PSMC3/PSMC4/VPS26A/PSMF1/PSMD7/GNB2/CSNK2A1/WNT5B/PSMD6/GNG12/PSMD3/PSMD13
Myel_3	R-HSA-198725	Nuclear Events (kinase and transcription factor activation)	-1.71012	0.0035552	0.0421799	CHD4/RPS6KA3/DNM2/MAPKAPK2/PPP2R1B/TRIB1/DUSP6/MEF2C/MEF2A/MAPK1/DUSP4/TCF12/RPS6KA5/MAPK14/EGR1/JUND/ID2/FOSB/JUNB/FOS
Myel_3	R-HSA-445355	Smooth Muscle Contraction	1.78239	0.00357068	0.0421799	MYL6/ANXA2/MYL12A/MYL12B/CALM2/CALM1/CALM3/MYL9/TPM1/TPM4/TPM3/ACTA2/TPM2/ANXA6/MYL6B
Myel_3	R-HSA-8941858	Regulation of RUNX3 expression and activity	1.78039	0.00370752	0.0433584	UBA52/PSMA7/PSMB3/PSME2/PSMB1/PSMB6/PSMB5/PSME1/PSMD8/PSMA4/PSMB7/PSMD4/PSMB2/UBB/PSMA2/PSMC5/PSMA5/PSMA3/PSMA1/PSMD14/PSMB4/PSMC1/PSMC2/PSMB9/PSMB8/PSMC3/PSMC4/PSMF1/PSMD7/PSMD6/PSMD3/PSMD13/PSMD2
Myel_3	R-HSA-8852276	The role of GTSE1 in G2/M progression after G2 checkpoint	1.7512	0.00385239	0.0446067	UBA52/TUBA1B/PSMA7/HSP90AB1/PSMB3/PSME2/PSMB1/TUBA1A/PSMB6/PSMB5/PSME1/PSMD8/PSMA4/PSMB7/PSMD4/PSMB2/UBB/PSMA2/PSMC5/PSMA5/PSMA3/PSMA1/PSMD14/PSMB4/PSMC1/PSMC2/PSMB9/PSMB8/MAPRE1/PSMC3/PSMC4/TUBA1C/PSMF1/PSMD7/TUBB4B/TUBB2B/PSMD6/PSMD3/PSMD13/PSMD2
Myel_3	R-HSA-156902	Peptide chain elongation	1.68189	0.0040965	0.046877	EEF1A1/UBA52/RPS27L/EEF2/RPL36AL/RPS4Y1/RPL26L1/RPL22L1
Myel_3	R-HSA-445095	Interaction between L1 and Ankyrins	1.75981	0.00412864	0.046877	ACTB/ACTG1
Myel_3	R-HSA-5663213	RHO GTPases Activate WASPs and WAVEs	1.76815	0.00440159	0.0494956	ACTB/ACTG1/ARPC3/ARPC1B/ARPC5/BRK1/ARPC2/CDC42/ACTR3/ARPC4
Myel_3	R-HSA-5607764	CLEC7A (Dectin-1) signaling	1.67584	0.00447471	0.0498386	UBA52/PSMA7/SKP1/CALM2/CALM1/PSMB3/PSME2/PSMB1/CALM3/PSMB6/PSMB5/PSME1/PSMD8/PSMA4/PSMB7/PSMD4/PSMB2/UBE2D2/UBB/PSMA2/PYCARD/PSMC5/UBE2N/PSMA5/PSMA3/PSMA1/PSMD14/PSMB4/PSMC1/PSMC2/PSMB9/PSMB8/IL1B/PSMC3/PSMC4/PSMF1/PSMD7/UBE2M/PSMD6/PSMD3/PSMD13/PSMD2
T_5	R-HSA-211859	Biological oxidations	-2.08221	1.51387e-10	1.90269e-07	CYP39A1/COMT/UGDH/UGP2/CYP4F12/MAOA/ADH6/NQO2/SULT1A1/RXRA/GCLC/CYP8B1/ESD/MAOB/TRMT112/UGT2B10/CES2/AADAC/CYB5R3/CYP2A13/CYP4A11/PTGES3/AKR1A1/ACSM5/NR1H4/PAPSS2/CYP2D6/CYP3A43/UGT2B15/GLYAT/UGT2B4/ALDH2/FMO3/GSTP1/UGT2B7/MGST3/ALDH1A1/GSTO1/ADH1A/EPHX1/TPST1/MGST2/CYP4F3/HSP90AB1/CES1/POR/GSTA2/ADH4/SULT2A1/MAT1A/ADH1B/NNMT/CYP2E1/CYP3A4/MGST1/CYP2C8/CYP2C9/ACSM2A/GSTA1/CYP2B6/CYP3A5
T_5	R-HSA-8957275	Post-translational protein phosphorylation	-2.0877	4.6319e-09	2.60882e-06	PRSS23/FAM20A/PROC/ITIH2/APLP2/HSP90B1/IGFBP3/P4HB/IGFBP5/SERPINC1/APP/LGALS1/APOE/IGFBP4/IGFBP1/KNG1/F5/CST3/FN1/IGFBP7/APOB/SPP1/FGA/C3/TF/CP/SPARCL1/AHSG/TIMP1/FGG/APOA1/SERPINA1/ALB/APOA2
T_5	R-HSA-381426	Regulation of Insulin-like Growth Factor (IGF) transport and uptake by Insulin-like Growth Factor Binding Proteins (IGFBPs)	-2.08371	6.22708e-09	2.60882e-06	PRSS23/FAM20A/PROC/IGF2/ITIH2/APLP2/HSP90B1/IGFBP3/P4HB/IGFBP5/F2/IGFBP2/SERPINC1/APP/LGALS1/APOE/IGFBP4/PLG/IGFBP1/KNG1/F5/CST3/FN1/IGFBP7/APOB/SPP1/FGA/C3/TF/CP/SPARCL1/AHSG/TIMP1/FGG/APOA1/SERPINA1/ALB/APOA2
T_5	R-HSA-114608	Platelet degranulation	-2.00684	6.56268e-08	1.87031e-05	F8/ANXA5/SERPINA3/PPIA/CD36/IGF2/ALDOA/APLP2/VEGFA/PECAM1/THBS1/HRG/CALM2/SERPINF2/APP/VWF/PSAP/SERPING1/SOD1/TIMP3/PLG/CD9/KNG1/F5/FN1/SPARC/CD63/ITIH3/ORM2/SERPINE1/FGA/TF/AHSG/CLU/TIMP1/RARRES2/FGB/APOH/A2M/FGG/ORM1/APOA1/SERPINA1/ALB
T_5	R-HSA-196854	Metabolism of vitamins and cofactors	-1.97353	7.44052e-08	1.87031e-05	GPC3/SLC19A2/RBP1/MTHFD1/SDC2/MMAB/FASN/MTHFS/QPRT/CYP8B1/SLC23A2/VNN1/PANK1/ENPP2/IDH1/VKORC1/ENPP1/LRP1/CYB5R3/BCO2/PTS/SDC1/NADK2/PC/APOM/MTHFD2L/PCCA/GPC6/AKR1C4/SHMT1/SDC4/APOC2/ACACB/GSTO1/AOX1/LDLR/HSPG2/CALM2/APOE/AKR1C1/AKR1C3/NAMPT/ALDH1L1/CYB5A/NNMT/APOB/GPHN/RBP4/APOA1/TTR/APOC3/APOA2
T_5	R-HSA-76005	Response to elevated platelet cytosolic Ca2+	-1.99651	9.10011e-08	1.90623e-05	F8/ANXA5/SERPINA3/PPIA/CD36/IGF2/ALDOA/APLP2/VEGFA/PECAM1/THBS1/HRG/CALM2/SERPINF2/APP/VWF/PSAP/SERPING1/SOD1/TIMP3/PLG/CD9/KNG1/F5/FN1/SPARC/CD63/ITIH3/ORM2/SERPINE1/FGA/TF/AHSG/CLU/TIMP1/RARRES2/FGB/APOH/A2M/FGG/ORM1/APOA1/SERPINA1/ALB
T_5	R-HSA-977606	Regulation of Complement cascade	-2.00436	1.57083e-07	2.82041e-05	CD81/C8B/CFB/C2/CFHR3/C8G/CFI/CPB2/F2/C5/C8A/C9/C4BPA/C1QC/C4BPB/C1R/CFHR1/C1S/SERPING1/C1QA/CD59/C6/C1QB/C3/CFH/CLU/VTN
T_5	R-HSA-71291	Metabolism of amino acids and derivatives	-1.87154	2.74233e-07	3.45031e-05	ASPA/GSTZ1/SERINC2/AMDHD1/CSAD/QDPR/ASPG/BCKDK/AGXT2/SLC44A1/SMS/ASRGL1/UROC1/SDSL/CKB/PHGDH/GOT2/SLC25A15/TST/RPL22L1/PIPOX/PSMC1/BCAT2/GLDC/OTC/RPL26L1/PSME2/PSMC3/TXN2/PSAT1/PSMB6/PSMD4/PSMB2/BCKDHB/KYNU/PSMA1/PSMB7/HIBADH/HSD17B10/FAH/PRODH2/CTH/PSMB1/PSMA3/ALDH7A1/PSMA2/KMO/ALDH6A1/PSMB5/DMGDH/GNMT/CDO1/HAAO/CHDH/HIBCH/MPST/NDUFAB1/PSMA4/ACADSB/ACAT1/ACMSD/GPT/GRHPR/PAPSS2/OAZ2/ECHS1/GLUL/SH…
T_5	R-HSA-3247509	Chromatin modifying enzymes	1.84895	2.74522e-07	3.45031e-05	KMT2E/ARID4B/ATF7IP/KMT2A/SMYD3/KDM5A/OGT/KAT6A/ATXN7/KAT2B/ARID5B/EPC1/SMARCA2/NSD1/KDM2A/ARID4A/NCOA1/NCOR1/KANSL1/ASH1L/ARID1B/PHF20/CHD3/KMT2C/MSL2/NFKB1/KDM6A/BRD1/ARID1A/CREBBP/GATAD2B/TBL1XR1/SETD2/BRWD1/ACTB/GATAD2A/EP300/PBRM1/EP400/EHMT1/KDM2B/JADE2/SMARCC1/KAT6B/ARID2/TBL1X/TRRAP/PHF21A/KDM4C/NCOA2/SUPT3H/REST/DNMT3A/SETDB2/ELP2/SMARCA4/NFKB2/DR1/ELP4/SUZ12/MSL1/YEATS2/MSL3/NCOR2/KDM3A…
T_5	R-HSA-4839726	Chromatin organization	1.84895	2.74522e-07	3.45031e-05	KMT2E/ARID4B/ATF7IP/KMT2A/SMYD3/KDM5A/OGT/KAT6A/ATXN7/KAT2B/ARID5B/EPC1/SMARCA2/NSD1/KDM2A/ARID4A/NCOA1/NCOR1/KANSL1/ASH1L/ARID1B/PHF20/CHD3/KMT2C/MSL2/NFKB1/KDM6A/BRD1/ARID1A/CREBBP/GATAD2B/TBL1XR1/SETD2/BRWD1/ACTB/GATAD2A/EP300/PBRM1/EP400/EHMT1/KDM2B/JADE2/SMARCC1/KAT6B/ARID2/TBL1X/TRRAP/PHF21A/KDM4C/NCOA2/SUPT3H/REST/DNMT3A/SETDB2/ELP2/SMARCA4/NFKB2/DR1/ELP4/SUZ12/MSL1/YEATS2/MSL3/NCOR2/KDM3A…
T_5	R-HSA-174824	Plasma lipoprotein assembly, remodeling, and clearance	-2.00513	3.1972e-07	3.65307e-05	APOC2/AP2S1/P4HB/ANGPTL3/ABCA1/LDLR/APOE/PCSK6/NPC2/APOB/A2M/APOA1/APOC1/APOC3/ALB/APOA2
T_5	R-HSA-198933	Immunoregulatory interactions between a Lymphoid and a non-Lymphoid cell	1.91544	4.3059e-07	4.50986e-05	CD96/HLA-B/CLEC2D/HLA-A/HLA-E/CD3E/CD3D/ITGAL/HLA-C/KLRD1/ITGA4/CD3G/KLRB1/HCST/CD8A/CD247/SLAMF6/ITGB2/HLA-F/B2M/CD8B/CRTAM/KLRG1/IFITM1/KLRK1/SH2D1A/CLEC2B/CD226/ICAM3/CD40LG/SLAMF7
T_5	R-HSA-2187338	Visual phototransduction	-1.987	6.45612e-07	6.24178e-05	LRP1/BCO2/SDC1/DHRS3/APOM/GPC6/AKR1C4/SDC4/APOC2/HSD17B6/LDLR/HSPG2/CALM2/APOE/AKR1C1/AKR1C3/APOB/RBP4/APOA1/TTR/APOC3/APOA2
T_5	R-HSA-6806667	Metabolism of fat-soluble vitamins	-1.97343	1.39992e-06	0.000125677	VKORC1/LRP1/BCO2/SDC1/APOM/GPC6/AKR1C4/SDC4/APOC2/LDLR/HSPG2/APOE/AKR1C1/AKR1C3/APOB/RBP4/APOA1/TTR/APOC3/APOA2
T_5	R-HSA-211945	Phase I - Functionalization of compounds	-1.95653	1.84243e-06	0.000151623	MAOA/ADH6/NQO2/RXRA/CYP8B1/MAOB/CES2/AADAC/CYB5R3/CYP2A13/CYP4A11/PTGES3/NR1H4/CYP2D6/CYP3A43/ALDH2/FMO3/ALDH1A1/ADH1A/EPHX1/CYP4F3/HSP90AB1/CES1/POR/ADH4/ADH1B/CYP2E1/CYP3A4/CYP2C8/CYP2C9/CYP2B6/CYP3A5
T_5	R-HSA-166658	Complement cascade	-1.96746	1.93021e-06	0.000151623	PROS1/MASP1/C5AR1/MASP2/CD81/C8B/CFB/C2/CFHR3/C8G/CRP/CFI/CPB2/F2/C5/C8A/C9/C4BPA/C1QC/C4BPB/C1R/CFHR1/C1S/SERPING1/C1QA/FCN3/CD59/C6/C1QB/C3/CFH/CLU/VTN
T_5	R-HSA-975634	Retinoid metabolism and transport	-1.96112	2.06353e-06	0.00015256	LRP1/BCO2/SDC1/APOM/GPC6/AKR1C4/SDC4/APOC2/LDLR/HSPG2/APOE/AKR1C1/AKR1C3/APOB/RBP4/APOA1/TTR/APOC3/APOA2
T_5	R-HSA-611105	Respiratory electron transport	-1.94603	2.30981e-06	0.000161282	NDUFV3/NDUFB5/NDUFS3/COX20/NDUFV1/SDHB/NDUFS7/COX14/COX4I1/NDUFS4/SDHC/NDUFA12/UQCRC1/NDUFA8/NDUFA5/NDUFAF3/COX5A/NDUFB3/NDUFS8/NDUFAB1/NDUFA3/NDUFS5/NDUFB6/NDUFB9/NDUFB11/NDUFV2/NDUFA6/NDUFB10/COX8A/UQCRH/NDUFA13/NDUFC1/NDUFA11/ETFB/UQCRB/NDUFB7/NDUFS6/NDUFA2/NDUFB4/NDUFB2/UQCR11/NDUFA1/NDUFC2/UQCR10/COX7B/COX7C/NDUFB1/COX5B/COX6B1/COX6C/COX6A1/NDUFA4/UQCRQ
T_5	R-HSA-2173782	Binding and Uptake of Ligands by Scavenger Receptors	-1.92581	1.22265e-05	0.000808778	HPR/LRP1/SCARB1/CD163/STAB2/CALR/CD36/COL4A1/HSP90B1/COL4A2/STAB1/SAA1/APOE/HPX/SPARC/JCHAIN/APOB/FTH1/AMBP/HP/APOA1/FTL/ALB
T_5	R-HSA-163200	Respiratory electron transport, ATP synthesis by chemiosmotic coupling, and heat production by uncoupling proteins.	-1.90396	1.32334e-05	0.000831613	NDUFV3/NDUFB5/NDUFS3/COX20/SLC25A27/NDUFV1/SDHB/NDUFS7/COX14/COX4I1/NDUFS4/SDHC/NDUFA12/UQCRC1/NDUFA8/NDUFA5/NDUFAF3/COX5A/NDUFB3/NDUFS8/NDUFAB1/NDUFA3/NDUFS5/NDUFB6/NDUFB9/NDUFB11/NDUFV2/NDUFA6/NDUFB10/COX8A/UQCRH/NDUFA13/NDUFC1/NDUFA11/ETFB/UQCRB/NDUFB7/NDUFS6/NDUFA2/NDUFB4/NDUFB2/UQCR11/NDUFA1/NDUFC2/UQCR10/COX7B/COX7C/NDUFB1/COX5B/COX6B1/COX6C/COX6A1/NDUFA4/UQCRQ
T_5	R-HSA-1474244	Extracellular matrix organization	-1.738	2.0907e-05	0.00125128	VCAM1/PLOD2/VCAN/JAM2/ADAM15/ITGA5/TMPRSS6/SDC2/LTBP1/FBLN2/CTSS/LAMC1/NTN4/DCN/BSG/LAMB2/KLKB1/ITGA9/ITGB1/ITGB5/LAMA4/ICAM2/SDC1/ACTN1/SERPINH1/KDR/ICAM1/COL27A1/TPSAB1/TIMP2/ADAMTS9/ADAMTS4/NID1/BGN/SDC4/DMD/CD151/COL4A1/P4HB/COL4A2/ADAMTS1/PPIB/PECAM1/THBS1/CTSD/HSPG2/APP/CTSL/VWF/CTSB/COL18A1/PLG/FN1/SPARC/SPP1/SERPINE1/DST/FGA/TIMP1/FGB/A2M/VTN/FGG/TTR
T_5	R-HSA-8963899	Plasma lipoprotein remodeling	-1.90379	2.36786e-05	0.00134287	APOC2/ANGPTL3/APOE/PCSK6/APOB/APOA1/APOC3/ALB/APOA2
T_5	R-HSA-1428517	The citric acid (TCA) cycle and respiratory electron transport	-1.83792	2.45742e-05	0.00134287	GLO1/SDHD/GSTZ1/NDUFV3/NDUFB5/NDUFS3/COX20/SLC25A27/NDUFV1/SDHB/NDUFS7/FH/HAGH/COX14/COX4I1/NDUFS4/SDHC/NDUFA12/UQCRC1/VDAC1/NDUFA8/SUCLG1/NDUFA5/RXRA/NDUFAF3/BSG/COX5A/NDUFB3/NDUFS8/NDUFAB1/NDUFA3/NDUFS5/NDUFB6/NDUFB9/MPC1/NDUFB11/NDUFV2/NDUFA6/NDUFB10/COX8A/UQCRH/NDUFA13/LDHA/NDUFC1/NDUFA11/ETFB/UQCRB/NDUFB7/NDUFS6/NDUFA2/NDUFB4/NDUFB2/UQCR11/NDUFA1/MPC2/NDUFC2/UQCR10/COX7B/COX7C/NDUFB1/COX5B/C…
T_5	R-HSA-8963898	Plasma lipoprotein assembly	-1.81107	5.83418e-05	0.00305527	APOC2/P4HB/ABCA1/APOE/APOB/A2M/APOA1/APOC1/APOC3/APOA2
T_5	R-HSA-140877	Formation of Fibrin Clot (Clotting Cascade)	-1.87815	8.21763e-05	0.00401441	PROS1/SERPINA5/F9/KLKB1/PRCP/SERPIND1/F11/THBD/F8/PROC/F2/SERPINC1/VWF/SERPING1/F12/TFPI/KNG1/F5/FGA/FGB/A2M/FGG
T_5	R-HSA-156580	Phase II - Conjugation of compounds	-1.85449	8.38764e-05	0.00401441	COMT/UGDH/UGP2/SULT1A1/GCLC/ESD/TRMT112/UGT2B10/AKR1A1/ACSM5/PAPSS2/UGT2B15/GLYAT/UGT2B4/GSTP1/UGT2B7/MGST3/GSTO1/TPST1/MGST2/GSTA2/SULT2A1/MAT1A/NNMT/MGST1/ACSM2A/GSTA1
T_5	R-HSA-9709957	Sensory Perception	-1.76507	8.62392e-05	0.00401441	LRP1/BCO2/SDC1/DHRS3/APOM/GPC6/AKR1C4/SDC4/APOC2/RDX/HSD17B6/CAPZA2/SPTBN1/LDLR/HSPG2/CALM2/APOE/GSN/AKR1C1/AKR1C3/APOB/RBP4/APOA1/TTR/APOC3/APOA2
T_5	R-HSA-8957322	Metabolism of steroids	-1.78862	9.1295e-05	0.00409798	ACAT2/ACOX2/OSBPL1A/TM7SF2/HSD17B12/CYP39A1/SLC10A1/HSD17B11/AKR1D1/SUMO2/FASN/RXRA/CYP8B1/SCD/OSBPL9/MVD/PPARA/HSD11B1/HSD17B4/SRD5A1/EBP/MSMO1/NR1H4/HMGCS1/DHCR24/SLC27A5/SERPINA6/AKR1C4/GPAM/AKR1C2/LGMN/ABCC3/ACACB/FDPS/HSD17B2/SLCO1B1/INSIG1/AKR1C1/SCP2/SLC27A2/AKR1C3/BAAT/ABCB11/GC/ALB
T_5	R-HSA-76002	Platelet activation, signaling and aggregation	-1.66655	0.000133177	0.00577181	MGLL/F8/ANXA5/SERPINA3/PPIA/CD36/IGF2/ALDOA/APLP2/VEGFA/PECAM1/F2/THBS1/GNG5/HRG/CALM2/SERPINF2/APP/VWF/PSAP/SERPING1/SOD1/TIMP3/FCER1G/PLG/CD9/KNG1/F5/FN1/SPARC/RHOB/CD63/ITIH3/GNG11/ORM2/SERPINE1/FGA/TF/AHSG/CLU/TIMP1/RARRES2/FGB/APOH/A2M/FGG/ORM1/APOA1/SERPINA1/ALB
T_5	R-HSA-8978868	Fatty acid metabolism	-1.7283	0.000186621	0.00781844	FAAH/FADS2/CYP1A2/PRKAB2/HSD17B8/HACD2/ACSF2/CYP4F2/FADS1/PCTP/PTGS2/THRSP/HACD3/PPT1/MID1IP1/CPT1A/ACADS/CYP1B1/HADH/CROT/SLC27A3/PECR/CBR4/HADHA/HPGD/ACADM/ACOX2/GPX2/ELOVL2/HSD17B12/ECI2/ALDH3A2/DECR1/ACOT13/ACSM3/ACAA1/FASN/RXRA/ACOX1/CYP8B1/ACAA2/SCD/PRKAG2/PON3/HADHB/CYP4A11/PTGES3/NDUFAB1/CBR1/HSD17B4/PON2/HAO2/EPHX2/ECHS1/PCCA/PTGDS/EHHADH/ACOT12/PHYH/ACADVL/PON1/ACACB/PTGR1/DBI/GPX4/CYP4…
T_5	R-HSA-211897	Cytochrome P450 - arranged by substrate type	-1.83176	0.000236045	0.00957005	RXRA/CYP8B1/CYP2A13/CYP4A11/NR1H4/CYP2D6/CYP3A43/CYP4F3/POR/CYP2E1/CYP3A4/CYP2C8/CYP2C9/CYP2B6/CYP3A5
T_5	R-HSA-6799198	Complex I biogenesis	-1.82547	0.000264454	0.0098039	NDUFV3/NDUFB5/NDUFS3/NDUFV1/NDUFS7/NDUFS4/NDUFA12/NDUFA8/NDUFA5/NDUFAF3/NDUFB3/NDUFS8/NDUFAB1/NDUFA3/NDUFS5/NDUFB6/NDUFB9/NDUFB11/NDUFV2/NDUFA6/NDUFB10/NDUFA13/NDUFC1/NDUFA11/NDUFB7/NDUFS6/NDUFA2/NDUFB4/NDUFB2/NDUFA1/NDUFC2/NDUFB1
T_5	R-HSA-9664407	Parasite infection	1.76458	0.000273015	0.0098039	FYN/WIPF1/MYH9/ARPC2/CD3G/CD247/CYFIP2/MAPK1/NCKAP1L/VAV3/ACTR2/MYO5A/ACTG1/MYO9B/WAS/ARPC1B/ACTR3/ACTB/WIPF2/NCK1/ELMO1/VAV1/GRB2/WASF2/ABI1
T_5	R-HSA-9664417	Leishmania phagocytosis	1.76458	0.000273015	0.0098039	FYN/WIPF1/MYH9/ARPC2/CD3G/CD247/CYFIP2/MAPK1/NCKAP1L/VAV3/ACTR2/MYO5A/ACTG1/MYO9B/WAS/ARPC1B/ACTR3/ACTB/WIPF2/NCK1/ELMO1/VAV1/GRB2/WASF2/ABI1
T_5	R-HSA-9664422	FCGR3A-mediated phagocytosis	1.76458	0.000273015	0.0098039	FYN/WIPF1/MYH9/ARPC2/CD3G/CD247/CYFIP2/MAPK1/NCKAP1L/VAV3/ACTR2/MYO5A/ACTG1/MYO9B/WAS/ARPC1B/ACTR3/ACTB/WIPF2/NCK1/ELMO1/VAV1/GRB2/WASF2/ABI1
T_5	R-HSA-5668914	Diseases of metabolism	-1.64929	0.000314155	0.0109679	PPP1R3C/AGRN/AHCY/ALG3/ADAMTS2/ADAMTSL1/NEU1/NOTCH3/LUM/GAA/ADAMTSL2/DAG1/OPLAH/DPM2/CYP1B1/CFP/ALG14/TCN2/CYP27A1/PGM1/MUC6/GALE/CD320/SLC37A4/CTSA/GUSB/HYAL1/VCAN/GPC3/GALK1/MAOA/DPM3/SDC2/THSD7A/MMAB/GCLC/TALDO1/MUC3A/DCN/IDH1/ADAMTSL3/SDC1/GYS2/PC/PAPSS2/GBE1/KHK/ADAMTS9/UBC/PCCA/GPC6/ADAMTS4/THSD4/BGN/SDC4/NOTCH4/FMO3/EXT1/ADAMTS1/THBS1/HSPG2/UBB/PAH/MAT1A/DCXR/ALDOB
T_5	R-HSA-983170	Antigen Presentation: Folding, assembly and peptide loading of class I MHC	1.72601	0.000340081	0.0111511	HLA-B/HLA-A/HLA-E/HLA-C/HLA-F/B2M/ERAP2/TAPBP
T_5	R-HSA-451927	Interleukin-2 family signaling	1.7798	0.000343366	0.0111511	STAT4/PIK3R1/INPP5D/IL2RG/LCK/JAK1/STAT1/JAK3/PIK3CD/STAT5B/IL2RB/SOS1/PTK2B
T_5	R-HSA-211981	Xenobiotics	-1.77167	0.000346019	0.0111511	CYP2A13/CYP2D6/CYP3A43/CYP2E1/CYP3A4/CYP2C8/CYP2C9/CYP2B6/CYP3A5
T_5	R-HSA-5686938	Regulation of TLR by endogenous ligand	-1.75705	0.000373711	0.0117424	LY96/CD36/CD14/S100A8/S100A9/APOB/FGA/FGB/FGG
T_5	R-HSA-2453902	The canonical retinoid cycle in rods (twilight vision)	-1.75557	0.000397514	0.0121857	RBP1/RDH16/HSD17B6/RBP4/TTR
T_5	R-HSA-5602498	MyD88 deficiency (TLR2/4)	-1.74863	0.00048038	0.0140821	LY96/CD36/CD14/S100A8/S100A9/FGA/FGB/FGG
T_5	R-HSA-9711123	Cellular response to chemical stress	-1.67559	0.000481788	0.0140821	PSMC1/CCS/GPX2/PSME2/PSMC3/TXN2/PSMB6/COX14/COX4I1/PSMD4/PSMB2/PSMA1/PSMB7/HMOX1/RXRA/PSMB1/PSMA3/COX5A/PSMA2/PSMB5/PRDX3/CSNK2B/SKP1/PPARA/PSMA4/CAT/RBX1/COX8A/UBC/PSMB3/PRDX2/GSTP1/PRDX6/PRDX5/P4HB/GPX3/BLVRB/PSMA7/COX7B/COX7C/ATOX1/COX5B/COX6B1/COX6C/TXN/COX6A1/SOD2/UBB/NDUFA4/SOD1/PRDX1/GPX1/FABP1/ALB
T_5	R-HSA-3000480	Scavenging by Class A Receptors	-1.73916	0.000598022	0.0170823	CALR/COL4A1/HSP90B1/COL4A2/APOE/APOB/FTH1/APOA1/FTL
T_5	R-HSA-2029480	Fcgamma receptor (FCGR) dependent phagocytosis	1.68808	0.000752114	0.0210064	FYN/WIPF1/PIK3R1/MYH9/ARPC2/CD3G/CD247/CFL1/CYFIP2/MAPK1/NCKAP1L/VAV3/ACTR2/MYO5A/ACTG1/MYO9B/WAS/ARPC1B/ACTR3/ACTB/WIPF2/NCK1/ELMO1/VAV1/GRB2/PLCG1/PLCG2/WASF2/ABI1/ITPR1
T_5	R-HSA-3000178	ECM proteoglycans	-1.73166	0.000826594	0.0222735	LAMA5/COL1A2/COL1A1/VCAN/LAMC1/DCN/LAMB2/ITGA9/ITGB1/ITGB5/LAMA4/BGN/COL4A1/COL4A2/HSPG2/APP/FN1/SPARC/SERPINE1/VTN
T_5	R-HSA-8963901	Chylomicron remodeling	-1.6911	0.000835822	0.0222735	APOC2/APOE/APOB/APOA1/APOC3/APOA2
T_5	R-HSA-140837	Intrinsic Pathway of Fibrin Clot Formation	-1.76418	0.000850648	0.0222735	PROS1/SERPINA5/F9/KLKB1/PRCP/SERPIND1/F11/F8/PROC/F2/SERPINC1/VWF/SERPING1/F12/KNG1/A2M
T_5	R-HSA-9013149	RAC1 GTPase cycle	1.57672	0.0010651	0.0273195	ARAP2/ARHGAP15/ARHGDIB/WIPF1/PIK3R1/DOCK10/DOCK8/DOCK2/IQGAP2/ARHGAP25/IQGAP1/CYFIP2/ARHGAP30/ARHGAP26/PREX1/FMNL1/DOCK11/NCKAP1L/VAV3/TAGAP/ARHGAP9/MYO9B/WAS/SOS1/TAOK3/DEF6/CYBA/ARHGAP4/ABR/WIPF2/GIT2/ARHGEF6/SPATA13/FAM13B/PAK2/VAV1/MPP7/GNA13/KTN1/WASF2
T_5	R-HSA-70263	Gluconeogenesis	-1.75845	0.00113288	0.0284769	PC/ENO1/SLC25A13/ALDOA/GOT1/FBP1/TPI1/GAPDH/PCK1/ALDOB
T_5	R-HSA-400206	Regulation of lipid metabolism by PPARalpha	-1.6441	0.00116839	0.0287939	CYP4A11/PPARA/NR1H4/ANGPTL4/ALAS1/HMGCS1/PLIN2/CD36/ABCB4/ABCA1/HMGCS2/G0S2/PPARGC1A/SULT2A1/ACSL1/AGT/FABP1/APOA1/APOA2
T_5	R-HSA-189445	Metabolism of porphyrins	-1.75945	0.00122504	0.0293658	SLCO2B1/ALAS1/BLVRB/ABCC2/SLCO1B1/GSTA1/FABP1/ALB
T_5	R-HSA-8963888	Chylomicron assembly	-1.685	0.00123833	0.0293658	APOC2/P4HB/APOE/APOB/APOA1/APOC3/APOA2
T_5	R-HSA-195258	RHO GTPase Effectors	1.49677	0.00131545	0.0298984	PPP2R5C/WIPF1/EVL/MYH9/RAC2/ARPC2/IQGAP2/YWHAB/PRKCB/YWHAZ/PFN1/IQGAP1/CFL1/TUBA4A/CYFIP2/ROCK1/MAPK1/CALM1/FMNL1/PPP1R12A/NCKAP1L/DIAPH1/CDKN1B/ACTR2/KIF5B/ACTG1/DYNC1H1/MYL12A/WAS/PAFAH1B1/ARPC1B/FLNA/ACTR3/BUB3/CYBA/RANBP2/KIF2A/XPO1/CENPC/ACTB/WIPF2/NUP98/RHOG/TAOK1/YWHAQ/NCK1/PPP2R5E/PAK2/GRB2/MAD1L1/KTN1/KDM4C/CLASP1/WASF2/NCOA2/PPP1CB/ABI1
T_5	R-HSA-2172127	DAP12 interactions	1.70757	0.00132013	0.0298984	FYN/HLA-B/HLA-E/HLA-C/PIK3R1/KLRD1/LCK/B2M/LCP2/GRAP2/VAV3/KLRK1/SOS1/LAT/GRB2/PLCG1/PLCG2
T_5	R-HSA-194068	Bile acid and bile salt metabolism	-1.74325	0.00133216	0.0298984	ACOX2/OSBPL1A/CYP39A1/SLC10A1/AKR1D1/RXRA/CYP8B1/OSBPL9/HSD17B4/NR1H4/SLC27A5/AKR1C4/AKR1C2/ABCC3/SLCO1B1/AKR1C1/SCP2/SLC27A2/AKR1C3/BAAT/ABCB11/ALB
T_5	R-HSA-2168880	Scavenging of heme from plasma	-1.68206	0.00141112	0.031067	HPR/LRP1/CD163/HPX/JCHAIN/AMBP/HP/APOA1/ALB
T_5	R-HSA-9012999	RHO GTPase cycle	1.43404	0.00143895	0.031067	ARAP2/ARHGAP15/CDC42SE2/IL32/ARHGDIB/WIPF1/FNBP1/AKAP13/PIK3R1/DOCK10/RAC2/DOCK8/LCK/STK10/DOCK2/IQGAP2/RHOH/ARHGAP25/NCK2/IQGAP1/CYFIP2/ARHGAP30/ROCK1/ARHGEF1/ARHGAP26/STK38/SLC4A7/PREX1/FMNL1/RAPGEF1/DOCK11/CAPZB/ZAP70/PHIP/NCKAP1L/VAV3/TAGAP/DIAPH1/ARHGEF3/HNRNPC/FGD3/ARHGAP9/ADD3/ACTG1/MYO9B/WAS/MSI2/SOS1/TAOK3/ITSN2/DEF6/PTK2B/TPM3/CYBA/RALGAPA1/ARHGAP4/ACTB/ABR/RBMX/WIPF2/SLK/RHOG/GIT2/ARHG…
T_5	R-HSA-1989781	PPARA activates gene expression	-1.65234	0.00145838	0.031067	CYP4A11/PPARA/NR1H4/ANGPTL4/ALAS1/HMGCS1/PLIN2/CD36/ABCB4/ABCA1/HMGCS2/G0S2/PPARGC1A/SULT2A1/ACSL1/AGT/FABP1/APOA1/APOA2
T_5	R-HSA-1474290	Collagen formation	-1.69966	0.00193502	0.0405337	COL8A1/ADAMTS2/COL3A1/BMP1/COL6A1/COL6A2/COL7A1/PLOD1/COL15A1/PXDN/COL1A2/COL1A1/PLOD2/CTSS/SERPINH1/COL27A1/CD151/COL4A1/P4HB/COL4A2/PPIB/CTSL/CTSB/COL18A1/DST
T_5	R-HSA-512988	Interleukin-3, Interleukin-5 and GM-CSF signaling	1.65527	0.00203629	0.0418496	FYN/PIK3R1/INPP5D/IL2RG/JAK1/YWHAZ/RAPGEF1/JAK3/PIK3CD/STAT5B/IL2RB/SOS1/VAV1/GRB2/UBA52/CBL
T_5	R-HSA-8964058	HDL remodeling	-1.6724	0.00206444	0.0418496	APOC2/APOE/APOA1/APOC3/ALB
T_5	R-HSA-72203	Processing of Capped Intron-Containing Pre-mRNA	1.47981	0.00213279	0.042549	SRSF7/HNRNPUL1/SF3B1/TPR/FUS/HNRNPC/HSPA8/CCAR1/SNRNP200/SRRM2/HNRNPA3/HNRNPL/HNRNPA1/SF1/SRSF2/POLR2B/HNRNPU/NUP210/YBX1/RANBP2/PRPF40A/SRSF11/RBMX/HNRNPA2B1/PRPF8/PCF11/SRSF5/NUP98/DDX5/SRRT/HNRNPD/SF3B2/DDX46/DHX9/PPWD1/WDR33/SRRM1/RBM5/HNRNPH1/PAPOLA/POLR2A/CWC25/HNRNPK/THOC2/HNRNPR/PCBP2/NUP205/RNPC3/AQR/SF3B3/NUP107/PPIL4/SRSF10/UPF3B/SLU7/DDX23/THOC1/HNRNPA0/CASC3/ZRSR2/CWC27/NUP153/PRPF3/…
Stell	R-HSA-397014	Muscle contraction	2.02623	5.99343e-09	7.82931e-06	ACTA2/MYL9/CALD1/TPM2/TPM1/MYH11/MYL6/VIM/MYLK/CALM2/PLN/VCL/ACTG2/ATP1B3/ITGA1/TPM4/DMD/GUCY1A2/CACNA1C/LMOD1/FXYD1/SLC8A1/ANXA6/SORBS1/FXYD6/TLN1/ATP2B4/CAMK2D/ITPR1/DMPK/CASQ2/KCNE4/HIPK2/FGF14/STIM1/TMOD3/ATP2A2/ABCC9/SORBS3/CACNB2
Stell	R-HSA-1236974	ER-Phagosome pathway	-1.8907	6.6852e-06	0.00356041	PSMA5/TAP2/PSMB3/PSMB2/PSMA7/PSMD13/LY96/SEC61G/PDIA3/PSMB10/PSMA2/UBB/TAP1/SEC61B/TAPBP/CD14/PSMB8/HLA-F/S100A8/S100A9/PSME2/UBC/VAMP8/PSME1/PSMB9/FGA/UBA52/FGB/HLA-E/FGG/HLA-B/HLA-C/HLA-A/B2M
Stell	R-HSA-3000178	ECM proteoglycans	1.90205	8.17662e-06	0.00356041	BGN/SPARC/COL1A1/DCN/COL1A2/COL4A2/COL3A1/FN1/COL4A1/COL6A2/ITGB1/LAMB1/LAMA2/COL6A1/ASPN/LUM/ITGA9/COL6A3/VCAN/COL5A2/LAMA4/ITGAV/COL5A1/LAMC1/ITGA7/APP/PTPRS/COL4A4/ITGA8/TNC/LAMB2
Stell	R-HSA-174824	Plasma lipoprotein assembly, remodeling, and clearance	-1.87753	1.14458e-05	0.00373795	APOC2/LDLR/ABCA1/P4HB/A2M/NPC2/ANGPTL3/PCSK6/APOE/APOB/APOA1/APOC1/APOC3/ALB/APOA2
Stell	R-HSA-1236975	Antigen processing-Cross presentation	-1.88106	1.44951e-05	0.00378704	UBB/CTSL/TAP1/SEC61B/MRC1/TAPBP/CD14/PSMB8/HLA-F/S100A8/CTSS/S100A9/PSME2/UBC/VAMP8/PSME1/PSMB9/FGA/UBA52/CYBA/FGB/HLA-E/FGG/HLA-B/HLA-C/HLA-A/B2M
Stell	R-HSA-3781865	Diseases of glycosylation	1.87853	1.97459e-05	0.00390877	BGN/DCN/ADAMTS1/NOTCH3/ADAMTSL2/THBS1/ADAMTS2/ADAMTSL1/ADAMTS9/ADAMTS4/LUM/GPC6/VCAN/ADAMTS12/SEMA5A/SDC2/ADAMTSL3/CHSY1/PRELP/EXT1/CSPG4/THBS2
Stell	R-HSA-71291	Metabolism of amino acids and derivatives	-1.72966	2.09455e-05	0.00390877	AASS/GOT2/SMS/GCDH/PSMA5/PSMB3/HIBCH/PSMB2/PSMA7/CTH/CHDH/PSMD13/ALDH9A1/FAH/PCBD1/TST/ALDH6A1/KYNU/GPT/ACMSD/KMO/MPST/PSMB10/GNMT/DMGDH/PSMA2/CDO1/AFMID/SERINC5/ACADSB/ECHS1/HAO1/AMD1/DHTKD1/BHMT2/SLC25A13/SHMT1/RPL22L1/GOT1/ARG1/GATM/GLUL/ASL/GPT2/PSMB8/RPS4Y1/TSTD1/BHMT/TDO2/HGD/ASS1/HAL/PAH/PSME2/PSME1/HPD/CPS1/RPL36AL/MAT1A/SDS/PSMB9/TAT/FTCD/OAZ1/AGXT/UBA52/SAT1
Stell	R-HSA-6798695	Neutrophil degranulation	-1.62918	2.75714e-05	0.00450212	PGM1/PTPN6/PSMD13/RAP2C/ORMDL3/VNN1/NFKB1/PLAUR/SELL/KCNAB2/CST3/ACAA1/ATP8A1/RAP2B/DOCK2/TMC6/TSPAN14/LRG1/OSTF1/RAP1B/STK10/AP2A2/EEF1A1/A1BG/CAT/ACTR2/IDH1/DPP7/PSMA2/CD47/GGH/SVIP/METTL7A/PRCP/NCKAP1L/ANPEP/CXCL1/FGL2/COTL1/DIAPH1/CD68/DSP/ITGAL/RHOF/PSAP/PYCARD/B4GALT1/CD55/RHOG/TBC1D10C/ARHGAP9/DDX3X/PECAM1/CTSH/SERPINA3/CMTM6/SERPINB1/RAB27A/PTPRB/SLC2A3/ARG1/GLIPR1/TNFRSF1B/RNASET2/SLPI/H…
Stell	R-HSA-8948216	Collagen chain trimerization	1.87699	3.33251e-05	0.00483701	COL1A1/COL1A2/COL4A2/COL3A1/COL4A1/COL6A2/COL6A1/COL14A1/COL6A3/COL5A2/COL18A1/COL12A1/COL5A1/COL27A1/COL4A4
Stell	R-HSA-202403	TCR signaling	-1.82592	4.42688e-05	0.0057829	PSMB2/PSMA7/PSMD13/PAK2/NCK1/NFKB1/GRAP2/CSK/PLCG2/PSMB10/CD4/PSMA2/LCP2/UBB/ZAP70/ITK/INPP5D/LAT/WAS/PTPN22/HLA-DQA2/TRAT1/CD247/PSMB8/LCK/CD3G/EVL/PSME2/UBC/NFKBIA/HLA-DQA1/PSME1/PIK3R1/PSMB9/HLA-DRB5/HLA-DQB1/CD3E/UBA52/CD3D/HLA-DPA1/HLA-DRB1/PTPRC/HLA-DPB1/HLA-DRA
Stell	R-HSA-388841	Costimulation by the CD28 family	-1.85276	5.83402e-05	0.00692825	PTPN6/GRB2/PPP2R1B/PAK2/CD28/GRAP2/CTLA4/CSK/CD4/ICOS/TNFRSF14/HLA-DQA2/CDC42/CD247/LCK/CD3G/FYN/PPP2R5C/HLA-DQA1/PIK3R1/HLA-DRB5/HLA-DQB1/CD3E/CD3D/HLA-DPA1/HLA-DRB1/HLA-DPB1/HLA-DRA
Stell	R-HSA-389948	PD-1 signaling	-1.79913	7.13874e-05	0.00777121	HLA-DQA2/CD247/LCK/CD3G/HLA-DQA1/HLA-DRB5/HLA-DQB1/CD3E/CD3D/HLA-DPA1/HLA-DRB1/HLA-DPB1/HLA-DRA
Stell	R-HSA-202430	Translocation of ZAP-70 to Immunological synapse	-1.77446	8.20705e-05	0.00807749	ZAP70/PTPN22/HLA-DQA2/CD247/LCK/CD3G/HLA-DQA1/HLA-DRB5/HLA-DQB1/CD3E/CD3D/HLA-DPA1/HLA-DRB1/HLA-DPB1/HLA-DRA
Stell	R-HSA-202424	Downstream TCR signaling	-1.82667	8.65678e-05	0.00807749	PSMB10/CD4/PSMA2/UBB/INPP5D/HLA-DQA2/TRAT1/CD247/PSMB8/LCK/CD3G/PSME2/UBC/NFKBIA/HLA-DQA1/PSME1/PIK3R1/PSMB9/HLA-DRB5/HLA-DQB1/CD3E/UBA52/CD3D/HLA-DPA1/HLA-DRB1/HLA-DPB1/HLA-DRA
Stell	R-HSA-877300	Interferon gamma signaling	-1.81874	0.000106526	0.00843492	IRF8/SUMO1/IRF3/SP100/OASL/GBP5/TRIM22/IFNGR1/STAT1/HLA-DQA2/HLA-F/IRF1/IFNG/CD44/HLA-DQA1/HLA-DRB5/HLA-DQB1/HLA-E/HLA-DPA1/HLA-DRB1/HLA-DPB1/HLA-B/HLA-C/HLA-A/B2M/HLA-DRA
Stell	R-HSA-196854	Metabolism of vitamins and cofactors	-1.72636	0.000112726	0.00843492	PCCA/MTHFD1/SLC5A6/CD320/MTHFD2L/PANK1/ENPP1/CYP8B1/VNN1/PARP4/SDC1/GCH1/SLC23A2/CD38/NADK2/PC/ACACB/BCO2/FASN/SDC4/IDH1/MTHFS/CALM1/PARP14/ACP5/APOC2/AKR1C4/LDLR/SHMT1/APOM/GCHFR/PARP8/SLC2A3/NAMPT/AOX1/HSP90AA1/AKR1C1/APOE/AKR1C3/GPHN/CYB5A/ALDH1L1/APOB/APOA1/RBP4/TTR/APOC3/APOA2
Stell	R-HSA-8963899	Plasma lipoprotein remodeling	-1.827	0.000115424	0.00843492	ANGPTL3/PCSK6/APOE/APOB/APOA1/APOC3/ALB/APOA2
Stell	R-HSA-202427	Phosphorylation of CD3 and TCR zeta chains	-1.76856	0.000116227	0.00843492	PTPN22/HLA-DQA2/CD247/LCK/CD3G/HLA-DQA1/HLA-DRB5/HLA-DQB1/CD3E/CD3D/HLA-DPA1/HLA-DRB1/PTPRC/HLA-DPB1/HLA-DRA
Stell	R-HSA-445355	Smooth Muscle Contraction	1.84298	0.000137128	0.00942804	ACTA2/MYL9/CALD1/TPM2/TPM1/MYH11/MYL6/MYLK/CALM2/VCL/ACTG2/ITGA1/TPM4/GUCY1A2/LMOD1
Stell	R-HSA-390522	Striated Muscle Contraction	1.82186	0.000182036	0.0111594	TPM2/TPM1/VIM/TPM4/DMD
Stell	R-HSA-1650814	Collagen biosynthesis and modifying enzymes	1.86086	0.000182316	0.0111594	COL1A1/COL1A2/COL4A2/COL3A1/COL4A1/COL6A2/ADAMTS2/COL6A1/COL14A1/COL6A3/COL5A2/COL18A1/SERPINH1/COL12A1/COL5A1/COL27A1/PCOLCE/COL4A4
Stell	R-HSA-1474244	Extracellular matrix organization	1.68976	0.000198694	0.0111594	TIMP1/BGN/SPARC/COL1A1/DCN/COL1A2/COL4A2/ADAMTS1/COL3A1/FN1/COL4A1/CD151/THBS1/COL6A2/ITGB1/ADAMTS2/ACTN1/LAMB1/LAMA2/ITGA1/ADAMTS9/ADAMTS4/COL6A1/DMD/COL14A1/ASPN/MFAP4/LUM/ITGA9/COL6A3/LTBP1/VCAN/COL5A2/COL18A1/LAMA4/SERPINH1/COL12A1/ITGAV/SDC2/PDGFA/BSG/NID1/FBN1/DDR2/DST/COL5A1/LAMC1/COL27A1/JAM3/ITGA7/PXDN/ELN/PCOLCE/TIMP2/APP/PTPRS/COL4A4/ITGA8/TNC/LAMB2/LTBP4/FBLN5/LOXL2/FBLN1/TNXB/CRTAP/L…
Stell	R-HSA-189445	Metabolism of porphyrins	-1.77424	0.000199667	0.0111594	ALAS1/ABCC2/BLVRB/SLCO1B1/GSTA1/FABP1/ALB
Stell	R-HSA-5627117	RHO GTPases Activate ROCKs	1.7816	0.000208587	0.0111594	MYL9/MYH11/MYL6/PPP1R12A/PPP1R12B/RHOC/MYH9/ROCK2/RHOB/MYH10/PPP1CB/ROCK1/RHOA
Stell	R-HSA-8963898	Plasma lipoprotein assembly	-1.74768	0.000213567	0.0111594	APOC2/ABCA1/P4HB/A2M/APOE/APOB/APOA1/APOC1/APOC3/APOA2
Stell	R-HSA-1236977	Endosomal/Vacuolar pathway	-1.69435	0.000225231	0.0113163	CTSL/HLA-F/CTSS/HLA-E/HLA-B/HLA-C/HLA-A/B2M
Stell	R-HSA-1474228	Degradation of the extracellular matrix	1.80164	0.000249763	0.0120841	TIMP1/COL1A1/DCN/COL1A2/COL4A2/ADAMTS1/COL3A1/FN1/COL4A1/COL6A2/LAMB1/ADAMTS9/ADAMTS4/COL6A1/COL14A1/COL6A3/COL5A2/COL18A1/COL12A1/BSG/NID1/FBN1/COL5A1/LAMC1/ELN/TIMP2/COL4A4
Stell	R-HSA-975634	Retinoid metabolism and transport	-1.75884	0.000260337	0.0121458	APOC2/AKR1C4/LDLR/APOM/AKR1C1/APOE/AKR1C3/APOB/APOA1/RBP4/TTR/APOC3/APOA2
Stell	R-HSA-1474290	Collagen formation	1.79747	0.000272599	0.0122793	COL1A1/COL1A2/COL4A2/COL3A1/COL4A1/CD151/COL6A2/ADAMTS2/COL6A1/COL14A1/COL6A3/COL5A2/COL18A1/SERPINH1/COL12A1/DST/COL5A1/COL27A1/PXDN/PCOLCE/COL4A4
Stell	R-HSA-2172127	DAP12 interactions	-1.78365	0.000309692	0.0134646	GRB2/GRAP2/VAV3/PLCG2/LCP2/LAT/LCK/FYN/PIK3R1/KLRD1/HLA-E/TYROBP/HLA-B/HLA-C/B2M
Stell	R-HSA-5625900	RHO GTPases activate CIT	1.77155	0.000319526	0.0134646	MYL9/MYH11/MYL6/PPP1R12A/PPP1R12B/RHOC/MYH9/RHOB/MYH10/PPP1CB/RHOA
Stell	R-HSA-202433	Generation of second messenger molecules	-1.7828	0.000368903	0.0147387	PAK2/NCK1/GRAP2/PLCG2/CD4/LCP2/ZAP70/ITK/LAT/WAS/HLA-DQA2/CD247/LCK/CD3G/EVL/HLA-DQA1/HLA-DRB5/HLA-DQB1/CD3E/CD3D/HLA-DPA1/HLA-DRB1/HLA-DPB1/HLA-DRA
Stell	R-HSA-2022090	Assembly of collagen fibrils and other multimeric structures	1.81702	0.000372327	0.0147387	COL1A1/COL1A2/COL4A2/COL3A1/COL4A1/CD151/COL6A2/COL6A1/COL14A1/COL6A3/COL5A2/COL18A1/COL12A1/DST/COL5A1/COL27A1/PXDN/PCOLCE/COL4A4
Stell	R-HSA-5625740	RHO GTPases activate PKNs	1.81768	0.000389183	0.0149528	MYL9/MYH11/MYL6/PPP1R14A/PPP1R12A/PPP1R12B/RHOC/MYH9/RHOB/MYH10/PPP1CB/RHOA/YWHAQ
Stell	R-HSA-5627123	RHO GTPases activate PAKs	1.77268	0.000545231	0.0203498	MYL9/MYH11/MYL6/MYLK/CALM2/FLNA/PPP1R12A/PPP1R12B/MYH9/MYH10/PPP1CB
Stell	R-HSA-6806667	Metabolism of fat-soluble vitamins	-1.77464	0.000577422	0.0209526	APOC2/AKR1C4/LDLR/APOM/AKR1C1/APOE/AKR1C3/APOB/APOA1/RBP4/TTR/APOC3/APOA2
Stell	R-HSA-189483	Heme degradation	-1.71766	0.00069756	0.0246279	ABCC2/BLVRB/SLCO1B1/GSTA1/FABP1/ALB
Stell	R-HSA-6803157	Antimicrobial peptides	-1.75472	0.000734761	0.0251922	RNASE6/LCN2/CCR6/CD4/DEFB1/LEAP2/S100A8/S100A9/PLA2G2A/CLU/LYZ/GNLY
Stell	R-HSA-8874081	MET activates PTK2 signaling	1.78804	0.000769767	0.0251922	COL1A1/COL1A2/COL3A1/FN1/ITGB1/LAMB1/LAMA2/PTK2/HGF/COL5A2/LAMA4/COL5A1/LAMC1/COL27A1/LAMB2
Stell	R-HSA-9033241	Peroxisomal protein import	-1.76808	0.000771395	0.0251922	HMGCL/PECR/PIPOX/ECI2/ACOX1/ACAA1/EPHX2/CAT/IDH1/HAO2/PHYH/HAO1/EHHADH/UBB/ECH1/UBE2D3/LONP2/SCP2/SLC27A2/GSTK1/BAAT/UBC/AGXT/UBA52
Stell	R-HSA-3906995	Diseases associated with O-glycosylation of proteins	1.78339	0.000830932	0.0264746	ADAMTS1/NOTCH3/ADAMTSL2/THBS1/ADAMTS2/ADAMTSL1/ADAMTS9/ADAMTS4/ADAMTS12/SEMA5A/ADAMTSL3/THBS2/ADAMTS13
Stell	R-HSA-419037	NCAM1 interactions	1.77799	0.000899599	0.02798	COL4A2/COL3A1/COL4A1/COL6A2/COL6A1/CACNA1C/COL6A3/COL5A2/COL5A1/COL4A4
Stell	R-HSA-8978868	Fatty acid metabolism	-1.65888	0.00095048	0.028875	ACADS/ACBD5/ACBD4/CROT/CYP1A2/FAAH/HADHB/HSD17B4/THRSP/ELOVL6/ACSF2/ACADM/CYP4F2/HSD17B8/SLC27A3/HACL1/ALOX5/ACOT13/PECR/HACD4/ECI2/PON3/PCCA/HADHA/GPX2/ALDH3A2/CYP4A11/CYP8B1/ACSM3/ACOX1/SCD/ACAA1/EPHX2/ACACB/FASN/CPT1A/PTGES3/HAO2/TECR/TBXAS1/ACSL5/ECHS1/PHYH/PRKAG2/ACADVL/HPGD/PTGR1/DECR1/EHHADH/PON1/GPX4/ACOT12/ACAA2/FAAH2/CYP4F3/DBI/SCP2/SLC27A2/ACSL1/GPX1/AKR1C3/ALOX5AP/CYP2C8/CYP2C9
Stell	R-HSA-416572	Sema4D induced cell migration and growth-cone collapse	1.7513	0.000978344	0.029046	MYL9/MYH11/MYL6/RHOC/MYH9/ROCK2/RHOB/MYH10/ROCK1/RHOA
Stell	R-HSA-8957322	Metabolism of steroids	-1.67371	0.00105388	0.0305932	SLC10A1/LBR/CYP8B1/SCD/SRD5A1/PPARA/HSD11B1/ACACB/HSD17B7/FASN/DHCR24/FDPS/HMGCS1/ABCC3/AKR1C2/MSMO1/MVD/AKR1C4/SLC27A5/SERPINA6/GPAM/SC5D/HSD17B11/EBP/SLCO1B1/HSD17B2/SCP2/AKR1C1/SLC27A2/IDI1/INSIG1/ABCB11/BAAT/AKR1C3/GC/ALB
Stell	R-HSA-9635486	Infection with Mycobacterium tuberculosis	-1.72561	0.00112089	0.0311199	UBB/MRC1/PGK1/RNF213/UBC/ENO1/UBA52/CORO1A/B2M
Stell	R-HSA-375276	Peptide ligand-binding receptors	-1.66109	0.00112397	0.0311199	CCR6/CXCL16/CXCL1/CXCL3/PSAP/CCR7/AGT/CXCR6/C5/XCL1/CCL3L3/F2/XCL2/SAA1/CCL20/CXCL8/KNG1/C3/ANXA1/CCL4/CXCR4/CCL5
Stell	R-HSA-913531	Interferon Signaling	-1.61532	0.00114349	0.0311199	KPNA2/IRF8/SUMO1/IRF3/SP100/ADAR/OASL/IFITM1/GBP5/TRIM22/UBB/UBE2L6/IFNGR1/STAT1/HLA-DQA2/PSMB8/HLA-F/IFI27/IRF1/IFNG/UBC/CD44/HLA-DQA1/HLA-DRB5/HLA-DQB1/ISG20/UBA52/HLA-E/HLA-DPA1/HLA-DRB1/HLA-DPB1/HLA-B/HLA-C/HLA-A/B2M/HLA-DRA
Stell	R-HSA-2187338	Visual phototransduction	-1.71525	0.00118921	0.0317038	BCO2/SDC4/CALM1/DHRS3/APOC2/AKR1C4/LDLR/APOM/HSD17B6/AKR1C1/APOE/AKR1C3/APOB/APOA1/RBP4/TTR/APOC3/APOA2
Stell	R-HSA-373076	Class A/1 (Rhodopsin-like receptors)	-1.62375	0.00122631	0.032039	CCR6/CXCL16/P2RY10/S1PR4/CXCL1/CXCL3/PSAP/CCR7/AGT/LPAR6/PTGER4/CXCR6/C5/ADRA1A/XCL1/CCL3L3/F2/XCL2/SAA1/CCL20/CXCL8/GPR65/KNG1/GPR183/C3/ANXA1/CCL4/CXCR4/CCL5
Stell	R-HSA-446353	Cell-extracellular matrix interactions	1.73349	0.00128895	0.0330153	ACTB/ITGB1/FLNA/ACTN1/ACTG1/FERMT2/ILK/LIMS1/RSU1/FBLIM1/PARVA
Stell	R-HSA-198933	Immunoregulatory interactions between a Lymphoid and a non-Lymphoid cell	-1.65784	0.00132	0.0331603	KLRC1/ITGA4/CXADR/NCR3/IFITM1/LAIR2/ICAM2/ITGAL/CRTAM/KLRG1/FCGR3A/SH2D1A/CD8B/CD8A/ICAM3/CD247/KLRF1/HLA-F/CD3G/CD96/CLEC2D/ITGB2/CLEC2B/CD3E/C3/KLRD1/CD3D/HLA-E/HCST/TYROBP/HLA-B/HLA-C/HLA-A/KLRB1/B2M
Stell	R-HSA-2168880	Scavenging of heme from plasma	-1.67318	0.00137133	0.0337999	CD163/HPX/JCHAIN/AMBP/HP/APOA1/ALB
Stell	R-HSA-8936459	RUNX1 regulates genes involved in megakaryocyte differentiation and platelet function	1.79242	0.00150496	0.0364065	MYL9/THBS1
Stell	R-HSA-8875878	MET promotes cell motility	1.78775	0.00155537	0.0369418	COL1A1/COL1A2/COL3A1/FN1/ITGB1/LAMB1/LAMA2/PTK2/TNS3/HGF/COL5A2/LAMA4/COL5A1/LAMC1/COL27A1/LAMB2/LAMC3/GAB1/COL11A1/RAC1/LAMA5/ITGA3
Stell	R-HSA-211859	Biological oxidations	-1.59962	0.0015865	0.0370084	ADH6/CYP4A11/CYP8B1/GLYAT/CYP4F12/CES2/MAOB/CNDP2/GCLC/UGT2B10/ALDH2/CYP2A13/ACSM5/CYP3A43/MAT2B/PTGES3/AADAC/TPST2/ALDH1A1/AKR1A1/TBXAS1/CYP2D6/UGT2B7/UGT2B15/UGP2/UGT2B4/CYP4F3/ADH1A/GSTK1/SULT2A1/POR/CES1/ADH4/GSTA2/ADH1B/MAT1A/MGST1/CYP2C8/CYP2E1/ACSM2A/CYP3A4/CYP2C9/CYP2B6/GSTA1/CYP3A5
Stell	R-HSA-500792	GPCR ligand binding	-1.52127	0.00164884	0.0377879	CCR6/CXCL16/P2RY10/RAMP2/S1PR4/CRHBP/CXCL1/CXCL3/PSAP/RAMP3/CCR7/CD55/AGT/LPAR6/PTGER4/CXCR6/C5/ADRA1A/XCL1/CCL3L3/F2/ADGRE5/GNG2/XCL2/SAA1/CCL20/CXCL8/GPR65/KNG1/GPR183/C3/ANXA1/CCL4/CXCR4/CCL5
Stell	R-HSA-8963901	Chylomicron remodeling	-1.67078	0.00168011	0.0378405	APOC2/APOE/APOB/APOA1/APOC3/APOA2
Stell	R-HSA-9006934	Signaling by Receptor Tyrosine Kinases	1.50054	0.00196703	0.0435519	SPARC/COL1A1/ID3/COL1A2/COL4A2/CALM2/COL3A1/CAV1/PDGFRB/FN1/ACTB/COL4A1/HSPB1/FOS/THBS1/MEF2C/COL6A2/ITGB1/EGR1/LAMB1/LAMA2/IGF2/COL6A1/ACTG1/PGF/AXL/PTK2/TNS3/COL6A3/FOSB/HGF/COL5A2/PTN/ROCK2/JUNB/MYC/LAMA4/CXCL12/PAG1/ITGAV/PDGFA/AKT3/COL5A1/NGF/LAMC1/ROCK1/COL27A1/DOCK1/YAP1/ID4/ARHGEF7/AP2M1/PLAT/FGFR1/RHOA/PTPRS/COL4A4/FER/NRP1/NCKAP1/STAT3/THBS2/ATP6V1G1/CTNNA1/ITPR1/LAMB2/BRK1/NTRK2/TCF12/…
Stell	R-HSA-983169	Class I MHC mediated antigen processing & presentation	-1.52087	0.00214122	0.0466184	KLHL20/SIAH2/LNPEP/CYBB/NCF1/BCAP31/PSMD11/NEDD4L/FBXO21/RNF144B/FBXO7/PSMA5/TAP2/PSMB3/PSMB2/RBCK1/PSMA7/PSMD13/CDC26/LY96/HSPA5/SEC61G/PDIA3/WWP1/ERAP2/HECTD1/PSMB10/PSMA2/UBB/UBE2L6/CTSL/TAP1/SEC61B/MRC1/UBE2D3/TAPBP/UBE2B/CD14/RNF213/RNF19A/PSMB8/HLA-F/S100A8/CTSS/S100A9/PSME2/UBC/VAMP8/PSME1/PSMB9/FGA/UBA52/CYBA/FGB/HLA-E/FGG/HLA-B/HLA-C/HLA-A/B2M
Myel_4	R-HSA-6798695	Neutrophil degranulation	2.06776	4.46082e-13	6.38602e-10	FTL/TYROBP/PSAP/FTH1/FCER1G/CTSB/NPC2/CTSD/CST3/LYZ/S100A11/CD68/CTSS/CD63/GRN/CSTB/CD14/FABP5/LGALS3/CTSZ/VAMP8/ASAH1/CTSC/FCGR2A/PLAUR/SDCBP/RNASET2/FGL2/HSPA1A/HSPA1B/C5AR1/CYBA/ITGB2/PYCARD/CYBB/GSTP1/CTSH/ARPC5/ANXA2/RHOA/CFD/B2M/RAB31/CREG1/HSP90AA1/RAC1/MNDA/ATP6AP2/LAIR1/PKM/CAP1/PPIA/C3AR1/ITGAX/RHOG/ALDOA/TUBB/ACTR2/CMTM6/HSPA6/CTSA/TIMP2/GSN/LAMP2/COTL1/BST2/S100A9/RAP2B/GMFG/TLR2/LAMT…
Myel_4	R-HSA-2132295	MHC class II antigen presentation	2.12491	6.23346e-12	4.46184e-09	CD74/HLA-DRA/HLA-DPA1/HLA-DRB1/HLA-DPB1/CTSB/CTSD/HLA-DRB5/HLA-DQA1/HLA-DQB1/CTSS/LGMN/HLA-DQA2/CTSL/CTSC/HLA-DMB/TUBA1B/CTSH/AP2S1/IFI30/CAPZB/CTSA/RAB7A/AP1S2/AP1B1/CANX/CAPZA2/CLTA/HLA-DOA
Myel_4	R-HSA-877300	Interferon gamma signaling	1.89696	1.23238e-05	0.00588081	HLA-DRA/HLA-DPA1/HLA-DRB1/HLA-DPB1/HLA-DRB5/HLA-DQA1/HLA-DQB1/HLA-DQA2/MT2A/IFI30/B2M/STAT1/FCGR1A/VCAM1/IFNGR1/ICAM1/OAS1/PTAFR/IFNGR2/IRF8/HLA-B
Myel_4	R-HSA-211945	Phase I - Functionalization of compounds	-1.73603	5.06658e-05	0.0158549	CYP4F12/CYB5R3/CYP7B1/CYP2A13/CYP8B1/CYP39A1/MAOA/CYP2D6/CYB5B/CYP4A11/NCOA1/AADAC/MAOB/CYP3A43/NCOA2/FMO3/ADH1A/NR1H4/CES1/ADH4/CYP4F3/ADH1B/POR/CYP2E1/CYP3A4/CYP2C9/CYP2C8/CYP2B6/CYP3A5
Myel_4	R-HSA-211897	Cytochrome P450 - arranged by substrate type	-1.76707	5.53756e-05	0.0158549	CYP3A43/NCOA2/NR1H4/CYP4F3/POR/CYP2E1/CYP3A4/CYP2C9/CYP2C8/CYP2B6/CYP3A5
Myel_4	R-HSA-913531	Interferon Signaling	1.81319	7.24504e-05	0.0172864	HLA-DRA/HLA-DPA1/HLA-DRB1/HLA-DPB1/HLA-DRB5/HLA-DQA1/HLA-DQB1/HLA-DQA2/MT2A/IFI30/IFI6/B2M/SAMHD1/ISG15/STAT1/FCGR1A/UBA52/BST2/VCAM1/IFNGR1/ICAM1/OAS1/PTAFR/IFNGR2/UBE2L6/IRF8/NUP214/HLA-B/PTPN6/MX1/EIF4A3/EGR1/CIITA/IFIT3/IFITM3/OAS3/GBP1/IFNAR1/PRKCD/MX2/TRIM14/GBP2/IFIT2/OAS2
Myel_4	R-HSA-211859	Biological oxidations	-1.65609	0.000195043	0.0398885	MAOB/GLYAT/UGT2B4/UGT2B7/UGT2B15/CYP3A43/NCOA2/FMO3/UGP2/ADH1A/NR1H4/CES1/GSTA2/ADH4/CYP4F3/TPST1/SULT2A1/ADH1B/MGST1/NNMT/MAT1A/POR/CYP2E1/GSTA1/CYP3A4/CYP2C9/ACSM2A/CYP2C8/CYP2B6/CYP3A5
Myel_4	R-HSA-211981	Xenobiotics	-1.73324	0.000236306	0.0422863	CYP3A43/CYP2E1/CYP3A4/CYP2C9/CYP2C8/CYP2B6/CYP3A5
T_reg	R-HSA-72766	Translation	2.19004	6.78598e-13	7.17885e-10	EEF1A1/RPS27L/EEF1D/RPL36AL/UBA52/EIF3H/EIF3K/EEF2/EIF3E/RPS4Y1/SRP14/SPCS1/TRMT112/EIF3F/SSR2/EIF4A2/EEF1B2/EIF3D/MRPS6/SSR4/MRPL33/EIF3G/MRPS21/EIF3L/EIF4E/SEC61B/MRPL57/MRPL51/SEC11A/EIF5/SEC11C/AIMP1/SRP19/TUFM/RPL22L1/SRP9/SPCS2/MRPL47/DDOST/EIF3I/EIF3J/SEC61G/MRPL42/MRPL50/CHCHD1/EIF3M/MRPL52/MRPL1/TRAM1/MRPL34/MRPL18/EIF4H/MRPL44/EIF4B/MRPS31/MRPS18C/PPA1/EEF1E1/MRPL22/AURKAIP1/EIF1AX/RPN2…
T_reg	R-HSA-162906	HIV Infection	2.12743	6.06402e-12	3.20754e-09	HLA-A/B2M/UBC/NPM1/CXCR4/SLC25A6/SKP1/LCK/PSMB9/PSME1/UBA52/PSME2/UBB/PSMB8/RAN/CD247/PSMA7/PSMB1/CD28/PSMB3/PPIA/APOBEC3G/PSMD8/ARF1/PSMA2/CHMP2A/CD4/XRCC6/POLR2K/RBX1/PSMB6/VPS28/AP2M1/PSMC5/PSMA4/PSMA5/RANBP1/SUPT4H1/PSMB2/CHMP2B/POLR2J/PSMC4/TAF7/CCNH/TCEA1/CHMP5/GTF2A2/XRCC5/PSMB10/PSMA1/PSMD13/PAK2/PSMD4/POLR2G/POLR2F/POLR2E/PSMC1/POLR2C/PSMA3/PSMC2/PSMF1/PSMC3/AP2B1/PSMD2/SLC25A5/NMT2/GTF2…
T_reg	R-HSA-381426	Regulation of Insulin-like Growth Factor (IGF) transport and uptake by Insulin-like Growth Factor Binding Proteins (IGFBPs)	-2.05494	2.06089e-10	7.26734e-08	PRSS23/IGFBP3/FAM20A/IGFBP5/PROC/ITIH2/GZMH/P4HB/ADAM10/KTN1/F2/APP/IGFBP4/IGFBP2/SERPINC1/F5/PLG/IGFBP7/CST3/KNG1/SPP1/TIMP1/IGFBP1/FN1/APOE/APOB/SPARCL1/FGA/CP/AHSG/C3/TF/FGG/APOA1/SERPINA1/APOA2/ALB
T_reg	R-HSA-5668541	TNFR2 non-canonical NF-kB pathway	2.1413	4.58273e-10	1.21201e-07	LTB/TNFRSF4/CD27/BIRC3/UBC/TNFRSF18/TNFRSF9/SKP1/PSMB9/PSME1/UBA52/PSME2/UBB/PSMB8/PSMA7/TNFRSF1B/PSMB1/PSMB3/PSMD8/PSMA2/PSMB6/PSMC5/PSMA4/PSMA5/LTA/CD70/PSMB2/PSMC4/TNFRSF13B/PSMB10/TNFRSF14/NFKB2/PSMA1/PSMD13/PSMD4/PSMC1/PSMA3/PSMC2/PSMF1/PSMC3/TNFRSF25/PSMD2/PSMD6/PSMD7/PSMB7
T_reg	R-HSA-8957275	Post-translational protein phosphorylation	-2.03655	9.29395e-10	1.9664e-07	PRSS23/IGFBP3/FAM20A/IGFBP5/PROC/ITIH2/P4HB/ADAM10/KTN1/APP/IGFBP4/SERPINC1/F5/IGFBP7/CST3/KNG1/SPP1/TIMP1/IGFBP1/FN1/APOE/APOB/SPARCL1/FGA/CP/AHSG/C3/TF/FGG/APOA1/SERPINA1/APOA2/ALB
T_reg	R-HSA-162909	Host Interactions of HIV factors	2.09998	6.5025e-09	1.14649e-06	HLA-A/B2M/UBC/NPM1/SLC25A6/SKP1/LCK/PSMB9/PSME1/UBA52/PSME2/UBB/PSMB8/RAN/CD247/PSMA7/PSMB1/CD28/PSMB3/PPIA/APOBEC3G/PSMD8/ARF1/PSMA2/CD4/RBX1/PSMB6/AP2M1/PSMC5/PSMA4/PSMA5/RANBP1/PSMB2/PSMC4/PSMB10/PSMA1/PSMD13/PAK2/PSMD4/PSMC1/PSMA3/PSMC2/PSMF1/PSMC3/AP2B1/PSMD2/SLC25A5/PSMD6/PSMD7/PSMB7/BANF1
T_reg	R-HSA-69306	DNA Replication	2.0661	4.3823e-08	6.62287e-06	UBC/SKP1/PSMB9/PSME1/UBA52/ANAPC16/PSME2/UBB/PSMB8/PSMA7/PSMB1/PSMB3/PSMD8/PSMA2/RBX1/PSMB6/PSMC5/PSMA4/PSMA5/PSMB2/RPA3/PSMC4/PSMB10/RPA2/PSMA1/PSMD13/PSMD4/POLE4/PSMC1/PSMA3/PSMC2/CDC26/DBF4/ANAPC15/PSMF1/PSMC3/PSMD2/POLE3/PSMD6/PSMD7/PSMB7/PSMD14/MCM5/PCNA/RPA1/POLD4/PSMB4/ANAPC11
T_reg	R-HSA-163200	Respiratory electron transport, ATP synthesis by chemiosmotic coupling, and heat production by uncoupling proteins.	2.06868	5.94844e-08	7.86603e-06	UCP2/COX7C/UQCRB/COX4I1/COX8A/NDUFA13/UQCR11/NDUFV2/CYCS/NDUFB8/NDUFA4/COX5B/COX6C/COX7A2L/NDUFA3/NDUFA1/UQCR10/NDUFA11/NDUFB2/COX6A1/COX6B1/NDUFS5/UQCRH/NDUFB11/NDUFB1/NDUFB4/NDUFB3/NDUFC1/UQCRC2/NDUFA6/NDUFA12/COX14/COX5A/NDUFAF3/COQ10B/NDUFS7/NDUFB5/COX7B/NDUFS8/NDUFA2/COX20/NDUFC2/NDUFA5/NDUFS6/SDHA/NDUFB9/NDUFS3/NDUFB7/UQCRFS1/NDUFA9/NDUFAB1
T_reg	R-HSA-69239	Synthesis of DNA	2.05445	8.74973e-08	1.02848e-05	UBC/SKP1/PSMB9/PSME1/UBA52/ANAPC16/PSME2/UBB/PSMB8/PSMA7/PSMB1/PSMB3/PSMD8/PSMA2/RBX1/PSMB6/PSMC5/PSMA4/PSMA5/PSMB2/RPA3/PSMC4/PSMB10/RPA2/PSMA1/PSMD13/PSMD4/POLE4/PSMC1/PSMA3/PSMC2/CDC26/ANAPC15/PSMF1/PSMC3/PSMD2/POLE3/PSMD6/PSMD7/PSMB7/PSMD14/MCM5/PCNA/RPA1/POLD4/PSMB4/ANAPC11
T_reg	R-HSA-69052	Switching of origins to a post-replicative state	2.0466	1.50875e-07	1.50524e-05	UBC/SKP1/PSMB9/PSME1/UBA52/ANAPC16/PSME2/UBB/PSMB8/PSMA7/PSMB1/PSMB3/PSMD8/PSMA2/RBX1/PSMB6/PSMC5/PSMA4/PSMA5/PSMB2/PSMC4/PSMB10/PSMA1/PSMD13/PSMD4/PSMC1/PSMA3/PSMC2/CDC26/ANAPC15/PSMF1/PSMC3/PSMD2/PSMD6/PSMD7/PSMB7/PSMD14/MCM5
T_reg	R-HSA-611105	Respiratory electron transport	2.04521	1.56515e-07	1.50524e-05	COX7C/UQCRB/COX4I1/COX8A/NDUFA13/UQCR11/NDUFV2/CYCS/NDUFB8/NDUFA4/COX5B/COX6C/COX7A2L/NDUFA3/NDUFA1/UQCR10/NDUFA11/NDUFB2/COX6A1/COX6B1/NDUFS5/UQCRH/NDUFB11/NDUFB1/NDUFB4/NDUFB3/NDUFC1/UQCRC2/NDUFA6/NDUFA12/COX14/COX5A/NDUFAF3/COQ10B/NDUFS7/NDUFB5/COX7B/NDUFS8/NDUFA2/COX20/NDUFC2/NDUFA5/NDUFS6/SDHA/NDUFB9/NDUFS3/NDUFB7/UQCRFS1/NDUFA9/NDUFAB1
T_reg	R-HSA-1428517	The citric acid (TCA) cycle and respiratory electron transport	1.98899	2.08058e-07	1.83419e-05	UCP2/COX7C/UQCRB/COX4I1/LDHB/COX8A/NDUFA13/UQCR11/NDUFV2/CYCS/NDUFB8/NDUFA4/COX5B/COX6C/COX7A2L/NDUFA3/NDUFA1/UQCR10/LDHA/NDUFA11/NDUFB2/COX6A1/COX6B1/NDUFS5/UQCRH/MDH2/BSG/NDUFB11/NDUFB1/NDUFB4/NDUFB3/NDUFC1/UQCRC2/NDUFA6/NDUFA12/COX14/COX5A/NDUFAF3/COQ10B/NDUFS7/NDUFB5/COX7B/NDUFS8/NDUFA2/COX20/IDH3G/VDAC1/NDUFC2/NDUFA5/NDUFS6/SDHA/NDUFB9/PDHB/NDUFS3/SLC16A1/NDUFB7/UQCRFS1/NDUFA9/NDUFAB1/ACO2
T_reg	R-HSA-68949	Orc1 removal from chromatin	2.03669	3.63249e-07	2.956e-05	UBC/SKP1/PSMB9/PSME1/UBA52/PSME2/UBB/PSMB8/PSMA7/PSMB1/PSMB3/PSMD8/PSMA2/RBX1/PSMB6/PSMC5/PSMA4/PSMA5/PSMB2/PSMC4/PSMB10/PSMA1/PSMD13/PSMD4/PSMC1/PSMA3/PSMC2/PSMF1/PSMC3/PSMD2/PSMD6/PSMD7/PSMB7/PSMD14/MCM5
T_reg	R-HSA-69002	DNA Replication Pre-Initiation	2.05249	5.21573e-07	3.77589e-05	UBC/PSMB9/PSME1/UBA52/PSME2/UBB/PSMB8/PSMA7/PSMB1/PSMB3/PSMD8/PSMA2/PSMB6/PSMC5/PSMA4/PSMA5/PSMB2/RPA3/PSMC4/PSMB10/RPA2/PSMA1/PSMD13/PSMD4/POLE4/PSMC1/PSMA3/PSMC2/DBF4/PSMF1/PSMC3/PSMD2/POLE3/PSMD6/PSMD7/PSMB7/PSMD14/MCM5
T_reg	R-HSA-69481	G2/M Checkpoints	2.00453	5.35387e-07	3.77589e-05	UBC/PSMB9/PSME1/UBA52/YWHAB/PSME2/UBB/PSMB8/SUMO1/PSMA7/PSMB1/PSMB3/YWHAZ/PSMD8/PSMA2/UBE2N/PSMB6/PSMC5/PSMA4/PSMA5/PSMB2/RPA3/PSMC4/PSMB10/RPA2/PSMA1/YWHAQ/PSMD13/PSMD4/PSMC1/PSMA3/PSMC2/BABAM1/DBF4/PSMF1/PSMC3/PSMD2/RHNO1/PSMD6/PSMD7/PSMB7/PSMD14/MCM5
T_reg	R-HSA-176814	Activation of APC/C and APC/C:Cdc20 mediated degradation of mitotic proteins	2.03483	6.40615e-07	4.23565e-05	UBC/PSMB9/PSME1/UBA52/ANAPC16/PSME2/UBB/PSMB8/PTTG1/PSMA7/BUB3/PSMB1/PSMB3/PSMD8/PSMA2/PSMB6/PSMC5/PSMA4/PSMA5/PSMB2/PSMC4/PSMB10/PSMA1/PSMD13/PSMD4/PSMC1/PSMA3/PSMC2/CDC26/ANAPC15/PSMF1/PSMC3/PSMD2/PSMD6/PSMD7/PSMB7
T_reg	R-HSA-174143	APC/C-mediated degradation of cell cycle proteins	2.0337	8.31676e-07	4.88792e-05	UBC/SKP1/PSMB9/PSME1/UBA52/ANAPC16/PSME2/UBB/PSMB8/PTTG1/PSMA7/BUB3/PSMB1/PSMB3/PSMD8/PSMA2/PSMB6/PSMC5/PSMA4/PSMA5/PSMB2/PSMC4/PSMB10/PSMA1/PSMD13/PSMD4/PSMC1/PSMA3/PSMC2/CDC26/ANAPC15/PSMF1/PSMC3/PSMD2/PSMD6/PSMD7/PSMB7
T_reg	R-HSA-453276	Regulation of mitotic cell cycle	2.0337	8.31676e-07	4.88792e-05	UBC/SKP1/PSMB9/PSME1/UBA52/ANAPC16/PSME2/UBB/PSMB8/PTTG1/PSMA7/BUB3/PSMB1/PSMB3/PSMD8/PSMA2/PSMB6/PSMC5/PSMA4/PSMA5/PSMB2/PSMC4/PSMB10/PSMA1/PSMD13/PSMD4/PSMC1/PSMA3/PSMC2/CDC26/ANAPC15/PSMF1/PSMC3/PSMD2/PSMD6/PSMD7/PSMB7
T_reg	R-HSA-9010553	Regulation of expression of SLITs and ROBOs	2.02816	9.02229e-07	5.02349e-05	UBC/RPS27L/RPL36AL/PSMB9/PSME1/UBA52/PSME2/UBB/PSMB8/RPS4Y1/PSMA7/RBM8A/PSMB1/PSMB3/PSMD8/PSMA2/RBX1/PSMB6/PSMC5/PSMA4/PSMA5/PSMB2/PSMC4/RPL22L1/MAGOH/PSMB10/PSMA1/PSMD13/PSMD4/PSMC1/PSMA3/PSMC2/RNPS1/PSMF1/PSMC3/PSMD2/NCBP2/PSMD6/PSMD7/PSMB7
T_reg	R-HSA-176408	Regulation of APC/C activators between G1/S and early anaphase	2.03211	9.64588e-07	5.09752e-05	UBC/SKP1/PSMB9/PSME1/UBA52/ANAPC16/PSME2/UBB/PSMB8/PSMA7/BUB3/PSMB1/PSMB3/PSMD8/PSMA2/PSMB6/PSMC5/PSMA4/PSMA5/PSMB2/PSMC4/PSMB10/PSMA1/PSMD13/PSMD4/PSMC1/PSMA3/PSMC2/CDC26/ANAPC15/PSMF1/PSMC3/PSMD2/PSMD6/PSMD7/PSMB7
T_reg	R-HSA-174824	Plasma lipoprotein assembly, remodeling, and clearance	-1.94175	1.02955e-06	5.09752e-05	P4HB/ANGPTL3/AP2A2/ABCA1/LDLR/PCSK6/APOE/APOB/A2M/APOA1/APOC1/APOC3/APOA2/ALB
T_reg	R-HSA-2555396	Mitotic Metaphase and Anaphase	1.87773	1.06008e-06	5.09752e-05	UBC/PSMB9/PSME1/UBA52/ANAPC16/PSME2/UBB/PSMB8/PTTG1/SUMO1/RAN/PSMA7/BUB3/PSMB1/PSMB3/PSMD8/PSMA2/CHMP2A/DYNLL1/PMF1/PSMB6/PSMC5/TUBA1A/PSMA4/PSMA5/UBE2I/DYNC1I2/PSMB2/CHMP2B/PPP2CA/CENPM/PSMC4/PSMB10/NUDC/PSMA1/PSMD13/PSMD4/RAD21/SMC3/PSMC1/PSMA3/PPP1CC/PSMC2/MAPRE1/CDC26/ANAPC15/PSMF1/PSMC3/PSMD2/KIF2A/PSMD6/PSMD7/PSMB7/BANF1/PAFAH1B1/PSMD14/PPP2R1A/TUBA3D/TMPO/EMD/MAD1L1/LMNA
T_reg	R-HSA-5678895	Defective CFTR causes cystic fibrosis	1.9996	1.17202e-06	5.39075e-05	UBC/PSMB9/PSME1/UBA52/PSME2/UBB/PSMB8/PSMA7/PSMB1/PSMB3/PSMD8/PSMA2/PSMB6/PSMC5/PSMA4/PSMA5/PSMB2/PSMC4/PSMB10/VCP/PSMA1/PSMD13/PSMD4/PSMC1/PSMA3/PSMC2/PSMF1/PSMC3/ERLEC1/DERL2/OS9/PSMD2/DERL1/PSMD6/PSMD7/PSMB7
T_reg	R-HSA-179419	APC:Cdc20 mediated degradation of cell cycle proteins prior to satisfation of the cell cycle checkpoint	2.01903	1.33559e-06	5.88713e-05	UBC/PSMB9/PSME1/UBA52/ANAPC16/PSME2/UBB/PSMB8/PSMA7/BUB3/PSMB1/PSMB3/PSMD8/PSMA2/PSMB6/PSMC5/PSMA4/PSMA5/PSMB2/PSMC4/PSMB10/PSMA1/PSMD13/PSMD4/PSMC1/PSMA3/PSMC2/CDC26/ANAPC15/PSMF1/PSMC3/PSMD2/PSMD6/PSMD7/PSMB7
T_reg	R-HSA-174084	Autodegradation of Cdh1 by Cdh1:APC/C	1.99696	1.50994e-06	6.20706e-05	UBC/PSMB9/PSME1/UBA52/ANAPC16/PSME2/UBB/PSMB8/PSMA7/PSMB1/PSMB3/PSMD8/PSMA2/PSMB6/PSMC5/PSMA4/PSMA5/PSMB2/PSMC4/PSMB10/PSMA1/PSMD13/PSMD4/PSMC1/PSMA3/PSMC2/CDC26/ANAPC15/PSMF1/PSMC3/PSMD2/PSMD6/PSMD7/PSMB7
T_reg	R-HSA-68867	Assembly of the pre-replicative complex	2.01121	1.65951e-06	6.20706e-05	UBC/PSMB9/PSME1/UBA52/PSME2/UBB/PSMB8/PSMA7/PSMB1/PSMB3/PSMD8/PSMA2/PSMB6/PSMC5/PSMA4/PSMA5/PSMB2/PSMC4/PSMB10/PSMA1/PSMD13/PSMD4/PSMC1/PSMA3/PSMC2/PSMF1/PSMC3/PSMD2/PSMD6/PSMD7/PSMB7/PSMD14/MCM5
T_reg	R-HSA-174184	Cdc20:Phospho-APC/C mediated degradation of Cyclin A	2.01504	1.68219e-06	6.20706e-05	UBC/PSMB9/PSME1/UBA52/ANAPC16/PSME2/UBB/PSMB8/PSMA7/BUB3/PSMB1/PSMB3/PSMD8/PSMA2/PSMB6/PSMC5/PSMA4/PSMA5/PSMB2/PSMC4/PSMB10/PSMA1/PSMD13/PSMD4/PSMC1/PSMA3/PSMC2/CDC26/ANAPC15/PSMF1/PSMC3/PSMD2/PSMD6/PSMD7/PSMB7
T_reg	R-HSA-176409	APC/C:Cdc20 mediated degradation of mitotic proteins	2.03149	1.7039e-06	6.20706e-05	UBC/PSMB9/PSME1/UBA52/ANAPC16/PSME2/UBB/PSMB8/PTTG1/PSMA7/BUB3/PSMB1/PSMB3/PSMD8/PSMA2/PSMB6/PSMC5/PSMA4/PSMA5/PSMB2/PSMC4/PSMB10/PSMA1/PSMD13/PSMD4/PSMC1/PSMA3/PSMC2/CDC26/ANAPC15/PSMF1/PSMC3/PSMD2/PSMD6/PSMD7/PSMB7
T_reg	R-HSA-69620	Cell Cycle Checkpoints	1.8327	1.78126e-06	6.20706e-05	UBC/PSMB9/PSME1/UBA52/ANAPC16/YWHAB/PSME2/UBB/PSMB8/SUMO1/PSMA7/CDKN1B/BUB3/PSMB1/PSMB3/YWHAZ/PSMD8/PSMA2/UBE2N/DYNLL1/PMF1/PSMB6/PSMC5/PSMA4/PSMA5/DYNC1I2/PSMB2/PPP2CA/RPA3/CENPM/PSMC4/PSMB10/RPA2/NUDC/PSMA1/YWHAQ/PSMD13/PSMD4/PSMC1/CDKN2A/PSMA3/PPP1CC/PSMC2/MAPRE1/CDC26/BABAM1/DBF4/ANAPC15/PSMF1/PSMC3/PSMD2/KIF2A/RHNO1/PSMD6/PSMD7/PSMB7/PAFAH1B1/PSMD14/PPP2R1A/MCM5
T_reg	R-HSA-5387390	Hh mutants abrogate ligand secretion	2.00377	1.79438e-06	6.20706e-05	UBC/PSMB9/PSME1/UBA52/PSME2/UBB/PSMB8/PSMA7/PSMB1/PSMB3/PSMD8/PSMA2/PSMB6/PSMC5/PSMA4/PSMA5/PSMB2/PSMC4/PSMB10/VCP/PSMA1/PSMD13/PSMD4/PSMC1/PSMA3/PSMC2/PSMF1/PSMC3/ERLEC1/DERL2/OS9/PSMD2/PSMD6/PSMD7/PSMB7
T_reg	R-HSA-977606	Regulation of Complement cascade	-1.90673	1.81889e-06	6.20706e-05	CFB/C2/C5AR1/C7/C8G/C8B/CFHR3/CD59/CD55/PROS1/CFI/F2/C1QC/C8A/CFHR1/CPB2/C5/CD81/C4BPB/C9/C1S/C1R/C4BPA/C1QA/C1QB/SERPING1/C6/CLU/VTN/C3/CFH
T_reg	R-HSA-5368287	Mitochondrial translation	1.98792	1.88955e-06	6.24671e-05	MRPS6/MRPL33/MRPS21/MRPL57/MRPL51/TUFM/MRPL47/MRPL42/MRPL50/CHCHD1/MRPL52/MRPL1/MRPL34/MRPL18/MRPL44/MRPS31/MRPS18C/MRPL22/AURKAIP1/MRPL54/MRPL21/MRPL9/MRPS7/OXA1L/MRPL49/MRPS11/MRPL43/MRPS10/MRPS34/MRPL20/MRPS30/MRPS14/MRPL36/DAP3/MRPS33/MRPL28/MRPL11/MRPL13/GADD45GIP1/MRPS12/MRPS35/MRPS18A/MRPS9/MRPS5/MRPS36/MRPL40/MRPL37/MRPL39/TSFM/MRPS16/MRPL4/MTIF3/MRPS28/MRPS15/MRPL16/MRPL27/MRPL30
T_reg	R-HSA-68882	Mitotic Anaphase	1.87733	1.95256e-06	6.25942e-05	UBC/PSMB9/PSME1/UBA52/ANAPC16/PSME2/UBB/PSMB8/PTTG1/SUMO1/RAN/PSMA7/BUB3/PSMB1/PSMB3/PSMD8/PSMA2/CHMP2A/DYNLL1/PMF1/PSMB6/PSMC5/TUBA1A/PSMA4/PSMA5/UBE2I/DYNC1I2/PSMB2/CHMP2B/PPP2CA/CENPM/PSMC4/PSMB10/NUDC/PSMA1/PSMD13/PSMD4/RAD21/SMC3/PSMC1/PSMA3/PPP1CC/PSMC2/MAPRE1/CDC26/ANAPC15/PSMF1/PSMC3/PSMD2/KIF2A/PSMD6/PSMD7/PSMB7/BANF1/PAFAH1B1/PSMD14/PPP2R1A/TUBA3D/TMPO/EMD/MAD1L1/LMNA
T_reg	R-HSA-211733	Regulation of activated PAK-2p34 by proteasome mediated degradation	1.97108	2.01548e-06	6.27107e-05	UBC/PSMB9/PSME1/UBA52/PSME2/UBB/PSMB8/PSMA7/PSMB1/PSMB3/PSMD8/PSMA2/PSMB6/PSMC5/PSMA4/PSMA5/PSMB2/PSMC4/PSMB10/PSMA1/PSMD13/PAK2/PSMD4/PSMC1/PSMA3/PSMC2/PSMF1/PSMC3/PSMD2/PSMD6/PSMD7/PSMB7
T_reg	R-HSA-174113	SCF-beta-TrCP mediated degradation of Emi1	1.98846	2.13855e-06	6.31594e-05	UBC/SKP1/PSMB9/PSME1/UBA52/PSME2/UBB/PSMB8/PSMA7/PSMB1/PSMB3/PSMD8/PSMA2/PSMB6/PSMC5/PSMA4/PSMA5/PSMB2/PSMC4/PSMB10/PSMA1/PSMD13/PSMD4/PSMC1/PSMA3/PSMC2/PSMF1/PSMC3/PSMD2/PSMD6/PSMD7/PSMB7
T_reg	R-HSA-69017	CDK-mediated phosphorylation and removal of Cdc6	2.01033	2.20312e-06	6.31594e-05	UBC/PSMB9/PSME1/UBA52/ANAPC16/PSME2/UBB/PSMB8/PSMA7/PSMB1/PSMB3/PSMD8/PSMA2/PSMB6/PSMC5/PSMA4/PSMA5/PSMB2/PSMC4/PSMB10/PSMA1/PSMD13/PSMD4/PSMC1/PSMA3/PSMC2/CDC26/ANAPC15/PSMF1/PSMC3/PSMD2/PSMD6/PSMD7/PSMB7
T_reg	R-HSA-174154	APC/C:Cdc20 mediated degradation of Securin	2.00296	2.20901e-06	6.31594e-05	UBC/PSMB9/PSME1/UBA52/ANAPC16/PSME2/UBB/PSMB8/PTTG1/PSMA7/PSMB1/PSMB3/PSMD8/PSMA2/PSMB6/PSMC5/PSMA4/PSMA5/PSMB2/PSMC4/PSMB10/PSMA1/PSMD13/PSMD4/PSMC1/PSMA3/PSMC2/CDC26/ANAPC15/PSMF1/PSMC3/PSMD2/PSMD6/PSMD7/PSMB7
T_reg	R-HSA-169911	Regulation of Apoptosis	1.97053	2.43553e-06	6.78034e-05	UBC/PSMB9/PSME1/UBA52/PSME2/UBB/PSMB8/PSMA7/PSMB1/PSMB3/PSMD8/PSMA2/PSMB6/PSMC5/PSMA4/PSMA5/PSMB2/PSMC4/PSMB10/PSMA1/PSMD13/PAK2/PSMD4/PSMC1/PSMA3/PSMC2/PSMF1/PSMC3/PSMD2/PSMD6/PSMD7/PSMB7
T_reg	R-HSA-166658	Complement cascade	-1.92413	2.55039e-06	6.91805e-05	CFB/C2/C5AR1/C7/C8G/MASP1/C8B/CFHR3/CRP/CD59/CD55/PROS1/CFI/F2/C1QC/C8A/CFHR1/CPB2/C5/CD81/C4BPB/C9/C1S/C1R/C4BPA/FCN3/C1QA/C1QB/SERPING1/C6/CLU/VTN/C3/CFH
T_reg	R-HSA-5389840	Mitochondrial translation elongation	2.00027	2.98199e-06	7.88659e-05	MRPS6/MRPL33/MRPS21/MRPL57/MRPL51/TUFM/MRPL47/MRPL42/MRPL50/CHCHD1/MRPL52/MRPL1/MRPL34/MRPL18/MRPL44/MRPS31/MRPS18C/MRPL22/AURKAIP1/MRPL54/MRPL21/MRPL9/MRPS7/OXA1L/MRPL49/MRPS11/MRPL43/MRPS10/MRPS34/MRPL20/MRPS30/MRPS14/MRPL36/DAP3/MRPS33/MRPL28/MRPL11/MRPL13/GADD45GIP1/MRPS12/MRPS35/MRPS18A/MRPS9/MRPS5/MRPS36/MRPL40/MRPL37/MRPL39/TSFM/MRPS16/MRPL4/MRPS28/MRPS15/MRPL16/MRPL27/MRPL30
T_reg	R-HSA-5610783	Degradation of GLI2 by the proteasome	1.99252	3.16933e-06	7.95161e-05	UBC/SKP1/PSMB9/PSME1/UBA52/PSME2/UBB/PSMB8/PSMA7/PSMB1/PSMB3/PSMD8/PSMA2/RBX1/PSMB6/PSMC5/PSMA4/PSMA5/PSMB2/PSMC4/PSMB10/PSMA1/PSMD13/PSMD4/PSMC1/PSMA3/PSMC2/PSMF1/PSMC3/PSMD2/CSNK1A1/PSMD6/PSMD7/PSMB7
T_reg	R-HSA-5610785	GLI3 is processed to GLI3R by the proteasome	1.99256	3.16933e-06	7.95161e-05	UBC/SKP1/PSMB9/PSME1/UBA52/PSME2/UBB/PSMB8/PSMA7/PSMB1/PSMB3/PSMD8/PSMA2/RBX1/PSMB6/PSMC5/PSMA4/PSMA5/PSMB2/PSMC4/PSMB10/PSMA1/PSMD13/PSMD4/PSMC1/PSMA3/PSMC2/PSMF1/PSMC3/PSMD2/CSNK1A1/PSMD6/PSMD7/PSMB7
T_reg	R-HSA-5368286	Mitochondrial translation initiation	1.9971	3.29123e-06	7.95161e-05	MRPS6/MRPL33/MRPS21/MRPL57/MRPL51/MRPL47/MRPL42/MRPL50/CHCHD1/MRPL52/MRPL1/MRPL34/MRPL18/MRPL44/MRPS31/MRPS18C/MRPL22/AURKAIP1/MRPL54/MRPL21/MRPL9/MRPS7/OXA1L/MRPL49/MRPS11/MRPL43/MRPS10/MRPS34/MRPL20/MRPS30/MRPS14/MRPL36/DAP3/MRPS33/MRPL28/MRPL11/MRPL13/GADD45GIP1/MRPS12/MRPS35/MRPS18A/MRPS9/MRPS5/MRPS36/MRPL40/MRPL37/MRPL39/MRPS16/MRPL4/MTIF3/MRPS28/MRPS15/MRPL16/MRPL27/MRPL30
T_reg	R-HSA-5607761	Dectin-1 mediated noncanonical NF-kB signaling	1.98154	3.30724e-06	7.95161e-05	UBC/SKP1/PSMB9/PSME1/UBA52/PSME2/UBB/PSMB8/PSMA7/PSMB1/PSMB3/PSMD8/PSMA2/PSMB6/PSMC5/PSMA4/PSMA5/PSMB2/PSMC4/PSMB10/NFKB2/PSMA1/PSMD13/PSMD4/PSMC1/PSMA3/PSMC2/PSMF1/PSMC3/PSMD2/PSMD6/PSMD7/PSMB7
T_reg	R-HSA-5362768	Hh mutants are degraded by ERAD	1.99691	3.59363e-06	8.40534e-05	UBC/PSMB9/PSME1/UBA52/PSME2/UBB/PSMB8/PSMA7/PSMB1/PSMB3/PSMD8/PSMA2/PSMB6/PSMC5/PSMA4/PSMA5/PSMB2/PSMC4/PSMB10/VCP/PSMA1/PSMD13/PSMD4/PSMC1/PSMA3/PSMC2/PSMF1/PSMC3/ERLEC1/DERL2/OS9/PSMD2/PSMD6/PSMD7/PSMB7
T_reg	R-HSA-174178	APC/C:Cdh1 mediated degradation of Cdc20 and other APC/C:Cdh1 targeted proteins in late mitosis/early G1	1.99514	3.65486e-06	8.40534e-05	UBC/PSMB9/PSME1/UBA52/ANAPC16/PSME2/UBB/PSMB8/PTTG1/PSMA7/PSMB1/PSMB3/PSMD8/PSMA2/PSMB6/PSMC5/PSMA4/PSMA5/PSMB2/PSMC4/PSMB10/PSMA1/PSMD13/PSMD4/PSMC1/PSMA3/PSMC2/CDC26/ANAPC15/PSMF1/PSMC3/PSMD2/PSMD6/PSMD7/PSMB7
T_reg	R-HSA-1474244	Extracellular matrix organization	-1.74676	3.99017e-06	8.90738e-05	LAMC1/DAG1/FBLN2/CAPN7/LAMB1/JAM2/DDR2/ITGAX/ITGAV/ADAM15/COL6A2/PXDN/ITGB1/TMPRSS6/CAPN12/VCAN/ADAM17/SH3PXD2A/SERPINH1/DCN/P4HA1/CDH1/PLOD2/LAMA4/DMD/CTSD/ITGB5/LTBP1/LAMB2/NTN4/SDC1/ITGA9/TIMP2/ITGA5/ACTN1/TPSAB1/ICAM1/SDC2/KLKB1/ITGA6/KDR/ADAMTS9/CD151/ADAMTS4/COL27A1/BGN/NID1/COL4A1/COL4A2/P4HB/ADAMTS1/ADAM10/ITGA1/THBS1/CTSL/HSPG2/VWF/PRKCA/PECAM1/APP/CTSB/COL18A1/SPARC/PLG/SPP1/TIMP1/FN1/S…
T_reg	R-HSA-180534	Vpu mediated degradation of CD4	1.98698	4.04156e-06	8.90738e-05	UBC/SKP1/PSMB9/PSME1/UBA52/PSME2/UBB/PSMB8/PSMA7/PSMB1/PSMB3/PSMD8/PSMA2/CD4/PSMB6/PSMC5/PSMA4/PSMA5/PSMB2/PSMC4/PSMB10/PSMA1/PSMD13/PSMD4/PSMC1/PSMA3/PSMC2/PSMF1/PSMC3/PSMD2/PSMD6/PSMD7/PSMB7
T_reg	R-HSA-180585	Vif-mediated degradation of APOBEC3G	1.98499	4.30371e-06	9.29158e-05	UBC/PSMB9/PSME1/UBA52/PSME2/UBB/PSMB8/PSMA7/PSMB1/PSMB3/APOBEC3G/PSMD8/PSMA2/RBX1/PSMB6/PSMC5/PSMA4/PSMA5/PSMB2/PSMC4/PSMB10/PSMA1/PSMD13/PSMD4/PSMC1/PSMA3/PSMC2/PSMF1/PSMC3/PSMD2/PSMD6/PSMD7/PSMB7
T_reg	R-HSA-4641258	Degradation of DVL	1.98147	4.50191e-06	9.33658e-05	UBC/PSMB9/PSME1/UBA52/PSME2/UBB/PSMB8/PSMA7/PSMB1/PSMB3/PSMD8/PSMA2/RBX1/PSMB6/PSMC5/PSMA4/PSMA5/PSMB2/PSMC4/PSMB10/PSMA1/PSMD13/PSMD4/PSMC1/PSMA3/PSMC2/PSMF1/PSMC3/PSMD2/PSMD6/PSMD7/PSMB7
T_reg	R-HSA-6806667	Metabolism of fat-soluble vitamins	-1.89211	4.56482e-06	9.33658e-05	SDC2/LRP1/AKR1C4/APOC2/BCO2/APOM/HSPG2/AKR1C3/AKR1C1/LDLR/GPC6/APOE/APOB/RBP4/TTR/APOA1/APOC3/APOA2
T_reg	R-HSA-8932339	ROS sensing by NFE2L2	1.9805	4.58933e-06	9.33658e-05	UBC/PSMB9/PSME1/UBA52/PSME2/UBB/PSMB8/PSMA7/PSMB1/PSMB3/PSMD8/PSMA2/RBX1/PSMB6/CSNK2B/PSMC5/PSMA4/PSMA5/PSMB2/PSMC4/PSMB10/PSMA1/PSMD13/PSMD4/PSMC1/PSMA3/PSMC2/PSMF1/PSMC3/PSMD2/PSMD6/PSMD7/PSMB7
T_reg	R-HSA-68827	CDT1 association with the CDC6:ORC:origin complex	1.98529	4.78849e-06	9.55796e-05	UBC/PSMB9/PSME1/UBA52/PSME2/UBB/PSMB8/PSMA7/PSMB1/PSMB3/PSMD8/PSMA2/PSMB6/PSMC5/PSMA4/PSMA5/PSMB2/PSMC4/PSMB10/PSMA1/PSMD13/PSMD4/PSMC1/PSMA3/PSMC2/PSMF1/PSMC3/PSMD2/PSMD6/PSMD7/PSMB7
T_reg	R-HSA-975634	Retinoid metabolism and transport	-1.89409	5.01268e-06	9.65549e-05	SDC2/LRP1/AKR1C4/APOC2/BCO2/APOM/HSPG2/AKR1C3/AKR1C1/LDLR/GPC6/APOE/APOB/RBP4/TTR/APOA1/APOC3/APOA2
T_reg	R-HSA-1168372	Downstream signaling events of B Cell Receptor (BCR)	1.98828	5.06112e-06	9.65549e-05	UBC/SKP1/REL/PSMB9/PSME1/UBA52/CALM3/PSME2/UBB/PSMB8/CALM1/FKBP1A/PSMA7/PSMB1/PSMB3/CALM2/PPIA/PSMD8/PSMA2/RASGRP1/PSMB6/PSMC5/PSMA4/PSMA5/PSMB2/PSMC4/PSMB10/PSMA1/PSMD13/PSMD4/PSMC1/PSMA3/PSMC2/PSMF1/PSMC3/PSMD2/PSMD6/PSMD7/PSMB7
T_reg	R-HSA-69601	Ubiquitin Mediated Degradation of Phosphorylated Cdc25A	1.9813	5.31294e-06	9.65549e-05	UBC/PSMB9/PSME1/UBA52/PSME2/UBB/PSMB8/PSMA7/PSMB1/PSMB3/PSMD8/PSMA2/PSMB6/PSMC5/PSMA4/PSMA5/PSMB2/PSMC4/PSMB10/PSMA1/PSMD13/PSMD4/PSMC1/PSMA3/PSMC2/PSMF1/PSMC3/PSMD2/PSMD6/PSMD7/PSMB7
T_reg	R-HSA-69610	p53-Independent DNA Damage Response	1.9813	5.31294e-06	9.65549e-05	UBC/PSMB9/PSME1/UBA52/PSME2/UBB/PSMB8/PSMA7/PSMB1/PSMB3/PSMD8/PSMA2/PSMB6/PSMC5/PSMA4/PSMA5/PSMB2/PSMC4/PSMB10/PSMA1/PSMD13/PSMD4/PSMC1/PSMA3/PSMC2/PSMF1/PSMC3/PSMD2/PSMD6/PSMD7/PSMB7
T_reg	R-HSA-69613	p53-Independent G1/S DNA damage checkpoint	1.9813	5.31294e-06	9.65549e-05	UBC/PSMB9/PSME1/UBA52/PSME2/UBB/PSMB8/PSMA7/PSMB1/PSMB3/PSMD8/PSMA2/PSMB6/PSMC5/PSMA4/PSMA5/PSMB2/PSMC4/PSMB10/PSMA1/PSMD13/PSMD4/PSMC1/PSMA3/PSMC2/PSMF1/PSMC3/PSMD2/PSMD6/PSMD7/PSMB7
T_reg	R-HSA-196854	Metabolism of vitamins and cofactors	-1.81252	5.41046e-06	9.65549e-05	IDH1/MTHFD1/VKORC1L1/CYP8B1/VNN1/CYB5R3/SDC1/FASN/MTHFD2L/PTS/PARP8/PANK1/ENPP1/SDC2/LRP1/NAMPT/AKR1C4/NADK2/ENPP2/APOC2/BCO2/PC/APOM/SLC2A3/SHMT1/PARP14/SLC23A2/ACACB/HSPG2/AOX1/AKR1C3/AKR1C1/LDLR/PCCA/GPC6/CYB5A/NNMT/ALDH1L1/APOE/APOB/GPHN/RBP4/TTR/APOA1/APOC3/APOA2
T_reg	R-HSA-9707587	Regulation of HMOX1 expression and activity	1.96641	5.47625e-06	9.65549e-05	UBC/SKP1/PSMB9/PSME1/UBA52/PSME2/UBB/PSMB8/PSMA7/PSMB1/PSMB3/PSMD8/PSMA2/RBX1/PSMB6/CSNK2B/PSMC5/PSMA4/PSMA5/PSMB2/PSMC4/PSMB10/PSMA1/PSMD13/PSMD4/PSMC1/PSMA3/PSMC2/BACH1/PSMF1/PSMC3/PSMD2/PSMD6/PSMD7/PSMB7
T_reg	R-HSA-9604323	Negative regulation of NOTCH4 signaling	1.96804	5.74468e-06	9.96273e-05	UBC/SKP1/PSMB9/PSME1/UBA52/PSME2/UBB/PSMB8/PSMA7/PSMB1/PSMB3/YWHAZ/PSMD8/PSMA2/RBX1/PSMB6/PSMC5/PSMA4/PSMA5/PSMB2/PSMC4/PSMB10/PSMA1/PSMD13/PSMD4/PSMC1/PSMA3/PSMC2/PSMF1/PSMC3/PSMD2/PSMD6/PSMD7/TACC3/PSMB7
T_reg	R-HSA-5419276	Mitochondrial translation termination	1.97601	6.08223e-06	0.000102389	MRPS6/MRPL33/MRPS21/MRPL57/MRPL51/MRPL47/MRPL42/MRPL50/CHCHD1/MRPL52/MRPL1/MRPL34/MRPL18/MRPL44/MRPS31/MRPS18C/MRPL22/AURKAIP1/MRPL54/MRPL21/MRPL9/MRPS7/OXA1L/MRPL49/MRPS11/MRPL43/MRPS10/MRPS34/MRPL20/MRPS30/MRPS14/MRPL36/DAP3/MRPS33/MRPL28/MRPL11/MRPL13/GADD45GIP1/MRPS12/MRPS35/MRPS18A/MRPS9/MRPS5/MRPS36/MRPL40/MRPL37/MRPL39/MRPS16/MRPL4/MRPS28/MRPS15/MRPL16/MRPL27/MRPL30
T_reg	R-HSA-2187338	Visual phototransduction	-1.86779	6.18297e-06	0.000102389	SDC2/LRP1/AKR1C4/APOC2/GNB1/BCO2/APOM/DHRS3/HSD17B6/HSPG2/PRKCA/AKR1C3/AKR1C1/LDLR/GPC6/APOE/APOB/RBP4/TTR/APOA1/APOC3/APOA2
T_reg	R-HSA-5676590	NIK-->noncanonical NF-kB signaling	1.97681	6.19425e-06	0.000102389	UBC/SKP1/PSMB9/PSME1/UBA52/PSME2/UBB/PSMB8/PSMA7/PSMB1/PSMB3/PSMD8/PSMA2/PSMB6/PSMC5/PSMA4/PSMA5/PSMB2/PSMC4/PSMB10/NFKB2/PSMA1/PSMD13/PSMD4/PSMC1/PSMA3/PSMC2/PSMF1/PSMC3/PSMD2/PSMD6/PSMD7/PSMB7
T_reg	R-HSA-351202	Metabolism of polyamines	1.96023	7.08734e-06	0.000115349	OAZ1/PSMB9/PSME1/PSME2/PSMB8/PSMA7/SMS/PSMB1/PSMB3/PSMD8/PSMA2/PSMB6/PSMC5/PSMA4/PSMA5/PSMB2/PSMC4/AMD1/PSMB10/PSMA1/PSMD13/PSMD4/PSMC1/PSMA3/PSMC2/PSMF1/PSMC3/PSMD2/PSMD6/PSMD7/PSMB7/PSMD14/SAT1
T_reg	R-HSA-72163	mRNA Splicing - Major Pathway	1.86278	7.4925e-06	0.000120095	HNRNPA1/HSPA8/DDX5/SRSF7/RBM8A/HNRNPK/SF3B5/SNRPG/SNRPD2/HNRNPA3/SYF2/HNRNPA2B1/SRSF5/SNRPB2/SNU13/SNRPB/HNRNPF/LSM8/POLR2K/SNRPN/HNRNPA0/SRRM1/HNRNPC/BCAS2/SF3B2/SNRPD1/PAPOLA/LSM7/BUD31/FUS/SF3B6/DNAJC8/POLR2J/RBMX/SNRPE/HNRNPR/SNRPF/MAGOH/NUDT21/PCBP1/CWC15/HNRNPH2/POLR2G/POLR2F/POLR2E/CD2BP2/U2AF1L4/POLR2C/SNRPC/RNPS1/LSM3/LSM6/PPIL4/SNRPD3/PHF5A/SLU7/FIP1L1/CDC40/NCBP2/RBM22/LSM2/SRSF3/POLR2…
T_reg	R-HSA-2467813	Separation of Sister Chromatids	1.85365	8.2015e-06	0.000129497	UBC/PSMB9/PSME1/UBA52/ANAPC16/PSME2/UBB/PSMB8/PTTG1/PSMA7/BUB3/PSMB1/PSMB3/PSMD8/PSMA2/DYNLL1/PMF1/PSMB6/PSMC5/TUBA1A/PSMA4/PSMA5/DYNC1I2/PSMB2/PPP2CA/CENPM/PSMC4/PSMB10/NUDC/PSMA1/PSMD13/PSMD4/RAD21/SMC3/PSMC1/PSMA3/PPP1CC/PSMC2/MAPRE1/CDC26/ANAPC15/PSMF1/PSMC3/PSMD2/KIF2A/PSMD6/PSMD7/PSMB7/PAFAH1B1/PSMD14/PPP2R1A/TUBA3D
T_reg	R-HSA-8852276	The role of GTSE1 in G2/M progression after G2 checkpoint	1.98445	8.37365e-06	0.000130271	UBC/PSMB9/PSME1/UBA52/PSME2/UBB/PSMB8/HSP90AA1/HSP90AB1/PSMA7/PSMB1/PSMB3/PSMD8/PSMA2/PSMB6/PSMC5/TUBA1A/PSMA4/PSMA5/PSMB2/PSMC4/PSMB10/PSMA1/PSMD13/PSMD4/PSMC1/PSMA3/PSMC2/MAPRE1/PSMF1/PSMC3/PSMD2/PSMD6/PSMD7/PSMB7/PSMD14/TUBA3D
T_reg	R-HSA-5632684	Hedgehog 'on' state	1.94141	8.50251e-06	0.000130359	UBC/PSMB9/PSME1/UBA52/PSME2/UBB/PSMB8/PSMA7/PSMB1/PSMB3/PSMD8/PSMA2/RBX1/PSMB6/PSMC5/PSMA4/PSMA5/PSMB2/PSMC4/PSMB10/PSMA1/PSMD13/PSMD4/PSMC1/PSMA3/PSMC2/PSMF1/PSMC3/PSMD2/CSNK1A1/PSMD6/PSMD7/PSMB7
T_reg	R-HSA-349425	Autodegradation of the E3 ubiquitin ligase COP1	1.94603	9.80587e-06	0.000148194	UBC/PSMB9/PSME1/UBA52/PSME2/UBB/PSMB8/PSMA7/PSMB1/PSMB3/PSMD8/PSMA2/PSMB6/PSMC5/PSMA4/PSMA5/PSMB2/PSMC4/PSMB10/PSMA1/PSMD13/PSMD4/PSMC1/PSMA3/PSMC2/PSMF1/PSMC3/PSMD2/PSMD6/PSMD7/PSMB7
T_reg	R-HSA-5610787	Hedgehog 'off' state	1.91957	1.01402e-05	0.000151088	UBC/SKP1/PSMB9/PSME1/UBA52/PSME2/UBB/PSMB8/PSMA7/PSMB1/PSMB3/PSMD8/PSMA2/RBX1/PSMB6/PSMC5/TUBA1A/PSMA4/PSMA5/PSMB2/PSMC4/PSMB10/PSMA1/PSMD13/PSMD4/PSMC1/PSMA3/PSMC2/PSMF1/PSMC3/PSMD2/CSNK1A1/PSMD6/PSMD7/OFD1/PSMB7/PSMD14/TUBA3D
T_reg	R-HSA-72203	Processing of Capped Intron-Containing Pre-mRNA	1.78797	1.20386e-05	0.000176882	HNRNPA1/HSPA8/DDX5/SRSF7/RBM8A/HNRNPK/SF3B5/SNRPG/SNRPD2/HNRNPA3/SYF2/HNRNPA2B1/SRSF5/SNRPB2/SNU13/SNRPB/HNRNPF/LSM8/POLR2K/SNRPN/HNRNPA0/SRRM1/HNRNPC/BCAS2/SF3B2/EIF4E/SNRPD1/PAPOLA/LSM7/BUD31/FUS/SF3B6/DNAJC8/POLR2J/RBMX/SNRPE/HNRNPR/SNRPF/MAGOH/NUDT21/PCBP1/CWC15/HNRNPH2/POLR2G/POLR2F/POLR2E/CD2BP2/U2AF1L4/POLR2C/SNRPC/RNPS1/LSM3/LSM6/PPIL4/SNRPD3/PHF5A/SLU7/THOC3/FIP1L1/CDC40/NCBP2/RBM22/DDX3…
T_reg	R-HSA-187577	SCF(Skp2)-mediated degradation of p27/p21	1.94175	1.22982e-05	0.000178222	UBC/SKP1/PSMB9/PSME1/UBA52/PSME2/UBB/PSMB8/PSMA7/CDKN1B/PSMB1/PSMB3/PSMD8/PSMA2/PSMB6/PSMC5/PSMA4/PSMA5/PSMB2/PSMC4/PSMB10/PSMA1/PSMD13/PSMD4/PSMC1/PSMA3/PSMC2/PSMF1/PSMC3/PSMD2/PSMD6/PSMD7/PSMB7
T_reg	R-HSA-8854050	FBXL7 down-regulates AURKA during mitotic entry and in early mitosis	1.96657	1.31863e-05	0.00018851	UBC/SKP1/PSMB9/PSME1/UBA52/PSME2/UBB/PSMB8/PSMA7/PSMB1/PSMB3/PSMD8/PSMA2/RBX1/PSMB6/PSMC5/PSMA4/PSMA5/PSMB2/PSMC4/PSMB10/PSMA1/PSMD13/PSMD4/PSMC1/PSMA3/PSMC2/PSMF1/PSMC3/PSMD2/PSMD6/PSMD7/PSMB7
T_reg	R-HSA-5358346	Hedgehog ligand biogenesis	1.9402	1.47648e-05	0.000208262	UBC/PSMB9/PSME1/UBA52/PSME2/UBB/PSMB8/PSMA7/PSMB1/PSMB3/PSMD8/PSMA2/PSMB6/PSMC5/PSMA4/PSMA5/PSMB2/PSMC4/PSMB10/VCP/PSMA1/PSMD13/PSMD4/PSMC1/PSMA3/PSMC2/PSMF1/PSMC3/ERLEC1/DERL2/OS9/PSMD2/PSMD6/PSMD7/PSMB7
T_reg	R-HSA-72172	mRNA Splicing	1.84589	1.61166e-05	0.000224054	HNRNPA1/HSPA8/DDX5/SRSF7/RBM8A/HNRNPK/SF3B5/SNRPG/SNRPD2/HNRNPA3/SYF2/HNRNPA2B1/SRSF5/SNRPB2/SNU13/SNRPB/HNRNPF/LSM8/POLR2K/SNRPN/HNRNPA0/SRRM1/HNRNPC/BCAS2/SF3B2/SNRPD1/PAPOLA/LSM7/BUD31/FUS/SF3B6/DNAJC8/POLR2J/RBMX/SNRPE/HNRNPR/SNRPF/MAGOH/NUDT21/PCBP1/CWC15/HNRNPH2/POLR2G/POLR2F/POLR2E/CD2BP2/U2AF1L4/POLR2C/SNRPC/RNPS1/LSM3/LSM6/PPIL4/SNRPD3/PHF5A/SLU7/FIP1L1/CDC40/NCBP2/RBM22/LSM2/SRSF3/POLR2…
T_reg	R-HSA-4608870	Asymmetric localization of PCP proteins	1.95653	1.6308e-05	0.000224054	UBC/PSMB9/PSME1/UBA52/PSME2/UBB/PSMB8/PSMA7/PSMB1/PSMB3/PSMD8/PSMA2/PSMB6/PSMC5/PSMA4/PSMA5/PSMB2/PSMC4/PSMB10/PSMA1/PSMD13/PSMD4/PSMC1/PSMA3/PSMC2/PSMF1/PSMC3/PSMD2/PSMD6/PSMD7/PSMB7
T_reg	R-HSA-211859	Biological oxidations	-1.78833	1.83823e-05	0.000249315	UGT2B10/MAOA/CYP2A13/RXRA/CES2/CYP8B1/CYP4A11/ACSM5/GCLM/MAOB/CYB5R3/TBXAS1/CYP2D6/GCLC/NCOA1/CYP3A43/NCOA2/NR1H4/AADAC/GLYAT/UGT2B15/UGT2B4/PAPSS2/MGST2/FMO3/UGT2B7/GSTP1/ALDH2/ALDH1A1/ADH1A/EPHX1/TPST1/GSTA2/CYP4F3/CES1/ADH4/SULT2A1/POR/MAT1A/NNMT/MGST1/ADH1B/GSTA1/CYP2E1/CYP2C9/ACSM2A/CYP2C8/CYP3A4/CYP2B6/CYP3A5
T_reg	R-HSA-5610780	Degradation of GLI1 by the proteasome	1.9518	1.93436e-05	0.000259032	UBC/SKP1/PSMB9/PSME1/UBA52/PSME2/UBB/PSMB8/PSMA7/PSMB1/PSMB3/PSMD8/PSMA2/RBX1/PSMB6/PSMC5/PSMA4/PSMA5/PSMB2/PSMC4/PSMB10/PSMA1/PSMD13/PSMD4/PSMC1/PSMA3/PSMC2/PSMF1/PSMC3/PSMD2/PSMD6/PSMD7/PSMB7
T_reg	R-HSA-376176	Signaling by ROBO receptors	1.89795	1.98242e-05	0.000262149	UBC/PFN1/RPS27L/CXCR4/RPL36AL/PSMB9/PSME1/UBA52/PSME2/EVL/UBB/PSMB8/RPS4Y1/PSMA7/RBM8A/PSMB1/PSMB3/CAP1/CDC42/PSMD8/PSMA2/RBX1/RHOA/PSMB6/PSMC5/PSMA4/PSMA5/PSMB2/PSMC4/RPL22L1/MAGOH/PSMB10/NCK2/PSMA1/PSMD13/PAK2/PSMD4/VASP/PSMC1/PSMA3/PSMC2/RNPS1/PSMF1/PSMC3/PSMD2/NCBP2/PSMD6/PSMD7/PSMB7
T_reg	R-HSA-69275	G2/M Transition	1.78772	2.04977e-05	0.000267708	UBC/SKP1/PSMB9/PSME1/UBA52/PSME2/UBB/PSMB8/HSP90AA1/PHLDA1/HSP90AB1/PSMA7/PSMB1/PSMB3/PSMD8/PSMA2/RBX1/DYNLL1/PSMB6/PSMC5/TUBA1A/PSMA4/PSMA5/DYNC1I2/PSMB2/PPP2CA/OPTN/PSMC4/CCNH/PPP1CB/PSMB10/PSMA1/PSMD13/PSMD4/PSMC1/MZT2A/PSMA3/PSMC2/MAPRE1/PSMF1/PSMC3/SSNA1/PSMD2/MZT2B/MZT1/PSMD6/PSMD7/RAB8A/OFD1/PSMB7/RBBP4/PAFAH1B1/PSMD14/PPP2R1A/TUBA3D/DCTN3/ACTR1A/CDK11A/HAUS3
T_reg	R-HSA-8963899	Plasma lipoprotein remodeling	-1.84805	2.08875e-05	0.000269473	ANGPTL3/PCSK6/APOE/APOB/APOA1/APOC3/APOA2/ALB
T_reg	R-HSA-6799198	Complex I biogenesis	1.9099	2.15557e-05	0.000274743	NDUFA13/NDUFV2/NDUFB8/NDUFA3/NDUFA1/NDUFA11/NDUFB2/NDUFS5/NDUFB11/NDUFB1/NDUFB4/NDUFB3/NDUFC1/NDUFA6/NDUFA12/NDUFAF3/NDUFS7/NDUFB5/NDUFS8/NDUFA2/NDUFC2/NDUFA5/NDUFS6/NDUFB9/NDUFS3/NDUFB7/NDUFA9/NDUFAB1/TMEM126B
T_reg	R-HSA-198933	Immunoregulatory interactions between a Lymphoid and a non-Lymphoid cell	1.88389	2.4394e-05	0.000307217	HLA-A/B2M/HLA-C/CD3D/HLA-B/LAIR2/CD3E/HLA-E/CLEC2D/HCST/ICAM3/CD3G/HLA-F/ITGB2/SELL/CD247/SH2D1A/CD96
T_reg	R-HSA-1169091	Activation of NF-kappaB in B cells	1.93697	2.74392e-05	0.000338191	UBC/SKP1/REL/PSMB9/PSME1/UBA52/PSME2/UBB/PSMB8/PSMA7/PSMB1/PSMB3/PSMD8/PSMA2/PSMB6/PSMC5/PSMA4/PSMA5/PSMB2/PSMC4/PSMB10/PSMA1/PSMD13/PSMD4/PSMC1/PSMA3/PSMC2/PSMF1/PSMC3/PSMD2/PSMD6/PSMD7/PSMB7
T_reg	R-HSA-350562	Regulation of ornithine decarboxylase (ODC)	1.93642	2.74927e-05	0.000338191	OAZ1/PSMB9/PSME1/PSME2/PSMB8/PSMA7/PSMB1/PSMB3/PSMD8/PSMA2/PSMB6/PSMC5/PSMA4/PSMA5/PSMB2/PSMC4/PSMB10/PSMA1/PSMD13/PSMD4/PSMC1/PSMA3/PSMC2/PSMF1/PSMC3/PSMD2/PSMD6/PSMD7/PSMB7/PSMD14
T_reg	R-HSA-4641257	Degradation of AXIN	1.92544	2.95834e-05	0.000359725	UBC/PSMB9/PSME1/UBA52/PSME2/UBB/PSMB8/PSMA7/PSMB1/PSMB3/PSMD8/PSMA2/PSMB6/PSMC5/PSMA4/PSMA5/PSMB2/PSMC4/PSMB10/PSMA1/PSMD13/PSMD4/PSMC1/PSMA3/PSMC2/PSMF1/PSMC3/PSMD2/PSMD6/PSMD7/PSMB7
T_reg	R-HSA-75815	Ubiquitin-dependent degradation of Cyclin D	1.93109	3.31686e-05	0.000398737	UBC/PSMB9/PSME1/UBA52/PSME2/UBB/PSMB8/PSMA7/PSMB1/PSMB3/PSMD8/PSMA2/PSMB6/PSMC5/PSMA4/PSMA5/PSMB2/PSMC4/PSMB10/PSMA1/PSMD13/PSMD4/PSMC1/PSMA3/PSMC2/PSMF1/PSMC3/PSMD2/PSMD6/PSMD7/PSMB7
T_reg	R-HSA-211981	Xenobiotics	-1.76424	3.41591e-05	0.000406031	CYP2D6/CYP3A43/CYP2E1/CYP2C9/CYP2C8/CYP3A4/CYP2B6/CYP3A5
T_reg	R-HSA-69615	G1/S DNA Damage Checkpoints	1.89987	3.57719e-05	0.000420477	UBC/PSMB9/PSME1/UBA52/PSME2/UBB/PSMB8/PSMA7/CDKN1B/PSMB1/PSMB3/PSMD8/PSMA2/PSMB6/PSMC5/PSMA4/PSMA5/PSMB2/PSMC4/PSMB10/PSMA1/PSMD13/PSMD4/PSMC1/CDKN2A/PSMA3/PSMC2/PSMF1/PSMC3/PSMD2/PSMD6/PSMD7/PSMB7
T_reg	R-HSA-8941858	Regulation of RUNX3 expression and activity	1.92957	3.94505e-05	0.000458621	UBC/PSMB9/PSME1/UBA52/PSME2/UBB/PSMB8/PSMA7/PSMB1/PSMB3/PSMD8/PSMA2/PSMB6/PSMC5/PSMA4/PSMA5/PSMB2/PSMC4/PSMB10/PSMA1/PSMD13/PSMD4/RUNX3/PSMC1/CDKN2A/PSMA3/PSMC2/PSMF1/PSMC3/PSMD2/PSMD6/PSMD7/PSMB7
T_reg	R-HSA-5689603	UCH proteinases	1.90878	5.83622e-05	0.000671098	ACTB/UBC/PSMB9/PSME1/UBA52/PSME2/UBB/PSMB8/PSMA7/PSMB1/PSMB3/NEDD8/PSMD8/PSMA2/USP15/PSMB6/PSMC5/PSMA4/PSMA5/PSMB2/PSMC4/PSMB10/ADRM1/PSMA1/PSMD13/PSMD4/ASXL2/PSMC1/PSMA3/PSMC2/PSMF1/PSMC3/PSMD2/PSMD6/PSMD7/PSMB7
T_reg	R-HSA-8963898	Plasma lipoprotein assembly	-1.77976	6.09034e-05	0.000673138	P4HB/ABCA1/APOE/APOB/A2M/APOA1/APOC1/APOC3/APOA2
T_reg	R-HSA-69242	S Phase	1.8174	6.12488e-05	0.000673138	UBC/SKP1/PSMB9/PSME1/UBA52/ANAPC16/PSME2/UBB/PSMB8/PSMA7/CDKN1B/PSMB1/PSMB3/PSMD8/PSMA2/RBX1/PSMB6/PSMC5/PSMA4/PSMA5/PSMB2/RPA3/PSMC4/CCNH/PSMB10/RPA2/PSMA1/PSMD13/PSMD4/POLE4/RAD21/SMC3/PSMC1/PSMA3/PSMC2/CDC26/ANAPC15/PSMF1/PSMC3/PSMD2/POLE3/PSMD6/PSMD7/PSMB7/RBBP4/PSMD14/MCM5/PCNA/RPA1/MAX/POLD4/PSMB4/ANAPC11
T_reg	R-HSA-5357801	Programmed Cell Death	1.75841	6.14018e-05	0.000673138	BIRC3/UBC/PMAIP1/PSMB9/PSME1/UBA52/YWHAB/PSME2/CASP1/UBB/BAX/PSMB8/HSP90AA1/CYCS/PSMA7/IRF1/PSMB1/HMGB2/PSMB3/YWHAZ/PSMD8/PSMA2/CHMP2A/CFLAR/FAS/STAT3/DYNLL1/PSMB6/PSMC5/PSMA4/PSMA5/PSMB2/CASP8/CHMP2B/CASP4/PSMC4/PSMB10/PSMA1/YWHAQ/BAK1/PSMD13/PAK2/PSMD4/DBNL/PELI1/PSMC1/CDKN2A/BCL2/PSMA3/PSMC2/CDC37/PSMF1/PSMC3
T_reg	R-HSA-69206	G1/S Transition	1.85134	6.16551e-05	0.000673138	UBC/SKP1/PSMB9/PSME1/UBA52/PSME2/UBB/PSMB8/PSMA7/CDKN1B/PSMB1/PSMB3/PSMD8/PSMA2/PSMB6/PSMC5/PSMA4/PSMA5/PSMB2/PPP2CA/RPA3/PSMC4/CCNH/PSMB10/RPA2/PSMA1/PSMD13/PSMD4/POLE4/PSMC1/PSMA3/PSMC2/DBF4/PSMF1/PSMC3/PSMD2/POLE3/PSMD6/PSMD7/PSMB7/RBBP4/PSMD14/PPP2R1A/MCM5/PCNA/HDAC1/RPA1
T_reg	R-HSA-2871837	FCERI mediated NF-kB activation	1.87276	6.17211e-05	0.000673138	UBC/SKP1/PSMB9/PSME1/UBA52/PSME2/UBB/PSMB8/PSMA7/PSMB1/PSMB3/PSMD8/PSMA2/UBE2N/RASGRP1/UBE2D2/PSMB6/PSMC5/PSMA4/PSMA5/PSMB2/PSMC4/PSMB10/PSMA1/PSMD13/PSMD4/PSMC1/PSMA3/PSMC2/PSMF1/PSMC3/PSMD2/PSMD6/PSMD7/PSMB7
T_reg	R-HSA-5696398	Nucleotide Excision Repair	1.8544	6.48022e-05	0.000699529	ACTB/UBC/SUMO2/UBA52/UBB/SUMO1/UBE2N/PARP1/POLR2K/RBX1/HMGN1/UBE2I/POLR2J/RPA3/CCNH/TCEA1/RPA2/POLR2G/POLR2F/POLE4/POLR2E/POLR2C/DDB2/COPS6/COPS2/COPS8/SUMO3/POLE3/POLR2I/PPIE/PCNA/RPA1/COPS4/POLD4/ZNF830/COPS5/DDB1/ISY1/ACTL6A/COPS3/RAD23A/UBE2V2/MCRS1/GTF2H5/RUVBL1
T_reg	R-HSA-453274	Mitotic G2-G2/M phases	1.78592	6.98e-05	0.000745869	UBC/SKP1/PSMB9/PSME1/UBA52/PSME2/UBB/PSMB8/HSP90AA1/PHLDA1/HSP90AB1/PSMA7/PSMB1/PSMB3/PSMD8/PSMA2/RBX1/DYNLL1/PSMB6/PSMC5/TUBA1A/PSMA4/PSMA5/DYNC1I2/PSMB2/PPP2CA/OPTN/PSMC4/CCNH/PPP1CB/PSMB10/PSMA1/PSMD13/PSMD4/PSMC1/MZT2A/PSMA3/PSMC2/MAPRE1/PSMF1/PSMC3/SSNA1/PSMD2/MZT2B/MZT1/PSMD6/PSMD7/RAB8A/OFD1/PSMB7/RBBP4/PAFAH1B1/PSMD14/PPP2R1A/TUBA3D/DCTN3/ACTR1A/CDK11A/HAUS3
T_reg	R-HSA-453279	Mitotic G1 phase and G1/S transition	1.80068	7.25643e-05	0.000767654	UBC/SKP1/PSMB9/PSME1/UBA52/PSME2/CCND2/UBB/PSMB8/PSMA7/CDKN1B/PSMB1/PSMB3/PSMD8/PSMA2/PSMB6/PSMC5/PSMA4/PSMA5/PSMB2/PPP2CA/RPA3/PSMC4/CCNH/PSMB10/RPA2/PSMA1/PSMD13/PSMD4/POLE4/PSMC1/CDKN2A/PSMA3/PSMC2/DBF4/PSMF1/PSMC3/PSMD2/POLE3/PSMD6/PSMD7/PSMB7/RBBP4/PSMD14/PPP2R1A/MCM5/PCNA/HDAC1/RPA1
T_reg	R-HSA-5607764	CLEC7A (Dectin-1) signaling	1.86962	8.01047e-05	0.000837181	UBC/SKP1/PSMB9/PSME1/UBA52/CALM3/PSME2/UBB/PSMB8/CALM1/PSMA7/PSMB1/PSMB3/CALM2/PSMD8/PSMA2/UBE2N/UBE2D2/PSMB6/PSMC5/PSMA4/PSMA5/PSMB2/CASP8/PSMC4/PYCARD/PSMB10/NFKB2/PSMA1/PSMD13/PSMD4/PSMC1/PSMA3/PSMC2/PSMF1/PSMC3/PSMD2/PSMD6/PSMD7/PSMB7/CLEC7A
T_reg	R-HSA-69541	Stabilization of p53	1.91121	8.07193e-05	0.000837181	UBC/PSMB9/PSME1/UBA52/PSME2/UBB/PSMB8/PSMA7/PSMB1/PSMB3/PSMD8/PSMA2/PSMB6/PSMC5/PSMA4/PSMA5/PSMB2/PSMC4/PSMB10/PSMA1/PSMD13/PSMD4/PSMC1/CDKN2A/PSMA3/PSMC2/PSMF1/PSMC3/PSMD2/PSMD6/PSMD7/PSMB7
T_reg	R-HSA-211945	Phase I - Functionalization of compounds	-1.8008	8.70787e-05	0.00089437	ADH6/CYP39A1/CMBL/CYP27A1/MAOA/CYP2A13/RXRA/CES2/CYP8B1/CYP4A11/MAOB/CYB5R3/TBXAS1/CYP2D6/NCOA1/CYP3A43/NCOA2/NR1H4/AADAC/FMO3/ALDH2/ALDH1A1/ADH1A/EPHX1/CYP4F3/CES1/ADH4/POR/ADH1B/CYP2E1/CYP2C9/CYP2C8/CYP3A4/CYP2B6/CYP3A5
T_reg	R-HSA-5688426	Deubiquitination	1.69455	8.95026e-05	0.000908143	ACTB/BIRC3/UBC/PSMB9/PSME1/UBA52/TNFAIP3/PSME2/UBB/PSMB8/PSMA7/PSMB1/PSMB3/STAM/GATA3/NEDD8/PSMD8/PSMA2/FKBP8/RHOA/USP15/PSMB6/MAT2B/PSMC5/PSMA4/PSMA5/TNIP1/PSMB2/TOMM20/PSMC4/VDAC2/OTUD5/PSMB10/ADRM1/VCP/PSMA1/PSMD13/VDAC1/PSMD4/OTUB1/TNIP3/ASXL2/PSMC1/PSMA3/BECN1/PSMC2/DDB2/TADA3/BABAM1/PSMF1/PSMC3/PSMD2/PSMD6/PSMD7/PSMB7/STAMBP/CYLD/STAMBPL1/PSMD14/JOSD2
T_reg	R-HSA-69278	Cell Cycle, Mitotic	1.57551	9.01366e-05	0.000908143	UBC/SKP1/PSMB9/PSME1/UBA52/ANAPC16/PSME2/CCND2/UBB/PSMB8/PTTG1/SUMO1/HSP90AA1/PHLDA1/HSP90AB1/RAN/PSMA7/CDKN1B/BUB3/PSMB1/ARPP19/PSMB3/PSMD8/PSMA2/CHMP2A/RBX1/DYNLL1/PMF1/PSMB6/CSNK2B/PSMC5/TUBA1A/PSMA4/PSMA5/UBE2I/DYNC1I2/PSMB2/CHMP2B/PPP2CA/RPA3/CENPM/OPTN/PSMC4/CCNH/PPP1CB/PSMB10/RPA2/NUDC/PSMA1/PSMD13/PSMD4/POLE4/RAD21/SMC3/PSMC1/MZT2A/CDKN2A/PSMA3/PPP1CC/PSMC2/MAPRE1/CDC26/ENSA/DBF4/SMC4/ANA…
T_reg	R-HSA-1799339	SRP-dependent cotranslational protein targeting to membrane	1.89095	9.21483e-05	0.000919652	RPS27L/RPL36AL/UBA52/RPS4Y1/SRP14/SPCS1/SSR2/SSR4/SEC61B/SEC11A/SEC11C/SRP19/RPL22L1/SRP9/SPCS2/DDOST/SEC61G/TRAM1
T_reg	R-HSA-983705	Signaling by the B Cell Receptor (BCR)	1.83806	9.30322e-05	0.000919797	UBC/SKP1/REL/PSMB9/PSME1/UBA52/CALM3/PSME2/UBB/PSMB8/CALM1/FKBP1A/PSMA7/PSMB1/PSMB3/CALM2/PPIA/PSMD8/PSMA2/CD79B/RASGRP1/SH3KBP1/PSMB6/PSMC5/PSMA4/PSMA5/PSMB2/PSMC4/PSMB10/PSMA1/PSMD13/PSMD4/PSMC1/PSMA3/PSMC2/PSMF1/PSMC3/DAPP1/PSMD2/PSMD6/PSMD7/PSMB7/NCK1/PSMD14
T_reg	R-HSA-8939236	RUNX1 regulates transcription of genes involved in differentiation of HSCs	1.89724	9.63543e-05	0.000939148	UBC/PSMB9/PSME1/UBA52/PSME2/UBB/PSMB8/PSMA7/PSMB1/PSMB3/GATA3/PSMD8/PSMA2/PSMB6/PSMC5/PSMA4/PSMA5/PSMB2/PSMC4/CCNH/PSMB10/PSMA1/PSMD13/PSMD4/PSMC1/PSMA3/PSMC2/PSMF1/PSMC3/PSMD2/PSMD6/PSMD7/PSMB7
T_reg	R-HSA-8963901	Chylomicron remodeling	-1.67834	9.67649e-05	0.000939148	APOC2/APOE/APOB/APOA1/APOC3/APOA2
T_reg	R-HSA-5358351	Signaling by Hedgehog	1.82554	9.88343e-05	0.000950512	UBC/SKP1/PSMB9/PSME1/UBA52/PSME2/UBB/PSMB8/PSMA7/PSMB1/PSMB3/PSMD8/PSMA2/RBX1/PSMB6/PSMC5/TUBA1A/PSMA4/PSMA5/PSMB2/PSMC4/PSMB10/VCP/PSMA1/PSMD13/PSMD4/PSMC1/PSMA3/PSMC2/PSMF1/PSMC3/ERLEC1/DERL2/OS9/PSMD2/CSNK1A1/PSMD6/PSMD7/OFD1/PSMB7/PSMD14/TUBA3D
T_reg	R-HSA-69563	p53-Dependent G1 DNA Damage Response	1.89367	0.000103465	0.000977281	UBC/PSMB9/PSME1/UBA52/PSME2/UBB/PSMB8/PSMA7/CDKN1B/PSMB1/PSMB3/PSMD8/PSMA2/PSMB6/PSMC5/PSMA4/PSMA5/PSMB2/PSMC4/PSMB10/PSMA1/PSMD13/PSMD4/PSMC1/CDKN2A/PSMA3/PSMC2/PSMF1/PSMC3/PSMD2/PSMD6/PSMD7/PSMB7
T_reg	R-HSA-69580	p53-Dependent G1/S DNA damage checkpoint	1.89367	0.000103465	0.000977281	UBC/PSMB9/PSME1/UBA52/PSME2/UBB/PSMB8/PSMA7/CDKN1B/PSMB1/PSMB3/PSMD8/PSMA2/PSMB6/PSMC5/PSMA4/PSMA5/PSMB2/PSMC4/PSMB10/PSMA1/PSMD13/PSMD4/PSMC1/CDKN2A/PSMA3/PSMC2/PSMF1/PSMC3/PSMD2/PSMD6/PSMD7/PSMB7
T_reg	R-HSA-1234176	Oxygen-dependent proline hydroxylation of Hypoxia-inducible Factor Alpha	1.88896	0.000110701	0.00103315	UBC/PSMB9/PSME1/UBA52/PSME2/UBB/PSMB8/UBE2D3/PSMA7/PSMB1/PSMB3/PSMD8/PSMA2/RBX1/UBE2D2/PSMB6/PSMC5/PSMA4/PSMA5/PSMB2/PSMC4/PSMB10/PSMA1/PSMD13/PSMD4/PSMC1/PSMA3/PSMC2/PSMF1/PSMC3/PSMD2/PSMD6/PSMD7/PSMB7
T_reg	R-HSA-1989781	PPARA activates gene expression	-1.75931	0.000111334	0.00103315	NR1H3/NCOR1/PPARG/PLIN2/RXRA/CREBBP/RGL1/CYP4A11/ALAS1/APOA5/SREBF2/ANGPTL4/HMGCS1/MED13/ACOX1/NCOA1/NCOA2/NR1H4/FAM120B/PPARA/ABCB4/CPT1A/CD36/TBL1X/MED13L/G0S2/CHD9/ABCA1/HMGCS2/RORA/SULT2A1/AGT/PPARGC1A/ACSL1/FABP1/APOA1/APOA2
T_reg	R-HSA-5602498	MyD88 deficiency (TLR2/4)	-1.72957	0.000114952	0.00105745	CD36/CD14/S100A8/S100A9/FGA/FGB/FGG
T_reg	R-HSA-8948751	Regulation of PTEN stability and activity	1.85922	0.0001344	0.00121609	UBC/PSMB9/PSME1/UBA52/PSME2/UBB/PSMB8/PSMA7/PSMB1/PSMB3/PSMD8/PSMA2/PSMB6/CSNK2B/PSMC5/PSMA4/PSMA5/PSMB2/PSMC4/PSMB10/PSMA1/PSMD13/PSMD4/PSMC1/PSMA3/PSMC2/PSMF1/PSMC3/PSMD2/PSMD6/PSMD7/PSMB7
T_reg	R-HSA-202403	TCR signaling	1.81643	0.000134496	0.00121609	CD3D/UBC/CD3E/PTPRC/SKP1/LCK/PSMB9/PSME1/UBA52/CD3G/PSME2/EVL/UBB/PSMB8/LAT/CD247/PSMA7/PSMB1/PSMB3/PSMD8/PSMA2/CD4/UBE2N/PTPN22/UBE2D2/PSMB6/PSMC5/PSMA4/PSMA5/PSMB2/PSMC4/PSMB10/PSMA1/PSMD13/PAK2/WAS/PSMD4/CSK/ZAP70/VASP/PSMC1/ITK/PSMA3/PSMC2/PSMF1/PSMC3/PSMD2/PSMD6/PSMD7/PSMB7/LCP2/NCK1/PSMD14
T_reg	R-HSA-156842	Eukaryotic Translation Elongation	1.79302	0.000155562	0.00139464	EEF1A1/RPS27L/EEF1D/RPL36AL/UBA52/EEF2/RPS4Y1/EEF1B2/RPL22L1
T_reg	R-HSA-5658442	Regulation of RAS by GAPs	1.87766	0.000158715	0.00141095	UBC/PSMB9/PSME1/UBA52/PSME2/UBB/PSMB8/PSMA7/PSMB1/PSMB3/PSMD8/PSMA2/RBX1/PSMB6/PSMC5/PSMA4/PSMA5/PSMB2/PSMC4/PSMB10/PSMA1/PSMD13/PSMD4/PSMC1/PSMA3/PSMC2/PSMF1/PSMC3/PSMD2/PSMD6/PSMD7/PSMB7
T_reg	R-HSA-72613	Eukaryotic Translation Initiation	1.86969	0.000175254	0.00153224	RPS27L/RPL36AL/UBA52/EIF3H/EIF3K/EIF3E/RPS4Y1/EIF3F/EIF4A2/EIF3D/EIF3G/EIF3L/EIF4E/EIF5/RPL22L1/EIF3I/EIF3J/EIF3M/EIF4H/EIF4B/EIF1AX
T_reg	R-HSA-72737	Cap-dependent Translation Initiation	1.86969	0.000175254	0.00153224	RPS27L/RPL36AL/UBA52/EIF3H/EIF3K/EIF3E/RPS4Y1/EIF3F/EIF4A2/EIF3D/EIF3G/EIF3L/EIF4E/EIF5/RPL22L1/EIF3I/EIF3J/EIF3M/EIF4H/EIF4B/EIF1AX
T_reg	R-HSA-5621481	C-type lectin receptors (CLRs)	1.80317	0.000184874	0.00160309	UBC/SKP1/PSMB9/ICAM3/PSME1/UBA52/CALM3/PSME2/UBB/PSMB8/CALM1/PSMA7/PSMB1/PSMB3/CALM2/PSMD8/PSMA2/UBE2N/UBE2D2/PSMB6/PSMC5/PSMA4/PSMA5/PSMB2/CASP8/PSMC4/PYCARD/PSMB10/NFKB2/PSMA1/PSMD13/PAK2/PSMD4/PSMC1/PSMA3/PSMC2/PSMF1/PSMC3/PSMD2/PSMD6/PSMD7/PSMB7/CLEC7A
T_reg	R-HSA-211897	Cytochrome P450 - arranged by substrate type	-1.81192	0.000196023	0.00168595	CYP2A13/RXRA/CYP8B1/CYP4A11/TBXAS1/CYP2D6/NCOA1/CYP3A43/NCOA2/NR1H4/CYP4F3/POR/CYP2E1/CYP2C9/CYP2C8/CYP3A4/CYP2B6/CYP3A5
T_reg	R-HSA-69202	Cyclin E associated events during G1/S transition	1.85115	0.000197749	0.00168708	UBC/SKP1/PSMB9/PSME1/UBA52/PSME2/UBB/PSMB8/PSMA7/CDKN1B/PSMB1/PSMB3/PSMD8/PSMA2/PSMB6/PSMC5/PSMA4/PSMA5/PSMB2/PSMC4/CCNH/PSMB10/PSMA1/PSMD13/PSMD4/PSMC1/PSMA3/PSMC2/PSMF1/PSMC3/PSMD2/PSMD6/PSMD7/PSMB7/RBBP4/PSMD14
T_reg	R-HSA-4086400	PCP/CE pathway	1.85238	0.000202397	0.00171291	UBC/PFN1/RAC2/PSMB9/PSME1/UBA52/PSME2/UBB/PSMB8/PSMA7/PSMB1/PSMB3/PSMD8/PSMA2/RHOA/PSMB6/AP2M1/PSMC5/PSMA4/PSMA5/PSMB2/PSMC4/PSMB10/PSMA1/PSMD13/PSMD4/PSMC1/PSMA3/PSMC2/PSMF1/PSMC3/AP2B1/PSMD2/PSMD6/PSMD7/PSMB7
T_reg	R-HSA-73894	DNA Repair	1.62425	0.00020817	0.0017478	ACTB/UBC/SUMO2/UBA52/UBE2B/UBB/SUMO1/ISG15/UBXN1/UBE2N/XRCC6/PARP1/POLR2K/RBX1/UBE2L6/HMGN1/UBE2I/POLR2J/RPA3/CCNH/TCEA1/KPNA2/XRCC5/RPA2/VCP/POLR2G/POLR2F/POLE4/POLR2E/POLR2C/DDB2/BABAM1/PNKP/COPS6/MPG/COPS2/COPS8/SUMO3/POLE3/RHNO1/ASCC1/TERF2IP/POLR2I/TDG/PPIE/PPP4C/PCNA/RPA1/COPS4/MAD2L2/BARD1/RCHY1/POLD4/TINF2/ASCC2/ZNF830/COPS5/DDB1/ISY1/ACTL6A/FANCL/COPS3/RAD23A/OGG1/UBE2V2/MCRS1/GTF2H5/RUV…
T_reg	R-HSA-422475	Axon guidance	1.54128	0.000220879	0.00182684	ACTB/UBC/PFN1/ARPC1B/PTPRC/MYL6/CFL1/HSPA8/ARPC2/RPS27L/CXCR4/ACTG1/RPL36AL/PSMB9/PSME1/UBA52/ARPC3/PSME2/EVL/MYL12A/UBB/PSMB8/HSP90AA1/RPS4Y1/HSP90AB1/DOK2/PSMA7/RBM8A/ACTR3/EZR/PSMB1/PSMB3/CAP1/CDC42/PSMD8/ARPC4/PSMA2/MYL12B/SH3KBP1/RBX1/RHOA/ARPC5/PSMB6/CSNK2B/AP2M1/PRNP/PSMC5/TUBA1A/PSMA4/PSMA5/RHOC/PSMB2/PSMC4/RPL22L1/MAGOH/PSMB10/NCK2/PSMA1/PSMD13/PAK2/PSMD4/VASP/PSMC1/PSMA3/COL9A2/PSMC2/RN…
T_reg	R-HSA-68886	M Phase	1.60594	0.000221039	0.00182684	UBC/PSMB9/PSME1/UBA52/ANAPC16/PSME2/UBB/PSMB8/PTTG1/SUMO1/HSP90AA1/RAN/PSMA7/BUB3/PSMB1/ARPP19/PSMB3/PSMD8/PSMA2/CHMP2A/DYNLL1/PMF1/PSMB6/CSNK2B/PSMC5/TUBA1A/PSMA4/PSMA5/UBE2I/DYNC1I2/PSMB2/CHMP2B/PPP2CA/CENPM/PSMC4/PSMB10/NUDC/PSMA1/PSMD13/PSMD4/RAD21/SMC3/PSMC1/MZT2A/PSMA3/PPP1CC/PSMC2/MAPRE1/CDC26/ENSA/SMC4/ANAPC15/PSMF1/PSMC3/SSNA1/PSMD2/MZT2B/MZT1/KIF2A/PSMD6/PSMD7/OFD1/PSMB7/BANF1/PAFAH1B1/…
T_reg	R-HSA-400206	Regulation of lipid metabolism by PPARalpha	-1.75211	0.000223947	0.00183653	NR1H3/NCOR1/PPARG/PLIN2/RXRA/CREBBP/RGL1/CYP4A11/ALAS1/APOA5/SREBF2/ANGPTL4/HMGCS1/MED13/ACOX1/NCOA1/NCOA2/NR1H4/FAM120B/PPARA/ABCB4/CPT1A/CD36/TBL1X/MED13L/G0S2/CHD9/ABCA1/HMGCS2/RORA/SULT2A1/AGT/PPARGC1A/ACSL1/FABP1/APOA1/APOA2
T_reg	R-HSA-450531	Regulation of mRNA stability by proteins that bind AU-rich elements	1.83844	0.000228252	0.00184571	UBC/HSPA8/PSMB9/PSME1/UBA52/YWHAB/PSME2/UBB/PSMB8/PSMA7/PSMB1/PSMB3/YWHAZ/PSMD8/PSMA2/PSMB6/ANP32A/PSMC5/PSMA4/PSMA5/HSPA1B/PSMB2/PSMC4/PSMB10/EXOSC1/PSMA1/PSMD13/PSMD4/PSMC1/PSMA3/PSMC2/ZFP36L1/PSMF1/PSMC3/DCP2/PSMD2/PSMD6/PSMD7/PSMB7/EXOSC3/PSMD14/EXOSC8
T_reg	R-HSA-9675108	Nervous system development	1.49692	0.000228556	0.00184571	ACTB/UBC/PFN1/ARPC1B/PTPRC/MYL6/CFL1/HSPA8/ARPC2/RPS27L/CXCR4/ACTG1/RPL36AL/PSMB9/PSME1/UBA52/ARPC3/PSME2/EVL/MYL12A/UBB/PSMB8/HSP90AA1/RPS4Y1/HSP90AB1/DOK2/PSMA7/RBM8A/ACTR3/EZR/PSMB1/PSMB3/CAP1/CDC42/PSMD8/ARPC4/PSMA2/MYL12B/SH3KBP1/RBX1/RHOA/ARPC5/PSMB6/CSNK2B/AP2M1/PRNP/PSMC5/TUBA1A/PSMA4/PSMA5/RHOC/PSMB2/PSMC4/RPL22L1/NAB1/MAGOH/PSMB10/NCK2/PSMA1/PSMD13/PAK2/PSMD4/VASP/PSMC1/PSMA3/COL9A2/PSM…
T_reg	R-HSA-69656	Cyclin A:Cdk2-associated events at S phase entry	1.84915	0.00023576	0.00188946	UBC/SKP1/PSMB9/PSME1/UBA52/PSME2/UBB/PSMB8/PSMA7/CDKN1B/PSMB1/PSMB3/PSMD8/PSMA2/PSMB6/PSMC5/PSMA4/PSMA5/PSMB2/PSMC4/CCNH/PSMB10/PSMA1/PSMD13/PSMD4/PSMC1/PSMA3/PSMC2/PSMF1/PSMC3/PSMD2/PSMD6/PSMD7/PSMB7/RBBP4/PSMD14
T_reg	R-HSA-195258	RHO GTPase Effectors	1.64906	0.000244822	0.00194734	ACTB/PFN1/ARPC1B/MYL6/CFL1/ARPC2/RAC2/ACTG1/ARPC3/CALM3/YWHAB/EVL/MYL12A/CALM1/RHOG/CYBA/CDKN1B/BUB3/BRK1/ACTR3/YWHAZ/CALM2/CDC42/ARPC4/MYL12B/PIN1/DYNLL1/RHOA/ARPC5/PMF1/NCF4/TUBA1A/RHOC/IQGAP1/DYNC1I2/PPP2CA/CENPM/PPP1CB/CYFIP2/NUDC/YWHAQ/WIPF1/PAK2/WAS/KIF5B/PPP1CC/MAPRE1
T_reg	R-HSA-1234174	Cellular response to hypoxia	1.84584	0.000269024	0.00212387	UBC/PSMB9/PSME1/UBA52/PSME2/UBB/PSMB8/UBE2D3/PSMA7/PSMB1/PSMB3/PSMD8/PSMA2/RBX1/UBE2D2/PSMB6/PSMC5/PSMA4/PSMA5/PSMB2/PSMC4/PSMB10/PSMA1/PSMD13/PSMD4/PSMC1/PSMA3/PSMC2/PSMF1/PSMC3/PSMD2/PSMD6/PSMD7/PSMB7
T_reg	R-HSA-450408	AUF1 (hnRNP D0) binds and destabilizes mRNA	1.87199	0.000282833	0.00221635	UBC/HSPA8/PSMB9/PSME1/UBA52/PSME2/UBB/PSMB8/PSMA7/PSMB1/PSMB3/PSMD8/PSMA2/PSMB6/PSMC5/PSMA4/PSMA5/HSPA1B/PSMB2/PSMC4/PSMB10/PSMA1/PSMD13/PSMD4/PSMC1/PSMA3/PSMC2/PSMF1/PSMC3/PSMD2/PSMD6/PSMD7/PSMB7
T_reg	R-HSA-1236978	Cross-presentation of soluble exogenous antigens (endosomes)	1.83584	0.000290127	0.00225679	PSMB9/PSME1/PSME2/PSMB8/PSMA7/PSMB1/PSMB3/PSMD8/PSMA2/PSMB6/PSMC5/PSMA4/PSMA5/PSMB2/PSMC4/PSMB10/PSMA1/PSMD13/PSMD4/PSMC1/PSMA3/PSMC2/PSMF1/PSMC3/PSMD2/PSMD6/PSMD7/PSMB7/PSMD14
T_reg	R-HSA-5696399	Global Genome Nucleotide Excision Repair (GG-NER)	1.83469	0.000299275	0.00231096	ACTB/UBC/SUMO2/UBA52/UBB/SUMO1/UBE2N/PARP1/RBX1/UBE2I/RPA3/CCNH/RPA2/POLE4/DDB2/COPS6/COPS2/COPS8/SUMO3/POLE3/PCNA/RPA1/COPS4/POLD4/COPS5/DDB1/ACTL6A/COPS3/RAD23A/UBE2V2/MCRS1/GTF2H5/RUVBL1
T_reg	R-HSA-8964058	HDL remodeling	-1.66343	0.000301913	0.00231444	APOC2/APOE/APOA1/APOC3/ALB
T_reg	R-HSA-5689880	Ub-specific processing proteases	1.71244	0.000310719	0.00236481	BIRC3/UBC/PSMB9/PSME1/UBA52/PSME2/UBB/PSMB8/PSMA7/PSMB1/PSMB3/GATA3/PSMD8/PSMA2/FKBP8/USP15/PSMB6/MAT2B/PSMC5/PSMA4/PSMA5/PSMB2/TOMM20/PSMC4/VDAC2/PSMB10/ADRM1/PSMA1/PSMD13/VDAC1/PSMD4/OTUB1/PSMC1/PSMA3/BECN1/PSMC2/DDB2/TADA3/PSMF1/PSMC3/PSMD2/PSMD6/PSMD7/PSMB7/CYLD
T_reg	R-HSA-2173782	Binding and Uptake of Ligands by Scavenger Receptors	-1.78729	0.000322956	0.00242075	LRP1/STAB2/MASP1/HSP90B1/FTH1/CD163/CD36/COL4A1/COL4A2/STAB1/SAA1/SPARC/JCHAIN/HPX/APOE/APOB/AMBP/HP/FTL/APOA1/ALB
T_reg	R-HSA-5603041	IRAK4 deficiency (TLR2/4)	-1.74228	0.000323716	0.00242075	CD36/CD14/S100A8/S100A9/FGA/FGB/FGG
T_reg	R-HSA-168927	TICAM1, RIP1-mediated IKK complex recruitment	1.80958	0.000324934	0.00242075	BIRC3/UBC/UBA52/UBB/UBE2D3/UBE2N/UBE2D2
T_reg	R-HSA-195253	Degradation of beta-catenin by the destruction complex	1.79919	0.000327323	0.00242149	UBC/SKP1/PSMB9/PSME1/UBA52/PSME2/UBB/PSMB8/PSMA7/PSMB1/PSMB3/PSMD8/PSMA2/RBX1/PSMB6/PSMC5/PSMA4/PSMA5/PSMB2/PPP2CA/PSMC4/PSMB10/PSMA1/PSMD13/PSMD4/PSMC1/PSMA3/PSMC2/PSMF1/PSMC3/PSMD2/CSNK1A1/PSMD6/PSMD7/PSMB7/PSMD14/PPP2R1A
T_reg	R-HSA-162587	HIV Life Cycle	1.73647	0.00033921	0.002492	UBC/CXCR4/UBA52/UBB/RAN/PPIA/CHMP2A/CD4/XRCC6/POLR2K/VPS28/RANBP1/SUPT4H1/CHMP2B/POLR2J/TAF7/CCNH/TCEA1/CHMP5/GTF2A2/XRCC5/POLR2G/POLR2F/POLR2E/POLR2C/NMT2/GTF2B/NCBP2/VPS4B/BANF1/TAF9/POLR2I/CCR5/PSIP1/RNMT/NELFE/SUPT16H/GTF2F1/TPR/CHMP6/CHMP7/TSG101/GTF2H5/TAF12/SSRP1/TAF9B/RNGTT/NMT1/SUPT5H/NUP37
T_reg	R-HSA-8866654	E3 ubiquitin ligases ubiquitinate target proteins	1.84463	0.000354839	0.00258884	HLA-A/UBC/UBA52/UBE2B/UBB/UBE2D3/UBE2N/UBE2D2/UBE2L3/VCP/RTF1/UBE2A/PEX2/DERL1/RNF181
T_reg	R-HSA-72706	GTP hydrolysis and joining of the 60S ribosomal subunit	1.84871	0.000366471	0.0026554	RPS27L/RPL36AL/UBA52/EIF3H/EIF3K/EIF3E/RPS4Y1/EIF3F/EIF4A2/EIF3D/EIF3G/EIF3L/EIF4E/EIF5/RPL22L1/EIF3I/EIF3J/EIF3M/EIF4H/EIF4B/EIF1AX
T_reg	R-HSA-194068	Bile acid and bile salt metabolism	-1.77517	0.00045409	0.00326788	SLC10A1/CYP39A1/OSBP/CYP27A1/AKR1D1/RXRA/CYP8B1/NCOA1/AKR1C4/NCOA2/NR1H4/AKR1C2/HSD17B4/OSBPL9/ABCC3/SLC27A5/SCP2/AKR1C3/AKR1C1/SLCO1B1/SLC27A2/BAAT/ABCB11/ALB
T_reg	R-HSA-156827	L13a-mediated translational silencing of Ceruloplasmin expression	1.84751	0.000468443	0.0033484	RPS27L/RPL36AL/UBA52/EIF3H/EIF3K/EIF3E/RPS4Y1/EIF3F/EIF4A2/EIF3D/EIF3G/EIF3L/EIF4E/RPL22L1/EIF3I/EIF3J/EIF3M/EIF4H/EIF4B/EIF1AX
T_reg	R-HSA-5260271	Diseases of Immune System	-1.78469	0.000506711	0.00357365	CD36/CD14/NFKBIA/S100A8/S100A9/FGA/FGB/FGG
T_reg	R-HSA-5602358	Diseases associated with the TLR signaling cascade	-1.78469	0.000506711	0.00357365	CD36/CD14/NFKBIA/S100A8/S100A9/FGA/FGB/FGG
T_reg	R-HSA-76005	Response to elevated platelet cytosolic Ca2+	-1.6658	0.000544024	0.00381139	SERPINA3/IGF2/PROS1/VEGFA/F8/CD36/PSAP/THBS1/VWF/PRKCA/PECAM1/SERPINF2/APP/CD63/HRG/TIMP3/CD9/F5/SERPING1/SPARC/PLG/ORM2/KNG1/TIMP1/FN1/ITIH3/SERPINE1/RARRES2/FGA/AHSG/CLU/TF/FGB/A2M/FGG/APOH/ORM1/APOA1/SERPINA1/ALB
T_reg	R-HSA-1236975	Antigen processing-Cross presentation	1.74541	0.000565079	0.00393286	HLA-A/B2M/HLA-C/HLA-B/UBC/HLA-E/PSMB9/PSME1/UBA52/PSME2/UBB/VAMP8/PSMB8/HLA-F/TAP1/CYBA/PSMA7/PSMB1/PSMB3/PSMD8/PSMA2/CALR/PSMB6/NCF4/PSMC5/SEC61B/PSMA4/PSMA5/PSMB2/PSMC4/PSMB10/PSMA1/PSMD13/SEC61G/PSMD4/PSMC1/PSMA3/PSMC2/PSMF1/PSMC3/TAPBP
T_reg	R-HSA-189445	Metabolism of porphyrins	-1.76154	0.000569395	0.00393699	SLCO2B1/BLVRB/ABCC2/SLCO1B1/GSTA1/FABP1/ALB
T_reg	R-HSA-72689	Formation of a pool of free 40S subunits	1.82517	0.000576828	0.00396249	RPS27L/RPL36AL/UBA52/EIF3H/EIF3K/EIF3E/RPS4Y1/EIF3F/EIF3D/EIF3G/EIF3L/RPL22L1/EIF3I/EIF3J/EIF3M
T_reg	R-HSA-109581	Apoptosis	1.65652	0.000584857	0.00399172	UBC/PMAIP1/PSMB9/PSME1/UBA52/YWHAB/PSME2/UBB/BAX/PSMB8/CYCS/PSMA7/PSMB1/HMGB2/PSMB3/YWHAZ/PSMD8/PSMA2/CFLAR/FAS/STAT3/DYNLL1/PSMB6/PSMC5/PSMA4/PSMA5/PSMB2/CASP8/PSMC4/PSMB10/PSMA1/YWHAQ/BAK1/PSMD13/PAK2/PSMD4/DBNL/PSMC1/CDKN2A/BCL2/PSMA3/PSMC2/PSMF1/PSMC3/PSMD2/PSMD6/PSMD7/PSMB7
T_reg	R-HSA-1236977	Endosomal/Vacuolar pathway	1.72883	0.0006135	0.00416037	HLA-A/B2M/HLA-C/HLA-B/HLA-E/HLA-F
T_reg	R-HSA-5686938	Regulation of TLR by endogenous ligand	-1.7226	0.000695244	0.00468468	CD36/CD14/S100A8/S100A9/APOB/FGA/FGB/FGG
T_reg	R-HSA-114608	Platelet degranulation	-1.65808	0.00071438	0.00478316	SERPINA3/IGF2/PROS1/VEGFA/F8/CD36/PSAP/THBS1/VWF/PECAM1/SERPINF2/APP/CD63/HRG/TIMP3/CD9/F5/SERPING1/SPARC/PLG/ORM2/KNG1/TIMP1/FN1/ITIH3/SERPINE1/RARRES2/FGA/AHSG/CLU/TF/FGB/A2M/FGG/APOH/ORM1/APOA1/SERPINA1/ALB
T_reg	R-HSA-164940	Nef mediated downregulation of MHC class I complex cell surface expression	1.70664	0.000745672	0.00495966	HLA-A/B2M
T_reg	R-HSA-1236974	ER-Phagosome pathway	1.76073	0.000750117	0.00495966	HLA-A/B2M/HLA-C/HLA-B/UBC/HLA-E/PSMB9/PSME1/UBA52/PSME2/UBB/VAMP8/PSMB8/HLA-F/TAP1/PSMA7/PSMB1/PSMB3/PSMD8/PSMA2/CALR/PSMB6/PSMC5/SEC61B/PSMA4/PSMA5/PSMB2/PSMC4/PSMB10/PSMA1/PSMD13/SEC61G/PSMD4/PSMC1/PSMA3/PSMC2/PSMF1/PSMC3/TAPBP
T_reg	R-HSA-983169	Class I MHC mediated antigen processing & presentation	1.51447	0.000915518	0.00601566	HLA-A/B2M/HLA-C/HLA-B/UBC/HLA-E/SKP1/PSMB9/PSME1/UBA52/UBE2B/PSME2/UBB/VAMP8/PSMB8/UBE2D3/HLA-F/TAP1/CYBA/PSMA7/PSMB1/PSMB3/PSMD8/PSMA2/UBE2N/RBX1/CALR/UBE2L6/UBE2D2/PSMB6/NCF4/PSMC5/SEC61B/PSMA4/PSMA5/UBE2L3/PSMB2/PSMC4/RNF213/RNF114/PSMB10/PSMA1/PSMD13/SEC61G/PSMD4/UBE2A/PSMC1/PSMA3/PSMC2/CDC26/RNF7/PSMF1/PSMC3/RNF19A/TAPBP/TRIM69/PSMD2/UBE2K/PSMD6/PSMD7/SAR1B/PSMB7
T_reg	R-HSA-202424	Downstream TCR signaling	1.72993	0.000957134	0.00625029	CD3D/UBC/CD3E/SKP1/LCK/PSMB9/PSME1/UBA52/CD3G/PSME2/UBB/PSMB8/CD247/PSMA7/PSMB1/PSMB3/PSMD8/PSMA2/CD4/UBE2N/UBE2D2/PSMB6/PSMC5/PSMA4/PSMA5/PSMB2/PSMC4/PSMB10/PSMA1/PSMD13/PSMD4/PSMC1/PSMA3/PSMC2/PSMF1/PSMC3/PSMD2/PSMD6/PSMD7/PSMB7
T_reg	R-HSA-936440	Negative regulators of DDX58/IFIH1 signaling	1.75628	0.000963153	0.00625101	UBC/UBA52/TNFAIP3/UBB/UBE2D3/ISG15/PIN1/UBE2L6/UBE2D2/OTUD5/UBE2K/TAX1BP1/IKBKE/CYLD/ATG12
T_reg	R-HSA-446652	Interleukin-1 family signaling	1.71373	0.000977537	0.00630568	UBC/SKP1/PSMB9/PSME1/UBA52/PSME2/CASP1/UBB/PSMB8/PSMA7/PTPN7/PSMB1/PSMB3/PSMD8/PSMA2/UBE2N/IL1R2/STAT3/RBX1/PSMB6/PSMC5/PSMA4/PSMA5/PSMB2/PSMC4/PSMB10/NFKB2/PSMA1/PSMD13/PSMD4/PELI1/PSMC1/PSMA3/PSMC2/SQSTM1/PSMF1/PSMC3/PSMD2/IL18R1/PSMD6/PSMD7/PSMB7/PTPN2/IL1RL1/PSMD14
T_reg	R-HSA-9020702	Interleukin-1 signaling	1.75021	0.0010273	0.00658654	UBC/SKP1/PSMB9/PSME1/UBA52/PSME2/UBB/PSMB8/PSMA7/PSMB1/PSMB3/PSMD8/PSMA2/UBE2N/IL1R2/RBX1/PSMB6/PSMC5/PSMA4/PSMA5/PSMB2/PSMC4/PSMB10/NFKB2/PSMA1/PSMD13/PSMD4/PELI1/PSMC1/PSMA3/PSMC2/SQSTM1/PSMF1/PSMC3/PSMD2/PSMD6/PSMD7/PSMB7
T_reg	R-HSA-5669034	TNFs bind their physiological receptors	1.80466	0.00106437	0.00678307	TNFRSF4/CD27/TNFRSF18/TNFRSF9/TNFRSF1B/LTA/CD70/TNFRSF13B/TNFRSF14
T_reg	R-HSA-2168880	Scavenging of heme from plasma	-1.64059	0.00109989	0.00692566	LRP1/CD163/JCHAIN/HPX/AMBP/HP/APOA1/ALB
T_reg	R-HSA-8963888	Chylomicron assembly	-1.64029	0.00109989	0.00692566	P4HB/APOE/APOB/APOA1/APOC3/APOA2
T_reg	R-HSA-168638	NOD1/2 Signaling Pathway	1.81695	0.00110638	0.00692566	BIRC3/UBC/UBA52/TNFAIP3/CASP1/UBB/UBE2N/CASP8/CASP4
T_reg	R-HSA-168255	Influenza Infection	1.77078	0.00114195	0.00709845	RPS27L/SLC25A6/RPL36AL/UBA52/HSP90AA1/RPS4Y1/RAN/ISG15/PARP1/POLR2K/CALR/HSPA1B/POLR2J/RPL22L1/KPNA2/POLR2G/POLR2F/POLR2E/POLR2C
T_reg	R-HSA-76002	Platelet activation, signaling and aggregation	-1.57692	0.00114741	0.00709845	ACTN1/IGF1/PRKCE/CTSW/APLP2/VAV2/GNAI2/GNA14/GNB1/SERPINA3/IGF2/MGLL/MAPK14/PROS1/VEGFA/F8/MAPK1/GNAQ/RAC1/CD36/PSAP/PTK2/PIK3R1/THBS1/F2/VWF/PRKCA/PECAM1/SERPINF2/APP/CD63/HRG/TIMP3/CD9/ITPR2/FCER1G/F5/RHOB/SERPING1/GNG11/SPARC/PLG/ORM2/KNG1/TIMP1/FN1/ITIH3/SERPINE1/RARRES2/FGA/AHSG/CLU/TF/FGB/A2M/FGG/APOH/ORM1/APOA1/SERPINA1/ALB
T_reg	R-HSA-8939902	Regulation of RUNX2 expression and activity	1.79945	0.0011559	0.00710941	UBC/SKP1/PSMB9/PSME1/UBA52/PSME2/UBB/PSMB8/NR3C1/STAT1/PSMA7/PSMB1/PSMB3/PSMD8/PSMA2/RBX1/PSMB6/PSMC5/PSMA4/PSMA5/PSMB2/PSMC4/PSMB10/PSMA1/PSMD13/PSMD4/PSMC1/PSMA3/PSMC2/PSMF1/PSMC3/PSMD2/PSMD6/PSMD7/PSMB7
T_reg	R-HSA-140877	Formation of Fibrin Clot (Clotting Cascade)	-1.75556	0.00116515	0.00712492	SERPINA5/F9/F2R/PRCP/THBD/SERPIND1/KLKB1/F11/PROS1/F8/PROC/F2/VWF/F12/SERPINC1/F5/SERPING1/TFPI/KNG1/FGA/FGB/A2M/FGG
T_reg	R-HSA-156902	Peptide chain elongation	1.71352	0.00118609	0.00721123	EEF1A1/RPS27L/RPL36AL/UBA52/EEF2/RPS4Y1/RPL22L1
T_reg	R-HSA-72764	Eukaryotic Translation Termination	1.74205	0.00121581	0.00734969	RPS27L/RPL36AL/UBA52/RPS4Y1/TRMT112/RPL22L1
T_reg	R-HSA-983170	Antigen Presentation: Folding, assembly and peptide loading of class I MHC	1.80913	0.00126465	0.00760152	HLA-A/B2M/HLA-C/HLA-B/HLA-E/HLA-F/TAP1/CALR
T_reg	R-HSA-8852135	Protein ubiquitination	1.75499	0.001316	0.00786549	HLA-A/UBC/UBA52/UBE2B/UBB/UBE2D3/UBE2N/UBE2D2/UBE2L3/VCP/RTF1/UBE2A/PEX2/UBE2K/DERL1/RNF181
T_reg	R-HSA-8951664	Neddylation	1.61081	0.00135439	0.00804944	UBC/COMMD6/SKP1/PSMB9/PSME1/UBA52/PSME2/UBB/PSMB8/UBE2D3/PSMA7/PSMB1/PSMB3/NEDD8/PSMD8/PSMA2/RBX1/UBE2D2/PSMB6/PSMC5/PSMA4/PSMA5/PSMB2/PSMC4/PSMB10/PSMA1/PSMD13/COMMD3/PSMD4/PSMC1/COMMD7/PSMA3/PSMC2/DDB2/COPS6/RNF7/CUL9/PSMF1/PSMC3/CCDC22/PSMD2/COPS2/CISH/TULP4/COPS8/PSMD6/PSMD7/PSMB7/DCAF11/DCAF13/COMMD8/PSMD14/DDA1/RBBP7/COMMD2/COPS4/DCUN1D5/COMMD5/PSMB4/VHL/COPS5/NAE1/PSMB5/DDB1/UCHL3
T_reg	R-HSA-5218859	Regulated Necrosis	1.80545	0.00143377	0.00847363	BIRC3/UBC/UBA52/CASP1/UBB/BAX/HSP90AA1/CYCS/IRF1/CHMP2A/CFLAR/FAS/CASP8/CHMP2B/CASP4/BAK1/PELI1/CDC37
T_reg	R-HSA-6781827	Transcription-Coupled Nucleotide Excision Repair (TC-NER)	1.74552	0.00147965	0.00869616	UBC/UBA52/UBB/POLR2K/RBX1/HMGN1/POLR2J/RPA3/CCNH/TCEA1/RPA2/POLR2G/POLR2F/POLE4/POLR2E/POLR2C/COPS6/COPS2/COPS8/POLE3/POLR2I/PPIE/PCNA/RPA1/COPS4/POLD4/ZNF830/COPS5/DDB1/ISY1/COPS3
T_reg	R-HSA-449147	Signaling by Interleukins	1.44584	0.0015131	0.00884367	IL32/BATF/UBC/IL2RG/DUSP4/SOD1/CFL1/HSPA8/IL2RA/SKP1/LCK/PSMB9/PSME1/UBA52/PSME2/CASP1/UBB/IL7R/PSMB8/ITGB2/HSP90AA1/STAT1/PSMA7/IL10RA/PTPN7/VAMP2/TNFRSF1B/PSMB1/PSMB3/YWHAZ/HNRNPA2B1/GATA3/PPIA/CDC42/PSMD8/ARF1/PSMA2/CD4/UBE2N/CAPZA1/HNRNPF/IL2RB/IL1R2/CCL20/STAT3/RBX1/JUNB/HNRNPDL/LCP1/AIP/PSMB6/PSMC5/PSMA4/PSMA5/PSMB2/PPP2CA/IL12RB1/PSMC4/IL21R/MIF/PSMB10/HAVCR2/NFKB2/PSMA1/PSMD13/PDCD4/PAK2/…
T_reg	R-HSA-168643	Nucleotide-binding domain, leucine rich repeat containing receptor (NLR) signaling pathways	1.80519	0.00157365	0.00911486	BIRC3/UBC/UBA52/TNFAIP3/CASP1/UBB/HSP90AB1/UBE2N/TXNIP/CASP8/CASP4/PYCARD/NFKB2/TXN/PSTPIP1/BCL2/SUGT1
T_reg	R-HSA-3700989	Transcriptional Regulation by TP53	1.47866	0.00157779	0.00911486	UBC/PMAIP1/NPM1/COX7C/UBA52/COX4I1/YWHAB/CASP1/UBB/BAX/COX8A/DDIT4/PRDM1/CYCS/NDUFA4/COX5B/CDKN1B/COX6C/COX7A2L/YWHAZ/LAMTOR4/COX6A1/COX6B1/GADD45A/PRDX2/POLR2K/FAS/MEAF6/PIN1/PRDX5/CSNK2B/LAMTOR5/LAMTOR1/COX14/COX5A/SUPT4H1/POLR2J/PPP2CA/RPA3/TAF7/CCNH/TCEA1/COX7B/RPA2/YWHAQ/COX20/TXN/POLR2G/CCNG1/POLR2F/POLR2E/PRMT1/CDKN2A/POLR2C/DDB2/TMEM219/PRDX1
T_reg	R-HSA-975110	TRAF6 mediated IRF7 activation in TLR7/8 or 9 signaling	1.70619	0.00158535	0.00911486	UBC/UBA52/UBB/UBE2N
T_reg	R-HSA-189483	Heme degradation	-1.68305	0.00169907	0.0097159	SLCO2B1/BLVRB/ABCC2/SLCO1B1/GSTA1/FABP1/ALB
T_reg	R-HSA-6782210	Gap-filling DNA repair synthesis and ligation in TC-NER	1.72093	0.001813	0.0102908	UBC/UBA52/UBB/POLR2K/RBX1/HMGN1/POLR2J/RPA3/CCNH/TCEA1/RPA2/POLR2G/POLR2F/POLE4/POLR2E/POLR2C/POLE3/POLR2I/PPIE/PCNA/RPA1/POLD4/ZNF830/DDB1/ISY1
T_reg	R-HSA-9013026	RHOB GTPase cycle	-1.67089	0.00182682	0.0102908	NET1/DIAPH1/ARHGEF28/ARHGEF11/BCR/JUP/MCF2L/ABR/MCAM/ARHGAP5/SLK/ARHGAP21/ARHGAP35/FLOT1/VAV2/ARHGAP32/TJP2/MYO9B/PKN2/MYO9A/ARHGEF10L/ARHGEF12/STARD13/DAAM1/AKAP13/ROCK2/PIK3R1/CAV1/ARHGAP26/STOM/DLC1/RHOB
T_reg	R-HSA-72702	Ribosomal scanning and start codon recognition	1.77608	0.00183007	0.0102908	RPS27L/EIF3H/EIF3K/EIF3E/RPS4Y1/EIF3F/EIF4A2/EIF3D/EIF3G/EIF3L/EIF4E/EIF5/EIF3I/EIF3J/EIF3M/EIF4H/EIF4B/EIF1AX
T_reg	R-HSA-72695	Formation of the ternary complex, and subsequently, the 43S complex	1.75082	0.00183851	0.0102908	RPS27L/EIF3H/EIF3K/EIF3E/RPS4Y1/EIF3F/EIF3D/EIF3G/EIF3L/EIF3I/EIF3J/EIF3M
T_reg	R-HSA-8957322	Metabolism of steroids	-1.60091	0.00191164	0.0106437	SLC10A1/TM7SF2/CYP39A1/ACACA/OSBP/CYP27A1/AKR1D1/RXRA/CREBBP/CYP8B1/EBP/SEC24D/SCD/SREBF2/FASN/MSMO1/SRD5A1/HMGCS1/SEC24B/LGMN/NCOA1/AKR1C4/HSD11B1/NCOA2/NR1H4/AKR1C2/PPARA/DHCR24/HSD17B4/SERPINA6/OSBPL9/ABCC3/SLC27A5/TBL1X/GPAM/SCP2/ACACB/INSIG1/AKR1C3/AKR1C1/CHD9/SLCO1B1/HSD17B2/SLC27A2/BAAT/ABCB11/GC/ALB
T_reg	R-HSA-9013973	TICAM1-dependent activation of IRF3/IRF7	1.70028	0.00193765	0.0107321	UBC/UBA52/TANK/UBB
T_reg	R-HSA-2453902	The canonical retinoid cycle in rods (twilight vision)	-1.69358	0.00196747	0.0108405	HSD17B6/RBP4/TTR
T_reg	R-HSA-162599	Late Phase of HIV Life Cycle	1.64914	0.00206455	0.0113165	UBC/UBA52/UBB/RAN/PPIA/CHMP2A/POLR2K/VPS28/RANBP1/SUPT4H1/CHMP2B/POLR2J/TAF7/CCNH/TCEA1/CHMP5/GTF2A2/POLR2G/POLR2F/POLR2E/POLR2C/NMT2/GTF2B/NCBP2/VPS4B/TAF9/POLR2I/RNMT/NELFE/SUPT16H/GTF2F1/TPR/CHMP6/CHMP7/TSG101/GTF2H5/TAF12/SSRP1/TAF9B/RNGTT/NMT1/SUPT5H/NUP37
T_reg	R-HSA-72649	Translation initiation complex formation	1.76875	0.00211343	0.0115247	RPS27L/EIF3H/EIF3K/EIF3E/RPS4Y1/EIF3F/EIF4A2/EIF3D/EIF3G/EIF3L/EIF4E/EIF3I/EIF3J/EIF3M/EIF4H/EIF4B/EIF1AX
T_reg	R-HSA-9648002	RAS processing	1.79859	0.00218814	0.0118709	UBC/UBA52/CALM3/UBB/CALM1/CALM2
T_reg	R-HSA-6782135	Dual incision in TC-NER	1.72386	0.00221073	0.0119227	UBC/UBA52/UBB/POLR2K/RBX1/HMGN1/POLR2J/RPA3/CCNH/TCEA1/RPA2/POLR2G/POLR2F/POLE4/POLR2E/POLR2C/POLE3/POLR2I/PPIE/PCNA/RPA1/POLD4/ZNF830/DDB1/ISY1
T_reg	R-HSA-9014325	TICAM1,TRAF6-dependent induction of TAK1 complex	1.6854	0.00223035	0.0119227	UBC/UBA52/UBB
T_reg	R-HSA-389957	Prefoldin mediated transfer of substrate to CCT/TriC	1.76596	0.0022315	0.0119227	ACTB/PFDN5/CCT4/TUBA1A/CCT8/PFDN2/CCT7/CCT3/CCT6A/PFDN4/VBP1/TUBA3D/TCP1/PFDN6
T_reg	R-HSA-5693607	Processing of DNA double-strand break ends	1.72069	0.00228584	0.0121516	UBC/SUMO2/UBA52/UBB/SUMO1/UBE2N/UBE2I/RPA3/RPA2/BABAM1/RHNO1/PPP4C/RPA1/BARD1
T_reg	R-HSA-72312	rRNA processing	1.68341	0.00230929	0.0122149	RPS27L/RPL36AL/UBA52/RPS4Y1/NOP10/TRMT112/NOP58/SNU13/RPL22L1/EXOSC1/NCL/HSD17B10/ERI1/NHP2/IMP3/RRP7A/DCAF13/EXOSC3/KRR1/C1D/MTERF4/EXOSC8/IMP4/FBL/NOB1/TRMT10C/NIP7/WDR18/DDX49/RPL39L/RIOK2/BMS1/PNO1/MPHOSPH6/GAR1/THUMPD1/NOP56
T_reg	R-HSA-189451	Heme biosynthesis	-1.66107	0.00235526	0.0123961	ALAS1/ALB
T_reg	R-HSA-75893	TNF signaling	1.76461	0.00250622	0.0131253	BIRC3/UBC/UBA52/TNFAIP3/UBB/CFLAR/TRAF1/CASP8
T_reg	R-HSA-9006931	Signaling by Nuclear Receptors	-1.51862	0.00273806	0.0142689	GNG12/NR1H3/NCOR1/POU2F1/TNRC6C/RDH16/RXRA/KDM4B/CTSD/CREBBP/AKT3/CXCL12/HBEGF/AGO3/SCD/FASN/MYC/TNRC6B/KANK1/NCOA1/CCND1/GNAI2/APOC2/NCOA2/CAV2/GNB1/STAG1/EEPD1/MAPK1/CPT1A/TBL1X/DHRS3/GPAM/TFF1/PTK2/NR5A2/ALDH1A2/PIK3R1/FOXO3/CAV1/ESR1/ALDH1A1/ANGPTL3/ADH1A/JUND/AKR1C3/TNRC6A/ABCA1/AREG/EGFR/ADH4/PDK4/TFF3/HSPB1/GNG11/FOSB/JUN/APOE/FKBP5/PCK1/FOS/APOC1
T_reg	R-HSA-75205	Dissolution of Fibrin Clot	-1.64344	0.00277053	0.0143673	SERPINB6/S100A10/PLAUR/ANXA2/SERPINF2/HRG/PLG/SERPINE1
T_reg	R-HSA-8877330	RUNX1 and FOXP3 control the development of regulatory T lymphocytes (Tregs)	1.67601	0.00282248	0.0145653	TNFRSF18/CTLA4/IL2RA/FOXP3
T_reg	R-HSA-5357956	TNFR1-induced NFkappaB signaling pathway	1.75663	0.00310629	0.0159521	BIRC3/UBC/UBA52/TNFAIP3/UBB/TRAF1
T_reg	R-HSA-389958	Cooperation of Prefoldin and TriC/CCT in actin and tubulin folding	1.76574	0.00315941	0.0160689	ACTB/PFDN5/CCT4/TUBA1A/CCT8/PFDN2/CCT7/CCT3/CCT6A/PFDN4/VBP1/TUBA3D/TCP1/PFDN6
T_reg	R-HSA-72662	Activation of the mRNA upon binding of the cap-binding complex and eIFs, and subsequent binding to 43S	1.76624	0.00315941	0.0160689	RPS27L/EIF3H/EIF3K/EIF3E/RPS4Y1/EIF3F/EIF4A2/EIF3D/EIF3G/EIF3L/EIF4E/EIF3I/EIF3J/EIF3M/EIF4H/EIF4B/EIF1AX
T_reg	R-HSA-9709957	Sensory Perception	-1.57553	0.00318079	0.0161002	SDC2/CTBP2/EPS8/LRP1/AKR1C4/APOC2/GNB1/BCO2/APOM/DHRS3/RDX/HSD17B6/HSPG2/PRKCA/AKR1C3/AKR1C1/GSN/LDLR/GPC6/SPTBN1/APOE/APOB/RBP4/TTR/APOA1/APOC3/APOA2
T_reg	R-HSA-3858494	Beta-catenin independent WNT signaling	1.61058	0.0032024	0.0161324	UBC/PFN1/RAC2/PSMB9/PSME1/UBA52/CALM3/PSME2/UBB/PSMB8/CALM1/PSMA7/PSMB1/PSMB3/CALM2/PSMD8/PSMA2/GNG2/RHOA/PSMB6/AP2M1/PSMC5/PSMA4/PSMA5/PSMB2/PSMC4/GNG8/PSMB10/PSMA1/PSMD13/PSMD4/PSMC1/GNG5/PSMA3/PSMC2/PSMF1/PSMC3/AP2B1/PSMD2/PSMD6/PSMD7/PSMB7
T_reg	R-HSA-3000171	Non-integrin membrane-ECM interactions	-1.67606	0.00327065	0.0163981	LAMC1/DAG1/LAMB1/DDR2/ITGAV/ITGB1/LAMA4/DMD/ITGB5/LAMB2/NTN4/SDC1/ACTN1/SDC2/ITGA6/COL4A1/COL4A2/THBS1/HSPG2/PRKCA/FN1/VTN/TTR
T_reg	R-HSA-159418	Recycling of bile acids and salts	-1.66065	0.00329405	0.0164375	NCOA1/NCOA2/NR1H4/ABCC3/SLC27A5/SLCO1B1/BAAT/ABCB11/ALB
T_reg	R-HSA-5213460	RIPK1-mediated regulated necrosis	1.75174	0.0033434	0.0165279	BIRC3/UBC/UBA52/UBB/HSP90AA1/CFLAR/FAS/CASP8/PELI1/CDC37
T_reg	R-HSA-5675482	Regulation of necroptotic cell death	1.75174	0.0033434	0.0165279	BIRC3/UBC/UBA52/UBB/HSP90AA1/CFLAR/FAS/CASP8/PELI1/CDC37
T_reg	R-HSA-8876725	Protein methylation	1.70926	0.00339258	0.016693	EEF1A1/HSPA8/CALM3/EEF2/CALM1/CALM2/VCP
T_reg	R-HSA-5357905	Regulation of TNFR1 signaling	1.76457	0.00344398	0.0168674	BIRC3/UBC/UBA52/TNFAIP3/UBB/CFLAR/TRAF1/CASP8
T_reg	R-HSA-168273	Influenza Viral RNA Transcription and Replication	1.721	0.00359736	0.0175375	RPS27L/RPL36AL/UBA52/HSP90AA1/RPS4Y1/PARP1/POLR2K/POLR2J/RPL22L1/POLR2G/POLR2F/POLR2E/POLR2C
T_reg	R-HSA-193368	Synthesis of bile acids and bile salts via 7alpha-hydroxycholesterol	-1.66153	0.00395062	0.0191713	CYP27A1/AKR1D1/RXRA/CYP8B1/NCOA1/AKR1C4/NCOA2/NR1H4/AKR1C2/HSD17B4/SLC27A5/SCP2/AKR1C3/AKR1C1/SLC27A2/BAAT/ABCB11
T_reg	R-HSA-9635486	Infection with Mycobacterium tuberculosis	1.74077	0.00410535	0.0198312	B2M/UBC/CORO1A/ENO1/UBA52/UBB/PGK1
T_reg	R-HSA-9013694	Signaling by NOTCH4	1.67384	0.00426332	0.0205007	UBC/SKP1/PSMB9/PSME1/UBA52/PSME2/UBB/PSMB8/PSMA7/RBPJ/PSMB1/PSMB3/YWHAZ/PSMD8/PSMA2/RBX1/PSMB6/PSMC5/PSMA4/PSMA5/PSMB2/PSMC4/PSMB10/PSMA1/PSMD13/PSMD4/PSMC1/PSMA3/PSMC2/PSMF1/PSMC3/PSMD2/PSMD6/PSMD7/TACC3/PSMB7
T_reg	R-HSA-2029482	Regulation of actin dynamics for phagocytic cup formation	1.69432	0.00431187	0.0205863	ACTB/ARPC1B/CFL1/ARPC2/ACTG1/CD3G/ARPC3/HSP90AA1/HSP90AB1/CD247/BRK1/ACTR3/CDC42/ARPC4/ARPC5/CYFIP2/WIPF1/WAS
T_reg	R-HSA-5696395	Formation of Incision Complex in GG-NER	1.71975	0.0043257	0.0205863	UBC/SUMO2/UBA52/UBB/SUMO1/UBE2N/PARP1/RBX1/UBE2I/RPA3/CCNH/RPA2/DDB2
T_reg	R-HSA-449836	Other interleukin signaling	1.71847	0.00434338	0.0205863	IL32/VAMP2/CD4
T_reg	R-HSA-3134975	Regulation of innate immune responses to cytosolic DNA	1.68697	0.00435897	0.0205863	UBC/UBA52/UBB
T_reg	R-HSA-164938	Nef-mediates down modulation of cell surface receptors by recruiting them to clathrin adapters	1.74262	0.00446289	0.0209044	HLA-A/B2M/LCK/CD28/ARF1/CD4/AP2M1
T_reg	R-HSA-8868773	rRNA processing in the nucleus and cytosol	1.65735	0.00446584	0.0209044	RPS27L/RPL36AL/UBA52/RPS4Y1/NOP10/TRMT112/NOP58/SNU13/RPL22L1/EXOSC1/NCL/ERI1/NHP2/IMP3/RRP7A/DCAF13/EXOSC3/KRR1/C1D/EXOSC8/IMP4/FBL/NOB1/NIP7/WDR18/DDX49/RPL39L/RIOK2/BMS1/PNO1/MPHOSPH6/GAR1/THUMPD1/NOP56
T_reg	R-HSA-9646399	Aggrephagy	1.71501	0.00458132	0.0213229	UBC/PARK7/UBA52/UBB/HSP90AA1/UBE2N/DYNLL1/TUBA1A/DYNC1I2/VCP
T_reg	R-HSA-3000178	ECM proteoglycans	-1.66435	0.00459557	0.0213229	LAMC1/DAG1/LAMB1/ITGAX/ITGAV/COL6A2/ITGB1/VCAN/DCN/LAMA4/ITGB5/LAMB2/ITGA9/BGN/COL4A1/COL4A2/HSPG2/APP/SPARC/FN1/SERPINE1/VTN
T_reg	R-HSA-140837	Intrinsic Pathway of Fibrin Clot Formation	-1.64771	0.00472313	0.0218191	SERPINA5/F9/PRCP/SERPIND1/KLKB1/F11/PROS1/F8/PROC/F2/VWF/F12/SERPINC1/SERPING1/KNG1/A2M
T_reg	R-HSA-9024446	NR1H2 and NR1H3-mediated signaling	-1.65865	0.00477523	0.0219483	SREBF1/AGO4/ABCG1/APOD/TBL1XR1/PLTP/NRIP1/ABCG5/NR1H3/NCOR1/TNRC6C/RXRA/AGO3/SCD/FASN/TNRC6B/NCOA1/APOC2/EEPD1/TBL1X/ANGPTL3/TNRC6A/ABCA1/APOE/PCK1/APOC1
T_reg	R-HSA-192105	Synthesis of bile acids and bile salts	-1.66872	0.0047926	0.0219483	CYP39A1/OSBP/CYP27A1/AKR1D1/RXRA/CYP8B1/NCOA1/AKR1C4/NCOA2/NR1H4/AKR1C2/HSD17B4/OSBPL9/SLC27A5/SCP2/AKR1C3/AKR1C1/SLC27A2/BAAT/ABCB11
T_reg	R-HSA-8978868	Fatty acid metabolism	-1.531	0.00486198	0.0221701	SLC27A3/HSD17B12/GPX2/ACOX2/FADS1/HACD3/ACADM/ACSL5/ACSF2/ACACA/ACSL3/ACAA1/RXRA/ACAA2/CYP8B1/CYP4A11/CBR1/PON2/SCD/ACSM3/PON3/FASN/ACOX1/TBXAS1/CBR4/HAO2/EHHADH/PHYH/HSD17B4/PTGDS/PON1/ACOT12/CPT1A/ACADVL/SCP2/FAAH2/ACACB/PTGR1/AKR1C3/PRKAG2/CYP4F3/PCCA/SLC27A2/ACSL1/CYP2C9/CYP2C8
T_reg	R-HSA-5696394	DNA Damage Recognition in GG-NER	1.70191	0.0050226	0.0227221	ACTB/UBC/UBA52/UBB/PARP1/RBX1/DDB2/COPS6/COPS2/COPS8
T_reg	R-HSA-6783310	Fanconi Anemia Pathway	1.69888	0.00503145	0.0227221	UBC/UBA52/UBB/RPA3/RPA2
T_reg	R-HSA-6781823	Formation of TC-NER Pre-Incision Complex	1.70705	0.00504747	0.0227221	UBC/UBA52/UBB/POLR2K/RBX1/HMGN1/POLR2J/CCNH/TCEA1/POLR2G/POLR2F/POLR2E/POLR2C/COPS6/COPS2/COPS8/POLR2I/PPIE/COPS4/ZNF830/COPS5/DDB1/ISY1/COPS3/GTF2H5/XAB2
T_reg	R-HSA-73893	DNA Damage Bypass	1.67337	0.0050813	0.0227775	UBC/UBA52/UBE2B/UBB/ISG15/RBX1/UBE2L6/RPA3/RPA2/VCP/POLE4/POLE3/PCNA/RPA1/MAD2L2/RCHY1/POLD4
T_reg	R-HSA-5423646	Aflatoxin activation and detoxification	-1.62238	0.00522449	0.0233205	MGST2/MGST1/CYP3A4/CYP3A5
T_reg	R-HSA-937041	IKK complex recruitment mediated by RIP1	1.73295	0.00532439	0.0236666	BIRC3/UBC/UBA52/UBB/UBE2D3/UBE2N/UBE2D2
T_reg	R-HSA-9018677	Biosynthesis of DHA-derived SPMs	-1.61814	0.00538776	0.023848	CYP2D6/CYP2E1/CYP2C9/CYP2C8/CYP3A4
T_reg	R-HSA-8964043	Plasma lipoprotein clearance	-1.66372	0.00543389	0.023952	LIPC/NPC2/CLTC/HDLBP/AP2A2/LDLR/APOE/APOB/APOA1/APOC1
T_reg	R-HSA-5365859	RA biosynthesis pathway	-1.63394	0.00558201	0.0244394	RDH16/DHRS3/ALDH1A2/ALDH1A1/ADH1A/AKR1C3/ADH4
T_reg	R-HSA-8878171	Transcriptional regulation by RUNX1	1.54183	0.00561263	0.0244394	UBC/TNFRSF18/CTLA4/IL2RA/PSMB9/PSME1/UBA52/FOXP3/PSME2/CCND2/UBB/PSMB8/PSMA7/ELF1/PSMB1/PSMB3/GATA3/PSMD8/PSMA2/PSMB6/CSNK2B/PSMC5/PSMA4/PSMA5/PSMB2/PSMC4/CCNH/PSMB10/PSMA1/PSMD13/DPY30/PSMD4/PSMC1/KMT2E/PRMT1/PSMA3/PSMC2/SMARCE1/PSMF1/PSMC3/PSMD2/LGALS3/PSMD6/PSMD7/PSMB7
T_reg	R-HSA-192823	Viral mRNA Translation	1.67165	0.00564103	0.0244394	RPS27L/RPL36AL/UBA52/RPS4Y1/RPL22L1
T_reg	R-HSA-5628897	TP53 Regulates Metabolic Genes	1.65286	0.0056423	0.0244394	COX7C/COX4I1/YWHAB/COX8A/DDIT4/CYCS/NDUFA4/COX5B/COX6C/COX7A2L/YWHAZ/LAMTOR4/COX6A1/COX6B1/PRDX2/PRDX5/LAMTOR5/LAMTOR1/COX14/COX5A/COX7B/YWHAQ/COX20/TXN
T_reg	R-HSA-5205647	Mitophagy	1.70621	0.00567742	0.0244394	UBC/UBA52/UBB/TOMM7/CSNK2B/TOMM22/TOMM20/MAP1LC3B/VDAC1/SQSTM1
T_reg	R-HSA-9637687	Suppression of phagosomal maturation	1.69991	0.00568308	0.0244394	UBC/CORO1A/UBA52/UBB
T_reg	R-HSA-1632852	Macroautophagy	1.58224	0.00573258	0.0245525	UBC/HSPA8/PARK7/UBA52/UBB/TOMM7/HSP90AA1/LAMTOR4/CHMP2A/UBE2N/GABARAPL2/DYNLL1/CSNK2B/LAMTOR5/TUBA1A/LAMTOR1/TOMM22/DYNC1I2/CHMP2B/TOMM20/MAP1LC3B/VCP/VDAC1/BECN1/SQSTM1/GABARAPL1
T_reg	R-HSA-201681	TCF dependent signaling in response to WNT	1.53673	0.00575974	0.0245693	UBC/PSMB9/PSME1/UBA52/PSME2/UBB/PSMB8/PSMA7/PSMB1/PSMB3/YWHAZ/PSMD8/PSMA2/RBX1/PSMB6/CSNK2B/PSMC5/PSMA4/PSMA5/PSMB2/PPP2CA/PSMC4/PSMB10/PSMA1/PSMD13/PSMD4/RUNX3/PSMC1/PSMA3/PSMC2/PSMF1/PSMC3/PSMD2/CSNK1A1/PSMD6/PSMD7/PSMB7/PSMD14/PPP2R1A
T_reg	R-HSA-1474228	Degradation of the extracellular matrix	-1.53601	0.00592949	0.025123	COL15A1/COL1A1/ADAM9/HTRA1/LAMC1/CAPN7/LAMB1/ADAM15/COL6A2/TMPRSS6/CAPN12/ADAM17/DCN/CDH1/CTSD/TIMP2/TPSAB1/KLKB1/ADAMTS9/ADAMTS4/NID1/COL4A1/COL4A2/ADAMTS1/ADAM10/CTSL/HSPG2/CTSB/COL18A1/PLG/SPP1/TIMP1/FN1/A2M
T_reg	R-HSA-110314	Recognition of DNA damage by PCNA-containing replication complex	1.70348	0.00593702	0.025123	UBC/UBA52/UBE2B/UBB/RBX1/RPA3/RPA2/POLE4/POLE3/PCNA/RPA1/POLD4
T_reg	R-HSA-166663	Initial triggering of complement	-1.63362	0.00602116	0.0253775	MASP2/CFB/C2/MASP1/CRP/C1QC/C1S/C1R/FCN3/C1QA/C1QB/C3
T_reg	R-HSA-179409	APC-Cdc20 mediated degradation of Nek2A	1.70362	0.00619355	0.0260005	UBC/UBA52/ANAPC16/UBB/BUB3
T_reg	R-HSA-5663213	RHO GTPases Activate WASPs and WAVEs	1.6832	0.00626881	0.026028	ACTB/ARPC1B/ARPC2/ACTG1/ARPC3/BRK1/ACTR3/CDC42/ARPC4/ARPC5/CYFIP2/WIPF1/WAS
T_reg	R-HSA-5693538	Homology Directed Repair	1.60354	0.00627123	0.026028	UBC/SUMO2/UBA52/UBB/SUMO1/UBE2N/PARP1/UBE2I/RPA3/RPA2/POLE4/BABAM1/POLE3/RHNO1/PPP4C/PCNA/RPA1/BARD1/POLD4
T_reg	R-HSA-72165	mRNA Splicing - Minor Pathway	1.69394	0.00627392	0.026028	SRSF7/SF3B5/SNRPG/SNRPD2/SNU13/SNRPB/POLR2K/SF3B2/SNRPD1/SF3B6/POLR2J/SNRPE/SNRPF/POLR2G/POLR2F/POLR2E/POLR2C/SNRPD3/NCBP2/LSM2/POLR2I/ZCRB1/SNRNP40
T_reg	R-HSA-9018678	Biosynthesis of specialized proresolving mediators (SPMs)	-1.62322	0.00636319	0.0262272	CYP2D6/PTGR1/CYP2E1/CYP2C9/CYP2C8/CYP3A4
T_reg	R-HSA-8963691	Phenylalanine and tyrosine metabolism	-1.59176	0.00637151	0.0262272	PCBD1/HGD/PAH/HPD/TAT
T_reg	R-HSA-5205685	PINK1-PRKN Mediated Mitophagy	1.67709	0.00645494	0.0264676	UBC/UBA52/UBB/TOMM7/TOMM22/TOMM20/MAP1LC3B/VDAC1/SQSTM1
T_reg	R-HSA-5656169	Termination of translesion DNA synthesis	1.69172	0.00664112	0.0271259	UBC/UBA52/UBB/ISG15/UBE2L6/RPA3/RPA2/POLE4/POLE3/PCNA/RPA1/POLD4
T_reg	R-HSA-1268020	Mitochondrial protein import	1.63934	0.00668896	0.0272162	SLC25A6/TOMM7/CHCHD2/NDUFB8/COX17/TOMM22/TOMM20/IDH3G/VDAC1/HSPD1/CHCHD7/ACO2/CHCHD5/CMC2/TIMM10B/TIMM22/GRPEL2/TOMM5/PMPCB/COX19/TIMM8B
T_reg	R-HSA-9612973	Autophagy	1.6164	0.00684112	0.0277287	UBC/EEF1A1/HSPA8/PARK7/UBA52/UBB/TOMM7/HSP90AA1/HSP90AB1/LAMTOR4/CHMP2A/UBE2N/GABARAPL2/DYNLL1/VPS28/CSNK2B/LAMTOR5/TUBA1A/LAMTOR1/TOMM22/DYNC1I2/CHMP2B/TOMM20/MAP1LC3B/VCP/VDAC1/BECN1/SQSTM1/GABARAPL1
T_reg	R-HSA-9663891	Selective autophagy	1.63701	0.00688249	0.0277899	UBC/HSPA8/PARK7/UBA52/UBB/TOMM7/HSP90AA1/UBE2N/DYNLL1/CSNK2B/TUBA1A/TOMM22/DYNC1I2/TOMM20/MAP1LC3B/VCP/VDAC1
T_reg	R-HSA-164952	The role of Nef in HIV-1 replication and disease pathogenesis	1.69369	0.00695518	0.0278372	HLA-A/B2M/LCK/CD247/CD28/ARF1/CD4/AP2M1
T_reg	R-HSA-9645460	Alpha-protein kinase 1 signaling pathway	1.65208	0.00695697	0.0278372	UBC/UBA52/UBB
T_reg	R-HSA-9637690	Response of Mtb to phagocytosis	1.67492	0.00697314	0.0278372	UBC/CORO1A/ENO1/UBA52/UBB/PGK1
T_reg	R-HSA-9613829	Chaperone Mediated Autophagy	1.68408	0.00715929	0.0284729	UBC/EEF1A1/HSPA8/PARK7/UBA52/UBB/HSP90AA1/HSP90AB1
T_reg	R-HSA-917729	Endosomal Sorting Complex Required For Transport (ESCRT)	1.67999	0.00722767	0.0286371	UBC/UBA52/UBB/STAM/CHMP2A/VPS28/CHMP2B/CHMP5/SNF8/VPS4B
T_reg	R-HSA-5696397	Gap-filling DNA repair synthesis and ligation in GG-NER	1.68485	0.00763942	0.0301556	UBC/UBA52/UBB/RPA3/RPA2/POLE4/POLE3/PCNA/RPA1/POLD4
T_reg	R-HSA-209543	p75NTR recruits signalling complexes	1.66331	0.00774393	0.0302923	UBC/UBA52/UBB
T_reg	R-HSA-937039	IRAK1 recruits IKK complex	1.65574	0.00775996	0.0302923	UBC/UBA52/UBB/UBE2N/PELI1
T_reg	R-HSA-975144	IRAK1 recruits IKK complex upon TLR7/8 or 9 stimulation	1.65574	0.00775996	0.0302923	UBC/UBA52/UBB/UBE2N/PELI1
T_reg	R-HSA-5696400	Dual Incision in GG-NER	1.65848	0.00783026	0.0304544	UBC/UBA52/UBB/PARP1/RBX1/RPA3/RPA2/POLE4/DDB2/POLE3/PCNA/RPA1/POLD4
T_reg	R-HSA-1251985	Nuclear signaling by ERBB4	-1.63264	0.00788566	0.0305575	EREG/S100B/YAP1/ADAM17/NCOR1/CXCL12/HBEGF/NRG3/STMN1/ESR1/WWOX/NRG1/SPARC/APOE
T_reg	R-HSA-8878166	Transcriptional regulation by RUNX2	1.54159	0.00791975	0.0305776	UBC/SKP1/PSMB9/PSME1/UBA52/PSME2/UBB/BAX/PSMB8/NR3C1/STAT1/MAF/PSMA7/PSMB1/PSMB3/PSMD8/PSMA2/RBX1/PSMB6/PSMC5/PSMA4/PSMA5/PSMB2/PSMC4/PSMB10/PSMA1/PSMD13/PSMD4/PSMC1/PSMA3/PSMC2/PSMF1/PSMC3/PSMD2/LGALS3/PSMD6/PSMD7/PSMB7
T_reg	R-HSA-5693532	DNA Double-Strand Break Repair	1.54548	0.00796178	0.0306281	UBC/SUMO2/UBA52/UBB/SUMO1/UBXN1/UBE2N/XRCC6/PARP1/UBE2I/RPA3/KPNA2/XRCC5/RPA2/POLE4/BABAM1/POLE3/RHNO1/PPP4C/PCNA/RPA1/BARD1/POLD4
T_reg	R-HSA-879518	Transport of organic anions	-1.59	0.00803015	0.0307792	SLCO3A1/SLCO2B1/SLCO1B1/ALB
T_reg	R-HSA-195721	Signaling by WNT	1.44283	0.00849692	0.0324507	UBC/PFN1/RAC2/SKP1/PSMB9/PSME1/UBA52/CALM3/PSME2/UBB/PSMB8/CALM1/PSMA7/PSMB1/PSMB3/YWHAZ/CALM2/PSMD8/PSMA2/RBX1/GNG2/RHOA/PSMB6/CSNK2B/AP2M1/PSMC5/PSMA4/PSMA5/PSMB2/PPP2CA/PSMC4/GNG8/PSMB10/PSMA1/PSMD13/PSMD4/RUNX3/PSMC1/GNG5/PSMA3/PSMC2/PSMF1/PSMC3/AP2B1/PSMD2/CSNK1A1/PSMD6/PSMD7/PSMB7
T_reg	R-HSA-6791226	Major pathway of rRNA processing in the nucleolus and cytosol	1.56735	0.00867736	0.0330206	RPS27L/RPL36AL/UBA52/RPS4Y1/NOP58/SNU13/RPL22L1/EXOSC1/NCL/ERI1/IMP3/RRP7A/DCAF13/EXOSC3/KRR1/C1D/EXOSC8/IMP4/FBL/NOB1/NIP7/WDR18/DDX49/RPL39L/RIOK2/BMS1/PNO1/MPHOSPH6/NOP56
T_reg	R-HSA-3000480	Scavenging by Class A Receptors	-1.61006	0.00881057	0.0334006	MASP1/HSP90B1/FTH1/COL4A1/COL4A2/APOE/APOB/FTL/APOA1
T_reg	R-HSA-5693567	HDR through Homologous Recombination (HRR) or Single Strand Annealing (SSA)	1.58497	0.00884035	0.0334006	UBC/SUMO2/UBA52/UBB/SUMO1/UBE2N/UBE2I/RPA3/RPA2/POLE4/BABAM1/POLE3/RHNO1/PPP4C/PCNA/RPA1/BARD1/POLD4
T_reg	R-HSA-168928	DDX58/IFIH1-mediated induction of interferon-alpha/beta	1.59534	0.00896287	0.0336798	UBC/UBA52/TNFAIP3/TANK/UBB/UBE2D3/HSP90AA1/HSP90AB1/ISG15/PIN1/UBE2L6/UBE2D2/CASP8/OTUD5/NFKB2/UBE2K/TAX1BP1/IKBKE/CYLD/ATG12
T_reg	R-HSA-1369062	ABC transporters in lipid homeostasis	-1.5966	0.00897959	0.0336798	ABCD3/ABCA10/ABCA5/ABCA6/ABCA9/APOA1
T_reg	R-HSA-9020558	Interleukin-2 signaling	1.65914	0.00903459	0.0336798	IL2RG/IL2RA/LCK/IL2RB
T_reg	R-HSA-2408557	Selenocysteine synthesis	1.66082	0.00904159	0.0336798	RPS27L/RPL36AL/UBA52/RPS4Y1/RPL22L1
T_reg	R-HSA-140875	Common Pathway of Fibrin Clot Formation	-1.60235	0.0091354	0.0339098	F13B/SERPINA5/F2R/THBD/SERPIND1/PROS1/F8/PROC/F2/SERPINC1/F5/FGA/FGB/FGG
T_reg	R-HSA-8982491	Glycogen metabolism	1.66615	0.00927357	0.0343023	UBC/UGP2/UBA52/CALM3/UBB/CALM1/CALM2
T_reg	R-HSA-2672351	Stimuli-sensing channels	1.58225	0.00980898	0.0361563	UBC/TSC22D3/UBA52/CALM3/UBB/CALM1/CALM2/SRI
T_reg	R-HSA-110313	Translesion synthesis by Y family DNA polymerases bypasses lesions on DNA template	1.64258	0.0100301	0.036843	UBC/UBA52/UBB/ISG15/UBE2L6/RPA3/RPA2/VCP/POLE4/POLE3/PCNA/RPA1/MAD2L2/RCHY1/POLD4
T_reg	R-HSA-174048	APC/C:Cdc20 mediated degradation of Cyclin B	1.65387	0.0104752	0.0383449	UBC/UBA52/ANAPC16/UBB
T_reg	R-HSA-877300	Interferon gamma signaling	1.57358	0.0105209	0.0383794	HLA-A/B2M/HLA-C/HLA-B/HLA-E/GBP2/CD44/GBP5/HLA-F/SUMO1/STAT1/IRF1
T_reg	R-HSA-3928662	EPHB-mediated forward signaling	1.62976	0.0106087	0.0384348	ACTB/ARPC1B/CFL1/ARPC2/ACTG1/ARPC3/ACTR3/CDC42/ARPC4/RHOA/ARPC5
T_reg	R-HSA-1592389	Activation of Matrix Metalloproteinases	-1.59607	0.0106088	0.0384348	TIMP2/TPSAB1/KLKB1/COL18A1/PLG/TIMP1
T_reg	R-HSA-9707616	Heme signaling	-1.59156	0.0112045	0.0404545	TBL1XR1/CLOCK/NRIP1/NCOA6/MAFK/NCOR1/RXRA/CREBBP/NCOA1/NCOA2/PPARA/TBL1X/CHD9/MEF2C/RORA/PPARGC1A/APOB/APOA1
T_reg	R-HSA-2172127	DAP12 interactions	1.64112	0.0113009	0.0406637	B2M/HLA-C/HLA-B/HLA-E/LCK/LAT
T_reg	R-HSA-5684264	MAP3K8 (TPL2)-dependent MAPK1/3 activation	1.64303	0.0113402	0.0406669	UBC/SKP1/UBA52/UBB
T_reg	R-HSA-2029480	Fcgamma receptor (FCGR) dependent phagocytosis	1.56019	0.0115473	0.0412698	ACTB/ARPC1B/CFL1/ARPC2/ACTG1/CD3G/ARPC3/HSP90AA1/HSP90AB1/CD247/BRK1/ACTR3/CDC42/ARPC4/ARPC5/CYFIP2/WIPF1/WAS
T_reg	R-HSA-975956	Nonsense Mediated Decay (NMD) independent of the Exon Junction Complex (EJC)	1.63815	0.0118925	0.0423601	RPS27L/RPL36AL/UBA52/RPS4Y1/RPL22L1
T_reg	R-HSA-71384	Ethanol oxidation	-1.57148	0.0119633	0.0424695	ACSS2/ADH6/ALDH2/ALDH1A1/ADH1A/ADH4/ADH1B
T_reg	R-HSA-512988	Interleukin-3, Interleukin-5 and GM-CSF signaling	1.6027	0.0120359	0.0425609	UBC/IL2RG/IL2RA/UBA52/UBB/YWHAZ/IL2RB
T_reg	R-HSA-196849	Metabolism of water-soluble vitamins and cofactors	-1.4982	0.0120695	0.0425609	SLC5A6/NADK/ABCC1/NAPRT/FPGS/NMRK1/PDXK/QPRT/PARP4/MOCOS/MTR/SLC25A16/ACACA/SLC19A2/MMAB/HLCS/MTHFD1/CYP8B1/VNN1/CYB5R3/FASN/MTHFD2L/PARP8/PANK1/ENPP1/NAMPT/NADK2/ENPP2/PC/SLC2A3/SHMT1/PARP14/SLC23A2/ACACB/AOX1/PCCA/CYB5A/NNMT/ALDH1L1/GPHN
T_reg	R-HSA-1222556	ROS and RNS production in phagocytes	1.62404	0.0124714	0.0438319	RAC2/ATP6V0E1/CYBA/ATP6V1G1/NCF4/ATP6V1F/ATP6V1E1/ATP6V0E2/ATP6V1D/ATP6V0D1/ATP6V1B2
T_reg	R-HSA-450341	Activation of the AP-1 family of transcription factors	-1.56155	0.0129064	0.0452106	MAPK14/MAPK1/MAPK8/JUN/FOS
T_reg	R-HSA-9029569	NR1H3 & NR1H2 regulate gene expression linked to cholesterol transport and efflux	-1.5854	0.0131229	0.045812	AGO4/ABCG1/APOD/TBL1XR1/PLTP/ABCG5/NR1H3/NCOR1/TNRC6C/RXRA/AGO3/TNRC6B/NCOA1/APOC2/EEPD1/TBL1X/TNRC6A/ABCA1/APOE/APOC1
T_reg	R-HSA-8875360	InlB-mediated entry of Listeria monocytogenes into host cell	1.63733	0.0131647	0.045812	UBC/UBA52/UBB/STAM/SH3KBP1
T_reg	R-HSA-9664407	Parasite infection	1.57335	0.0133779	0.0460991	ACTB/ARPC1B/ARPC2/ACTG1/CD3G/ARPC3/CD247/BRK1/ACTR3/CDC42/ARPC4/ARPC5/CYFIP2/WIPF1/WAS
T_reg	R-HSA-9664417	Leishmania phagocytosis	1.57335	0.0133779	0.0460991	ACTB/ARPC1B/ARPC2/ACTG1/CD3G/ARPC3/CD247/BRK1/ACTR3/CDC42/ARPC4/ARPC5/CYFIP2/WIPF1/WAS
T_reg	R-HSA-9664422	FCGR3A-mediated phagocytosis	1.57335	0.0133779	0.0460991	ACTB/ARPC1B/ARPC2/ACTG1/CD3G/ARPC3/CD247/BRK1/ACTR3/CDC42/ARPC4/ARPC5/CYFIP2/WIPF1/WAS
T_reg	R-HSA-2682334	EPH-Ephrin signaling	1.54405	0.0136598	0.0469176	ACTB/ARPC1B/MYL6/CFL1/ARPC2/ACTG1/ARPC3/MYL12A/ACTR3/CDC42/ARPC4/MYL12B/RHOA/ARPC5/AP2M1
T_reg	R-HSA-8856828	Clathrin-mediated endocytosis	1.4984	0.013941	0.0477286	ACTB/CD3D/UBC/HSPA8/ARPC2/ACTG1/UBA52/CD3G/ARPC3/UBB/IL7R/VAMP8/ACTR3/VAMP2/STAM/NEDD8/ARPC4/CD4/SH3KBP1/ARPC5/AP2M1/NECAP2/BIN1/M6PR/COPS6/AP2B1/FNBP1/ARF6/RAB5A/COPS2/COPS8
T_reg	R-HSA-73856	RNA Polymerase II Transcription Termination	1.54345	0.0141972	0.0484489	SRSF7/RBM8A/SNRPG/SRSF5/SNRPB/SRRM1/PAPOLA/SNRPE/SNRPF/MAGOH/NUDT21/LSM10/U2AF1L4/RNPS1/SNRPD3/SLU7/THOC3/FIP1L1/CDC40/NCBP2/DDX39A/SRSF3/CSTF1/WDR33/THOC7
T_reg	R-HSA-913531	Interferon Signaling	1.43037	0.0143702	0.0488817	HLA-A/B2M/HLA-C/HLA-B/UBC/HLA-E/GBP2/ISG20/CD44/UBA52/UBB/GBP5/PSMB8/HLA-F/SUMO1/STAT1/ISG15/IRF1/EIF4A2/UBE2N/PIN1/UBE2L6/EIF4E/SP100/IFI6/KPNA2/PTPN1/TRIM22/IFI35/BST2/IRF9/GBP3/GBP4/OAS1/EIF4G2
T_reg	R-HSA-5687128	MAPK6/MAPK4 signaling	1.53329	0.0146079	0.0495308	UBC/PSMB9/PSME1/UBA52/PSME2/UBB/DNAJB1/PSMB8/PSMA7/PSMB1/PSMB3/CDC42/PSMD8/PSMA2/PSMB6/PSMC5/PSMA4/PSMA5/PSMB2/PSMC4/PSMB10/PSMA1/PSMD13/PAK2/PSMD4/PSMC1/PSMA3/PSMC2/PSMF1/PSMC3/PSMD2/PSMD6/PSMD7/PSMB7
T_reg	R-HSA-111367	SLBP independent Processing of Histone Pre-mRNAs	1.61703	0.0146869	0.0496397	SNRPG/SNRPB/SNRPE/SNRPF/LSM10/SNRPD3/NCBP2
B	R-HSA-114608	Platelet degranulation	-1.59863	9.91177e-13	9.47356e-10	TLN1/APLP2/CALM3/ANXA5/VWF/ACTN4/SERPINF2/PLG/APP/CAP1/HRG/CD9/CTSW/CD63/TIMP3/SERPING1/TUBA4A/F5/KNG1/SPARC/ORM2/ALDOA/FN1/ITIH3/SERPINE1/TAGLN2/FGA/TF/RARRES2/AHSG/TIMP1/SOD1/CLU/PPIA/CALM2/CALM1/A2M/FGB/PFN1/APOH/FGG/ORM1/CFL1/SRGN/APOA1/SERPINA1/TMSB4X/ALB
B	R-HSA-76002	Platelet activation, signaling and aggregation	-1.5	4.93192e-12	2.35694e-09	PSAP/PECAM1/DGKH/PRKCE/ARRB2/F2R/GNA14/SERPINA3/ACTN1/MAPK14/LAT/LCP2/IGF2/VEGFA/PLEK/PTK2/FLNA/WDR1/MAPK1/PHACTR2/F8/RAC1/PRKCA/GNB1/GNAQ/GNAI3/THBS1/RHOG/CD36/GNG2/PRKCH/TLN1/LCK/APLP2/CALM3/ITPR2/GNAI2/ANXA5/RAP1B/VWF/F2/ACTN4/RAC2/SERPINF2/PLG/RAP1A/GNG5/APP/CAP1/HRG/CD9/CTSW/CD63/TIMP3/FYN/SERPING1/TUBA4A/PIK3R1/RHOA/F5/KNG1/FCER1G/GNG11/SPARC/RHOB/YWHAZ/ORM2/ALDOA/FN1/ITIH3/SERPINE1/TAGLN2/…
B	R-HSA-76005	Response to elevated platelet cytosolic Ca2+	-1.58413	8.72453e-12	2.77961e-09	TLN1/APLP2/CALM3/ANXA5/VWF/ACTN4/SERPINF2/PLG/APP/CAP1/HRG/CD9/CTSW/CD63/TIMP3/SERPING1/TUBA4A/F5/KNG1/SPARC/ORM2/ALDOA/FN1/ITIH3/SERPINE1/TAGLN2/FGA/TF/RARRES2/AHSG/TIMP1/SOD1/CLU/PPIA/CALM2/CALM1/A2M/FGB/PFN1/APOH/FGG/ORM1/CFL1/SRGN/APOA1/SERPINA1/TMSB4X/ALB
B	R-HSA-6798695	Neutrophil degranulation	-1.44124	6.37949e-11	1.52436e-08	ACAA1/LRG1/GGH/PTPRN2/PRCP/PNP/C5AR1/CTSH/GUSB/ARMC8/CYFIP1/BRI3/PLD1/CPNE3/DEGS1/SNAP23/ACTR10/TMBIM1/MVP/HGSNAT/VCP/CDK13/PSMC2/CD58/NEU1/NIT2/CTSS/SURF4/GYG1/ARHGAP9/IDH1/PSMD6/VCL/PSMD2/TMEM30A/GOLGA7/ATP6V1D/CRISPLD2/RAB6A/ATP8B4/TIMP2/DOCK2/CAB39/PFKL/STK10/SVIP/CPNE1/PSMD11/COPB1/FGL2/DBNL/PYCARD/ANO6/SLC44A2/CD55/GSDMD/GRN/HUWE1/TBC1D10C/LAMP1/HMOX2/CD68/CD93/RAB31/GPI/ANPEP/ITGAL/RAB18/P…
B	R-HSA-422475	Axon guidance	-1.43048	3.85176e-10	7.36295e-08	PLXND1/PSMD11/PSMB5/PLXNB1/TUBA1C/SDC2/UPF3A/PSMC1/FGFR1/PRNP/CD24/NUMB/UPF3B/TIAM1/ITGA5/NRP2/ROBO2/ETF1/PSMC4/ARHGAP35/MYO9B/RPS6KA5/EFNB2/DLG1/PSMF1/GSPT1/MYO10/PSMD1/APH1A/PSMD12/RNPS1/PRKACB/ITGA1/VASP/DPYSL2/YES1/PSMD13/ALCAM/PSMB4/CLTC/NCK1/CLASP1/PSMD7/AP2B1/PRKAR2A/MAPK14/RPL22L1/EFNA1/MAPK8/RPS6KA3/ARHGEF7/COL4A1/PSMC3/PTK2/SPTAN1/MAPK1/ARHGEF12/IRS2/SH3KBP1/PAK2/PSMD4/RAC1/CLTA/ROCK2/C…
B	R-HSA-9675108	Nervous system development	-1.42806	5.08454e-10	8.09958e-08	PLXND1/PSMD11/PSMB5/PLXNB1/TUBA1C/SDC2/UPF3A/PSMC1/FGFR1/PRNP/CD24/NUMB/UPF3B/TIAM1/ITGA5/NRP2/ROBO2/ETF1/PSMC4/ARHGAP35/MYO9B/RPS6KA5/EFNB2/DLG1/PSMF1/GSPT1/MYO10/PSMD1/APH1A/PSMD12/RNPS1/PRKACB/ITGA1/VASP/DPYSL2/YES1/PSMD13/ALCAM/PSMB4/CLTC/NCK1/CLASP1/PSMD7/AP2B1/PRKAR2A/MAPK14/RPL22L1/EFNA1/MAPK8/RPS6KA3/WWTR1/ARHGEF7/COL4A1/PSMC3/PTK2/SPTAN1/MAPK1/ADGRG6/ARHGEF12/IRS2/MBP/SH3KBP1/PAK2/PSMD4/…
B	R-HSA-449147	Signaling by Interleukins	-1.41512	1.40773e-09	1.92213e-07	PSMD6/CREB1/PSMD2/RPS6KA2/MAP2K3/MAPKAPK2/FBXW11/NFKB2/IRAK3/IL27RA/AIP/PPP2R1A/STXBP2/MYC/PSMD11/IL33/PSMB5/BRWD1/PSMC1/TNFRSF1A/RALA/GSDMD/IL10RA/MAP3K8/GATA3/IL1R1/IL2RB/PPP2CA/PSMC4/IL1B/CRK/INPP5D/RPS6KA5/ICAM1/CASP1/PSMF1/SOCS2/PSMD1/STAT2/PSMD12/PPP2R1B/CANX/PTPN4/YES1/PSMD13/CXCL1/PSMB4/MEF2C/CNN2/PSMD7/SIGIRR/MAPK14/CD4/PTPN12/P4HB/IL4R/FOXO3/MEF2A/VEGFA/MAPK8/NFKB1/RPS6KA3/CCND1/TCP1/CC…
B	R-HSA-9709957	Sensory Perception	-1.49655	2.94483e-09	3.51829e-07	SPTAN1/NMT1/PRKCA/GNB1/SDC4/DHRS3/METAP2/RDX/HSD17B6/CALM3/GPC6/EZR/HSPG2/GSN/CAPZA1/AKR1C1/LDLR/MSN/VAMP2/CAPZA2/AKR1C3/SPTBN1/MYH9/CAPZB/APOE/APOB/CALM2/CALM1/ACTG1/RBP4/TTR/APOA1/APOC3/ACTB/APOA2
B	R-HSA-5663202	Diseases of signal transduction by growth factor receptors and second messengers	-1.39271	2.44322e-08	2.59468e-06	PPP2R1A/POLR2E/MYC/PSMD11/PSMB5/LMO7/KDR/PSMC1/ESR1/CAMK2D/SEC31A/FGFR1/POLR2A/TBL1XR1/SMAD2/SNW1/TRIP11/ICOS/BCL2A1/HBEGF/PPP2CA/HDAC1/APBB1IP/CREBBP/PSMC4/TBL1X/PTEN/PSMF1/AKT3/POLR2B/PSMD1/PPP2R5E/APH1A/PSMD12/PPP2R1B/POLR2J/PPM1B/FGFR1OP2/YES1/MAML2/PSMD13/ARRB2/PSMB4/MPRIP/CLTC/SHOC2/FXR1/PHB/PSMD7/CDKN1B/LRP6/RANBP2/ZMYM2/PTPN12/NF1/FOXO3/MAML3/DUSP10/NRG3/BIN2/PSMC3/CUX1/CEBPB/MAPK1/MARK3/…
B	R-HSA-5683057	MAPK family signaling cascades	-1.40887	3.51361e-08	3.35828e-06	PSMD6/VCL/PSMD2/GOLGA7/CUL3/CSK/RGL1/BRAF/PPP2R1A/MYC/PSMD11/PSMB5/RALGDS/PSMC1/CAMK2D/FGFR1/ARL2/HBEGF/IL2RB/PPP2CA/APBB1IP/SHC2/PSMC4/XPO1/DLG1/PSMF1/PSMD1/RAPGEF2/PPP2R5E/PSMD12/CDC42EP3/PPP2R1B/PRKACB/AGO2/PSMD13/ARRB2/AGO3/PSMB4/SHOC2/RASA2/PHB/PSMD7/NF1/LAT/FOXO3/LAMTOR2/DUSP10/NRG3/PSMC3/PTK2/DUSP2/SPTAN1/MAPK1/PTPN7/MARK3/DUSP4/IRS2/PAK2/PSMD4/RAC1/PSMC6/PSMD8/KALRN/PSMB6/PSMB7/PSMB2/RASA…
B	R-HSA-5673001	RAF/MAP kinase cascade	-1.39306	5.1273e-08	4.4551e-06	PSMD6/VCL/PSMD2/GOLGA7/CUL3/CSK/RGL1/BRAF/PPP2R1A/PSMD11/PSMB5/RALGDS/PSMC1/CAMK2D/FGFR1/ARL2/HBEGF/IL2RB/PPP2CA/APBB1IP/SHC2/PSMC4/DLG1/PSMF1/PSMD1/RAPGEF2/PPP2R5E/PSMD12/PPP2R1B/PSMD13/ARRB2/PSMB4/SHOC2/RASA2/PHB/PSMD7/NF1/LAT/LAMTOR2/DUSP10/NRG3/PSMC3/PTK2/DUSP2/SPTAN1/MAPK1/PTPN7/MARK3/DUSP4/IRS2/PSMD4/PSMC6/PSMD8/PSMB6/PSMB7/PSMB2/RASAL2/PSMC5/PSMA5/PSME4/PSMA3/DUSP16/DUSP6/TLN1/EGFR/CALM3/P…
B	R-HSA-5684996	MAPK1/MAPK3 signaling	-1.39041	1.54803e-07	1.11031e-05	PSMD6/VCL/PSMD2/GOLGA7/CUL3/CSK/RGL1/BRAF/PPP2R1A/PSMD11/PSMB5/RALGDS/PSMC1/CAMK2D/FGFR1/ARL2/HBEGF/IL2RB/PPP2CA/APBB1IP/SHC2/PSMC4/DLG1/PSMF1/PSMD1/RAPGEF2/PPP2R5E/PSMD12/PPP2R1B/PSMD13/ARRB2/PSMB4/SHOC2/RASA2/PHB/PSMD7/NF1/LAT/LAMTOR2/DUSP10/NRG3/PSMC3/PTK2/DUSP2/SPTAN1/MAPK1/PTPN7/MARK3/DUSP4/IRS2/PSMD4/PSMC6/PSMD8/PSMB6/PSMB7/PSMB2/RASAL2/PSMC5/PSMA5/IL6R/PSME4/PSMA3/DUSP16/DUSP6/TLN1/EGFR/CA…
B	R-HSA-9711123	Cellular response to chemical stress	-1.44983	1.61486e-07	1.11031e-05	HMOX2/TXN2/FBXL17/CREBBP/PSMC4/TBL1X/NCOA2/PSMF1/PSMD1/PSMD12/GSTP1/PSMD13/PSMB4/NCOA1/PRDX3/PSMD7/P4HB/PSMC3/PSMD4/PSMC6/PSMD8/COX20/PSMB6/PSMB7/PSMB2/CAT/PRDX5/COX7A2L/PSMC5/GPX3/PSMA5/COX14/CHD9/CSNK2B/PSME4/PSMA3/BLVRB/NCOR1/PRDX2/PSMA2/NFE2L2/PSMB8/ATOX1/RBX1/PSMB1/PSMA4/PSMA1/PRDX6/PSMB3/PSME2/PRDX1/STAT3/TXN/PSMB9/COX8A/COX6A1/CYCS/COX5B/SOD2/GPX1/COX7B/COX6B1/PSME1/TXNIP/UBC/NDUFA4/SKP1/P…
B	R-HSA-913531	Interferon Signaling	-1.43782	1.62634e-07	1.11031e-05	ARIH1/KPNA1/STAT2/EIF4E/PPM1B/HLA-DQA2/PIAS1/KPNA2/PIN1/ADAR/RANBP2/UBE2L6/XAF1/EIF4G3/FLNB/FLNA/KPNB1/GBP4/STAT1/GBP1/TRIM22/UBE2N/IFITM1/SAMHD1/TPR/GBP2/SOCS3/IFNGR1/EIF4A1/PSMB8/IFNG/SP100/JAK1/EIF4G2/IFI6/HLA-DQA1/HLA-F/BST2/SUMO1/HLA-DQB1/CD44/EIF4A2/IRF1/EGR1/HLA-DRB5/ISG15/UBC/HLA-DPA1/HLA-DPB1/HLA-C/HLA-B/IFITM2/HLA-DRB1/HLA-E/UBB/UBA52/HLA-DRA/IFITM3/IFI27/HLA-A/B2M/MT2A
B	R-HSA-8957275	Post-translational protein phosphorylation	-1.50325	2.76384e-07	1.65764e-05	IGFBP4/APP/ADAM10/SERPINC1/F5/KNG1/CST3/APOE/IGFBP1/FN1/APOB/IGFBP7/C3/FGA/SPP1/TF/SPARCL1/CP/AHSG/TIMP1/LGALS1/FGG/APOA1/SERPINA1/APOA2/ALB
B	R-HSA-381426	Regulation of Insulin-like Growth Factor (IGF) transport and uptake by Insulin-like Growth Factor Binding Proteins (IGFBPs)	-1.49196	2.77491e-07	1.65764e-05	P4HB/NUCB1/IGF2/MGAT4A/PRSS23/ITIH2/IGFBP3/IGFBP5/TGOLN2/APLP2/KTN1/F2/IGFBP2/PLG/IGFBP4/APP/ADAM10/SERPINC1/GZMH/F5/KNG1/CST3/APOE/IGFBP1/FN1/APOB/IGFBP7/C3/FGA/SPP1/TF/SPARCL1/CP/AHSG/TIMP1/LGALS1/FGG/APOA1/SERPINA1/APOA2/ALB
B	R-HSA-877300	Interferon gamma signaling	-1.522	3.15019e-07	1.77113e-05	STAT1/GBP1/TRIM22/GBP2/SOCS3/IFNGR1/IFNG/SP100/JAK1/HLA-DQA1/HLA-F/SUMO1/HLA-DQB1/CD44/IRF1/HLA-DRB5/HLA-DPA1/HLA-DPB1/HLA-C/HLA-B/HLA-DRB1/HLA-E/HLA-DRA/HLA-A/B2M/MT2A
B	R-HSA-2187338	Visual phototransduction	-1.5266	6.49561e-07	3.37412e-05	NMT1/PRKCA/GNB1/SDC4/DHRS3/METAP2/HSD17B6/CALM3/GPC6/HSPG2/AKR1C1/LDLR/AKR1C3/APOE/APOB/CALM2/CALM1/RBP4/TTR/APOA1/APOC3/APOA2
B	R-HSA-1236974	ER-Phagosome pathway	-1.50432	6.70736e-07	3.37412e-05	PSMF1/SEC61G/PSMD1/TAP1/PSMD12/PSMD13/PSMB4/PSMD7/PSMC3/TAPBP/PDIA3/PSMD4/PSMC6/PSMD8/PSMB6/PSMB7/PSMB2/CD14/PSMC5/PSMA5/CD36/PSME4/PSMA3/S100A9/PSMA2/S100A8/PSMB8/CALR/PSMB1/PSMA4/PSMA1/VAMP8/HLA-F/PSMB3/PSME2/PSMB9/PSME1/UBC/FGA/PSMA7/HMGB1/FGB/HLA-C/HLA-B/FGG/HLA-E/UBB/UBA52/HLA-A/B2M
B	R-HSA-9613829	Chaperone Mediated Autophagy	-1.66984	8.76622e-07	4.18933e-05	PARK7/RNASE1/PLIN2/UBC/VIM/HSPA8/HSP90AB1/UBB/HSP90AA1/UBA52/EEF1A1
B	R-HSA-5357801	Programmed Cell Death	-1.39248	1.13702e-06	5.17499e-05	PSMD11/PSMB5/PSMC1/DBNL/YWHAG/TP53BP2/SATB1/CHMP3/GSDMD/TJP2/FLOT1/CHMP2B/ACIN1/PSMC4/CARD8/IL1B/ADD1/CASP1/PSMF1/AKT3/KPNA1/PSMD1/PSMD12/PSMD13/XIAP/PSMB4/GAS2/PSMD7/TFDP2/TJP1/DAPK1/UACA/BIRC2/MAPK8/DSP/PSMC3/PTK2/SPTAN1/MAPK1/NMT1/KPNB1/PAK2/PSMD4/PSMC6/PSMD8/PSMB6/PSMB7/PSMB2/BCAP31/TNFSF10/CD14/PSMC5/PSMA5/CFLAR/PSME4/PSMA3/CHMP2A/PSMA2/CASP4/BAX/PMAIP1/YWHAE/GSN/PSMB8/ROCK1/PSMB1/YWHAQ/CDC3…
B	R-HSA-198933	Immunoregulatory interactions between a Lymphoid and a non-Lymphoid cell	-1.46706	1.55146e-06	6.74032e-05	FCGR3A/CD8B/CD8A/SH2D1A/IFITM1/KLRF1/CD247/CD3G/CD81/CD96/HLA-F/CLEC2D/ITGB2/CD3E/ITGB1/CD99/CLEC2B/KLRD1/C3/CD3D/HCST/TYROBP/HLA-C/HLA-B/HLA-E/KLRB1/HLA-A/B2M
B	R-HSA-1236975	Antigen processing-Cross presentation	-1.4652	2.32418e-06	9.6584e-05	PSMF1/SEC61G/PSMD1/TAP1/PSMD12/PSMD13/PSMB4/PSMD7/PSMC3/TAPBP/PDIA3/PSMD4/PSMC6/PSMD8/PSMB6/PSMB7/PSMB2/CD14/PSMC5/PSMA5/CD36/PSME4/PSMA3/S100A9/PSMA2/S100A8/MRC1/PSMB8/CTSL/CALR/PSMB1/PSMA4/PSMA1/VAMP8/HLA-F/PSMB3/PSME2/PSMB9/PSME1/UBC/FGA/PSMA7/HMGB1/FGB/HLA-C/HLA-B/FGG/HLA-E/UBB/UBA52/HLA-A/B2M
B	R-HSA-202424	Downstream TCR signaling	-1.46223	3.60583e-06	0.0001436	PSMC4/INPP5D/PTEN/PSMF1/PSMD1/PSMD12/HLA-DQA2/PSMD13/PSMB4/PSMD7/CD4/NFKB1/PSMC3/PSMD4/PSMC6/PSMD8/PSMB6/PSMB7/PSMB2/PSMC5/PSMA5/UBE2N/PSME4/PSMA3/UBE2D2/LCK/PSMA2/TRAT1/CD247/CD3G/PSMB8/PSMB1/PSMA4/HLA-DQA1/PSMA1/PSMB3/PSME2/HLA-DQB1/PIK3R1/NFKBIA/CD3E/PSMB9/HLA-DRB5/PSME1/UBC/SKP1/PSMA7/CD3D/HLA-DPA1/HLA-DPB1/HLA-DRB1/UBB/UBA52/HLA-DRA
B	R-HSA-202403	TCR signaling	-1.44428	3.85837e-06	0.000144275	PSMC4/INPP5D/PTEN/PSMF1/PSMD1/PTPRJ/PSMD12/ITK/VASP/HLA-DQA2/PSMD13/PSMB4/NCK1/PSMD7/CD4/LAT/PTPN22/LCP2/NFKB1/PSMC3/PAK2/PSMD4/PSMC6/PSMD8/PSMB6/PSMB7/PSMB2/PSMC5/PSMA5/UBE2N/PSME4/PSMA3/UBE2D2/LCK/PSMA2/TRAT1/CD247/CD3G/PSMB8/PSMB1/PSMA4/HLA-DQA1/PSMA1/PSMB3/PSME2/HLA-DQB1/PIK3R1/EVL/NFKBIA/CD3E/PSMB9/HLA-DRB5/PSME1/UBC/SKP1/PSMA7/CD3D/HLA-DPA1/PTPRC/HLA-DPB1/HLA-DRB1/UBB/UBA52/HLA-DRA
B	R-HSA-195258	RHO GTPase Effectors	-1.36427	3.92465e-06	0.000144275	TUBA1C/NDEL1/FMNL2/YWHAG/MYLK/PMF1/ABI1/CENPC/NUP98/PPP2CA/NCOA2/XPO1/MAPRE1/PPP2R5E/PPP2R1B/DYNC1H1/DAAM1/CYFIP2/NCK1/CLASP1/PIN1/CDKN1B/MAPK14/CLIP1/PAFAH1B1/RANBP2/PKN2/CTNNA1/TAOK1/PTK2/FLNA/MAPK1/DIAPH1/PAK2/RAC1/ROCK2/PRKCA/KIF5B/DYNC1I2/DIAPH2/RHOG/WASF2/BUB3/ARPC4/PPP1R12A/CALM3/S100A9/KTN1/S100A8/IQGAP1/ACTR2/NUDC/YWHAE/RAC2/ROCK1/TUBB4B/WIPF1/MYL9/IQGAP2/ACTR3/YWHAQ/CTNNB1/MYH9/ARPC5/BR…
B	R-HSA-9006934	Signaling by Receptor Tyrosine Kinases	-1.33645	4.18541e-06	0.000148162	NCK2/PTPN3/PTPN11/S100B/ATP6V1B2/STAT5B/RANBP10/NCKAP1L/MET/REST/PRKCB/VRK3/EP300/LAMA4/BAIAP2/KRAS/VAV2/CYFIP1/FER/POLR2C/EPN1/STAT6/PDGFD/NCBP2/ABI2/CUL5/CTNND1/ADAM17/CREB1/DOCK1/RPS6KA2/ATP6V1D/MAPKAPK2/VAV3/TIAL1/ATP6V1H/CSK/PXN/BRAF/CDH5/PPP2R1A/POLR2E/MYC/RALGDS/KDR/ESR1/FGFR1/POLR2A/KIDINS220/RALA/ABI1/PAG1/COL27A1/TIAM1/HBEGF/NRP2/PPP2CA/HDAC1/SHC2/CRK/RPS6KA5/AKT3/POLR2B/ATP6V1E1/APH1A/…
B	R-HSA-9707564	Cytoprotection by HMOX1	-1.44712	5.14144e-06	0.000175505	HMOX2/FBXL17/CREBBP/PSMC4/TBL1X/NCOA2/PSMF1/PSMD1/PSMD12/PSMD13/PSMB4/NCOA1/PSMD7/PSMC3/PSMD4/PSMC6/PSMD8/COX20/PSMB6/PSMB7/PSMB2/COX7A2L/PSMC5/PSMA5/COX14/CHD9/CSNK2B/PSME4/PSMA3/BLVRB/NCOR1/PSMA2/NFE2L2/PSMB8/RBX1/PSMB1/PSMA4/PSMA1/PSMB3/PSME2/STAT3/PSMB9/COX8A/COX6A1/CYCS/COX5B/COX7B/COX6B1/PSME1/TXNIP/UBC/NDUFA4/SKP1/PSMA7/COX6C/COX4I1/COX7C/FABP1/UBB/UBA52/ALB
B	R-HSA-977225	Amyloid fiber formation	-1.56706	8.35498e-06	0.000275366	USP9X/SAA1/HSPG2/GSN/SORL1/APP/ADAM10/ITM2B/CST3/LYZ/APOE/UBC/FGA/UBB/UBA52/TTR/APOA1/B2M
B	R-HSA-109581	Apoptosis	-1.38094	9.14475e-06	0.000291349	PSMD11/PSMB5/PSMC1/DBNL/YWHAG/TP53BP2/SATB1/GSDMD/TJP2/ACIN1/PSMC4/CARD8/ADD1/PSMF1/AKT3/KPNA1/PSMD1/PSMD12/PSMD13/XIAP/PSMB4/GAS2/PSMD7/TFDP2/TJP1/DAPK1/UACA/BIRC2/MAPK8/DSP/PSMC3/PTK2/SPTAN1/MAPK1/NMT1/KPNB1/PAK2/PSMD4/PSMC6/PSMD8/PSMB6/PSMB7/PSMB2/BCAP31/TNFSF10/CD14/PSMC5/PSMA5/CFLAR/PSME4/PSMA3/PSMA2/BAX/PMAIP1/YWHAE/GSN/PSMB8/ROCK1/PSMB1/YWHAQ/PSMA4/CTNNB1/PSMA1/PSMB3/PSME2/STAT3/HMGB2/PSMB…
B	R-HSA-611105	Respiratory electron transport	-1.45379	9.93595e-06	0.000300139	NDUFAF3/NDUFV1/SDHB/UQCRC2/NDUFS4/NDUFAB1/NDUFB3/NDUFA10/NDUFB6/COX20/NDUFS7/NDUFA5/COX7A2L/ETFA/NDUFB10/SDHC/NDUFB11/COX14/NDUFC1/NDUFB7/NDUFA12/NDUFS6/NDUFA6/ETFB/NDUFA11/NDUFB8/NDUFA2/NDUFC2/NDUFV2/NDUFB9/NDUFA13/NDUFB4/NDUFA3/UQCRH/NDUFA1/NDUFB1/COX8A/UQCR10/NDUFB2/COX6A1/CYCS/COX5B/COX7B/COX6B1/NDUFS5/UQCR11/NDUFA4/UQCRB/COX6C/UQCRQ/COX4I1/COX7C
B	R-HSA-163200	Respiratory electron transport, ATP synthesis by chemiosmotic coupling, and heat production by uncoupling proteins.	-1.45418	1.02712e-05	0.000300139	NDUFAF3/NDUFV1/SDHB/UQCRC2/NDUFS4/NDUFAB1/NDUFB3/NDUFA10/NDUFB6/COX20/NDUFS7/NDUFA5/COX7A2L/ETFA/NDUFB10/SDHC/NDUFB11/COX14/NDUFC1/NDUFB7/NDUFA12/NDUFS6/NDUFA6/ETFB/NDUFA11/NDUFB8/NDUFA2/NDUFC2/NDUFV2/UCP2/NDUFB9/NDUFA13/NDUFB4/NDUFA3/UQCRH/NDUFA1/NDUFB1/COX8A/UQCR10/NDUFB2/COX6A1/CYCS/COX5B/COX7B/COX6B1/NDUFS5/UQCR11/NDUFA4/UQCRB/COX6C/UQCRQ/COX4I1/COX7C
B	R-HSA-2682334	EPH-Ephrin signaling	-1.45807	1.06361e-05	0.000300139	EFNB2/APH1A/YES1/CLTC/AP2B1/EFNA1/ARHGEF7/PTK2/PAK2/RAC1/CLTA/ROCK2/KALRN/AP2M1/ARPC4/ACTR2/ROCK1/ITSN1/AP2S1/MYL9/ACTR3/AP2A2/MYH9/ADAM10/ARPC5/FYN/RHOA/ARPC1B/SDCBP/ARPC3/CDC42/ARPC2/MYL12B/ACTG1/MYL12A/CFL1/MYL6/ACTB
B	R-HSA-418594	G alpha (i) signalling events	-1.33987	1.06768e-05	0.000300139	PPP2R1B/PSAP/PRKACB/CXCR6/RGS5/CXCL1/GNA14/PDE4B/KPNA2/PRKAR2A/PRKX/CCL21/CCR7/MAPK1/PRKCA/PPP3CA/PLCB1/GNB1/GNAQ/GNAI3/RGS10/PPP1CA/GNG2/CALM3/PDE4D/PRKAR1A/C5/CCL20/ITPR2/SAA1/GNAI2/GNAS/GPSM3/CXCL8/GNG5/APP/AGT/KNG1/GPR183/GNG11/CCL4L2/RGS1/C3/CALM2/CALM1/ANXA1/CCL4/CXCR4/CCL5
B	R-HSA-9006931	Signaling by Nuclear Receptors	-1.33914	1.13002e-05	0.000308589	POLR2E/MYC/CCNT1/ESR1/POLR2A/TBL1XR1/SMC1A/YY1/GATA3/GPAM/HBEGF/SMC3/HDAC1/CREBBP/UHMK1/TBL1X/NCOA2/XPO1/AKT3/POLR2B/POLR2J/CAV2/AGO2/AGO3/PRMT1/NCOA1/KPNA2/STAG1/CDKN1B/SCD/APOC2/GTF2A2/STAG2/FOXO3/EEPD1/MYLIP/CCND1/PTK2/ALDH1A2/MAPK1/RAD21/CPT1A/POLR2G/POLR2I/GNB1/GNAI3/DHRS3/TFF1/POLR2F/GNG2/NR5A2/NCOR1/ALDH1A1/CAV1/TNRC6A/EGFR/CALM3/ANGPTL3/AREG/ADH1A/GNAI2/ABCA1/POLR2K/TNRC6B/FABP5/CHD1/GNG5…
B	R-HSA-975634	Retinoid metabolism and transport	-1.56324	1.28298e-05	0.000340627	GPC6/HSPG2/AKR1C1/LDLR/AKR1C3/APOE/APOB/RBP4/TTR/APOA1/APOC3/APOA2
B	R-HSA-8963899	Plasma lipoprotein remodeling	-1.59378	1.46548e-05	0.000378564	ANGPTL3/PCSK6/APOE/APOB/APOA1/APOC3/APOA2/ALB
B	R-HSA-375276	Peptide ligand-binding receptors	-1.3931	1.72811e-05	0.000423933	PSAP/CXCR6/EDNRB/CXCL1/F2R/CCL21/CCR7/XCL1/CCL3L3/CCL2/XCL2/C5/CCL20/SAA1/F2/CXCL8/APP/AGT/KNG1/C3/ANXA1/CCL4/CXCR4/CCL5
B	R-HSA-8856828	Clathrin-mediated endocytosis	-1.39658	1.72982e-05	0.000423933	GAK/ARRB2/CLTC/PIK3C2A/AP2B1/CD4/PACSIN2/RAB5A/COPS6/EPS15/ITSN2/SH3KBP1/CLTA/AP2M1/IGF2R/SNX9/TGOLN2/RAB5C/PICALM/ARPC4/ARF6/FNBP1/AAK1/EGFR/ACTR2/AREG/CD3G/ITSN1/LDLR/AP2S1/ACTR3/VAMP2/AP2A2/NEDD8/VAMP8/ARPC5/APOB/ARPC3/UBC/TF/CD3D/ARPC2/IL7R/ACTG1/HSPA8/UBB/UBA52/ACTB
B	R-HSA-162909	Host Interactions of HIV factors	-1.40089	2.48512e-05	0.000593814	DOCK2/ATP6V1H/PSMD11/PSMB5/NUP153/CCNT1/PACS1/PSMC1/RANBP1/NUP98/PSMC4/XPO1/PSMF1/KPNA1/PSMD1/PSMD12/PSMD13/PSMB4/PSMD7/AP2B1/RANBP2/CD4/PSMC3/KPNB1/PAK2/PSMD4/RAC1/CD8B/PSMC6/PSMD8/AP2M1/PSMB6/PSMB7/PSMB2/APOBEC3G/PSMC5/PSMA5/ELMO1/PSME4/PSMA3/BANF1/TPR/LCK/ARF1/PSMA2/CD247/PSMB8/AP2S1/RBX1/PSMB1/SLC25A6/AP2A2/PSMA4/PSMA1/PSMB3/SLC25A5/PSME2/FYN/RAN/PSMB9/PSME1/UBC/NPM1/SKP1/PSMA7/PPIA/UBB/UBA52…
B	R-HSA-6806667	Metabolism of fat-soluble vitamins	-1.54228	2.70138e-05	0.000629744	GPC6/HSPG2/AKR1C1/LDLR/AKR1C3/APOE/APOB/RBP4/TTR/APOA1/APOC3/APOA2
B	R-HSA-450531	Regulation of mRNA stability by proteins that bind AU-rich elements	-1.43602	2.82538e-05	0.000642968	PSMC4/XPO1/PSMF1/PSMD1/XRN1/PSMD12/PSMD13/PSMB4/PSMD7/MAPK14/ANP32A/PSMC3/HNRNPD/PSMD4/PSMC6/PRKCA/PSMD8/PSMB6/PSMB7/PSMB2/PSMC5/PSMA5/PSME4/PSMA3/PSMA2/SET/PSMB8/PSMB1/PSMA4/PSMA1/PSMB3/PSME2/PSMB9/YWHAZ/HSPB1/ZFP36L1/YWHAB/PSME1/HSPA1B/UBC/PSMA7/PABPC1/HSPA8/HSPA1A/ZFP36/UBB/UBA52
B	R-HSA-376176	Signaling by ROBO receptors	-1.38325	3.10479e-05	0.000660007	PSMD11/PSMB5/UPF3A/PSMC1/UPF3B/ROBO2/ETF1/PSMC4/MYO9B/PSMF1/GSPT1/PSMD1/PSMD12/RNPS1/PRKACB/VASP/PSMD13/PSMB4/NCK1/CLASP1/PSMD7/PRKAR2A/RPL22L1/PSMC3/PAK2/PSMD4/RAC1/PSMC6/PRKCA/PSMD8/PSMB6/PSMB7/PSMB2/MAGOH/PSMC5/PSMA5/PSME4/PSMA3/NRP1/PSMA2/PSMB8/RBX1/PSMB1/CAP1/PSMA4/PSMA1/PSMB3/RPS27L/PSME2/EVL/RHOA/RBM8A/PSMB9/RPS4Y1/PSME1/CDC42/UBC/RPL36AL/PSMA7/PABPC1/PFN1/UBB/UBA52/CXCR4
B	R-HSA-909733	Interferon alpha/beta signaling	-1.50589	3.16079e-05	0.000660007	STAT1/IFITM1/SAMHD1/GBP2/SOCS3/PSMB8/JAK1/IFI6/HLA-F/BST2/IRF1/EGR1/ISG15/HLA-C/HLA-B/IFITM2/HLA-E/IFITM3/IFI27/HLA-A
B	R-HSA-8963898	Plasma lipoprotein assembly	-1.6134	3.16654e-05	0.000660007	ABCA1/APOE/APOB/A2M/APOA1/APOC1/APOC3/APOA2
B	R-HSA-162906	HIV Infection	-1.34698	3.17646e-05	0.000660007	DOCK2/ATP6V1H/NELFE/POLR2E/VPS4B/PSMD11/PSMB5/NUP153/CCNT1/PACS1/PSMC1/POLR2A/TAF15/RANBP1/CHMP3/NUP98/CHMP2B/PSMC4/TCEA1/VPS37B/XPO1/PSMF1/POLR2B/KPNA1/PSMD1/PSMD12/TAF11/POLR2J/PSMD13/PSMB4/PSMD7/AP2B1/GTF2A2/RANBP2/CD4/UBAP1/GTF2H5/PSMC3/GTF2B/NMT1/KPNB1/PAK2/PSMD4/RAC1/CD8B/PSMC6/POLR2G/PSMD8/AP2M1/POLR2I/PSMB6/PSMB7/PSMB2/SUPT4H1/TAF7/APOBEC3G/CHMP5/PSMC5/PSMA5/ELMO1/POLR2F/PSME4/PSMA3/BANF1…
B	R-HSA-72163	mRNA Splicing - Major Pathway	-1.34889	3.46726e-05	0.000695597	HNRNPL/POLR2C/PRPF6/NCBP2/CTNNBL1/SRSF1/PHF5A/DHX15/DHX9/PPIL4/WBP4/SMNDC1/PABPN1/CDC40/RBM22/SNRNP200/SLU7/POLR2E/RBM17/POLR2A/HNRNPH2/SNW1/UPF3B/SNRNP27/WDR33/LSM4/SRRT/WBP11/CDC5L/PUF60/LSM6/POLR2B/LSM2/RNPS1/POLR2J/SNRPC/CWC25/PTBP1/SNRPN/PCF11/CWC15/SRSF6/RBM5/LSM5/HNRNPD/CCAR1/BCAS2/POLR2G/POLR2I/PRPF40A/MAGOH/LSM8/SF3B5/SNRNP70/HNRNPUL1/PCBP1/HNRNPR/SNRPD3/U2SURP/POLR2F/SF3B2/BUD31/SRSF10/…
B	R-HSA-71291	Metabolism of amino acids and derivatives	-1.31292	3.4933e-05	0.000695597	RPL26L1/PSMC2/PDHB/ETHE1/AZIN1/CTH/PSMD6/HAO1/PSMD2/OAT/GPT/ALDH9A1/DHTKD1/SECISBP2/PSMD11/ACMSD/PSMB5/CSAD/PSMC1/SLC3A2/BCKDHB/ACADSB/TXN2/PAPSS2/PSMC4/ALDH6A1/KYNU/PSMF1/BHMT2/PSMD1/PSMD12/SMS/PSMD13/PSMB4/PSMD7/SERINC1/GRHPR/RPL22L1/HSD17B10/SHMT1/NDUFAB1/ACAT1/AIMP1/OAZ2/HNMT/SERINC3/PSMC3/TSTD1/GOT1/PCBD1/PSMD4/GAMT/PSMC6/PSMD8/PSMB6/PSMB7/PSMB2/AASS/SERINC5/SLC25A13/GLUD1/HIBCH/PSMC5/PSMA5/…
B	R-HSA-1428517	The citric acid (TCA) cycle and respiratory electron transport	-1.37398	3.61484e-05	0.000705107	NDUFAF3/NDUFV1/SDHB/UQCRC2/BSG/NDUFS4/NDUFAB1/NDUFB3/NDUFA10/NDUFB6/COX20/SUCLG2/NDUFS7/SUCLG1/MDH2/NDUFA5/COX7A2L/ETFA/NDUFB10/SDHC/NDUFB11/COX14/NDUFC1/NDUFB7/VDAC1/NDUFA12/NDUFS6/NDUFA6/ETFB/NDUFA11/NDUFB8/NDUFA2/NDUFC2/NDUFV2/UCP2/NDUFB9/LDHB/NDUFA13/NDUFB4/NDUFA3/UQCRH/PDK4/MPC2/NDUFA1/NDUFB1/COX8A/UQCR10/NDUFB2/COX6A1/CYCS/COX5B/COX7B/COX6B1/NDUFS5/UQCR11/NDUFA4/LDHA/UQCRB/COX6C/UQCRQ/COX4I…
B	R-HSA-174824	Plasma lipoprotein assembly, remodeling, and clearance	-1.4785	4.01111e-05	0.000766756	CLTC/APOC2/AP2B1/LIPA/P4HB/MYLIP/CLTA/AP2M1/ANGPTL3/PCSK6/ABCA1/LDLR/AP2S1/AP2A2/APOE/APOB/A2M/APOA1/APOC1/APOC3/APOA2/ALB
B	R-HSA-9020591	Interleukin-12 signaling	-1.5185	4.24974e-05	0.000796443	CNN2/P4HB/TCP1/PAK2/TALDO1/MIF/HSPA9/ARF1/PDCD4/STAT4/RAP1B/HNRNPF/IFNG/CAPZA1/MSN/JAK1/GSTO1/GSTA2/LCP1/PSME2/HNRNPDL/SOD2/ANXA2/CDC42/HNRNPA2B1/SOD1/PPIA/CFL1
B	R-HSA-156842	Eukaryotic Translation Elongation	-1.62629	4.51688e-05	0.000830228	RPS27L/EEF1B2/RPS4Y1/EEF2/RPL36AL/EEF1D/UBA52/EEF1A1
B	R-HSA-3858494	Beta-catenin independent WNT signaling	-1.37571	4.95895e-05	0.000894286	PSMF1/PSMD1/PSMD12/DAAM1/AGO2/PSMD13/ARRB2/AGO3/PSMB4/CLTC/PSMD7/AP2B1/PSMC3/PSMD4/RAC1/CLTA/PSMC6/PRKCA/PSMD8/AP2M1/PSMB6/PSMB7/PPP3CA/TCF7L2/PSMB2/PLCB1/GNB1/PSMC5/PSMA5/PSME4/GNG2/PSMA3/TNRC6A/CALM3/PSMA2/ITPR2/RAC2/PSMB8/TNRC6B/AP2S1/GNG5/PSMB1/AP2A2/PSMA4/CTNNB1/PSMA1/PSMB3/PSME2/RHOA/PSMB9/GNG11/PSME1/UBC/PSMA7/CALM2/CALM1/PFN1/UBB/UBA52
B	R-HSA-4086400	PCP/CE pathway	-1.42748	5.13949e-05	0.000909679	PSMC4/PSMF1/PSMD1/PSMD12/DAAM1/PSMD13/ARRB2/PSMB4/CLTC/PSMD7/AP2B1/PSMC3/PSMD4/RAC1/CLTA/PSMC6/PRKCA/PSMD8/AP2M1/PSMB6/PSMB7/PSMB2/PSMC5/PSMA5/PSME4/PSMA3/PSMA2/RAC2/PSMB8/AP2S1/PSMB1/AP2A2/PSMA4/PSMA1/PSMB3/PSME2/RHOA/PSMB9/PSME1/UBC/PSMA7/PFN1/UBB/UBA52
B	R-HSA-6802957	Oncogenic MAPK signaling	-1.43769	6.02823e-05	0.00103481	ARRB2/MPRIP/SHOC2/FXR1/PHB/NF1/DUSP10/MAPK1/MARK3/QKI/DUSP16/DUSP6/TLN1/CALM3/IQGAP1/RAP1B/VWF/ZC3HAV1/AKAP9/RAP1A/FN1/YWHAB/PPP1CB/LMNA/FGA/PEBP1/CALM2/CALM1/FGB/ACTG1/FGG/ACTB
[truncated: 2,506 more rows]
