# Supplementary material for: Human liver single nucleus and single cell RNA sequencing identify a hepatocellular carcinoma-associated cell-type affecting survival
Source: Genome Med. 2022 May 17;14:50. doi: 10.1186/s13073-022-01055-5 (PMC9115949; doi:10.1186/s13073-022-01055-5)
Supplement: Supplementary file 4 — Additional file 4: Table S3. Bisque marker genes used for decomposition. [file 13073_2022_1055_MOESM4_ESM.xlsx]

## Sheet: TCGA
Table S3: Bisque marker genes used for decomposition (for explanations of the columns, please see the table footnote).
Main cell-type	Ensembl ID	Symbol	R
B	ENSG00000211592	IGKC	0.963626
B	ENSG00000211677	IGLC2	0.970355
B	ENSG00000211892	IGHG4	0.883043
B	ENSG00000211897	IGHG3	0.954889
B	ENSG00000211679	IGLC3	0.945928
B	ENSG00000211896	IGHG1	0.9407
B	ENSG00000132465	JCHAIN	0.911904
B	ENSG00000211893	IGHG2	0.927088
B	ENSG00000180879	SSR4	0.11017
B	ENSG00000170476	MZB1	0.93755
B	ENSG00000051108	HERPUD1	0.150003
B	ENSG00000099958	DERL3	0.368579
B	ENSG00000135916	ITM2C	0.35191
B	ENSG00000048462	TNFRSF17	0.829337
B	ENSG00000211895	IGHA1	0.843009
B	ENSG00000134285	FKBP11	0.0953134
B	ENSG00000105369	CD79A	0.90799
B	ENSG00000123131	PRDX4	0.122036
B	ENSG00000211640	IGLV6-57	0.887695
B	ENSG00000143297	FCRL5	0.897699
Chol	ENSG00000122870	BICC1	0.677744
Chol	ENSG00000196975	ANXA4	0.738175
Chol	ENSG00000170927	PKHD1	0.608125
Chol	ENSG00000169903	TM4SF4	0.267132
Chol	ENSG00000269821	KCNQ1OT1	0.161774
Chol	ENSG00000111057	KRT18	0.29843
Chol	ENSG00000170421	KRT8	0.401264
Chol	ENSG00000272398	CD24	0.54788
Chol	ENSG00000135480	KRT7	0.629286
Chol	ENSG00000164825	DEFB1	0.551359
Chol	ENSG00000171345	KRT19	0.76335
Chol	ENSG00000184956	MUC6	0.542585
Chol	ENSG00000163435	ELF3	0.536637
Chol	ENSG00000189143	CLDN4	0.459574
Chol	ENSG00000169862	CTNND2	0.645138
Chol	ENSG00000163347	CLDN1	0.386697
Chol	ENSG00000066468	FGFR2	0.595162
Chol	ENSG00000006327	TNFRSF12A	0.277015
Chol	ENSG00000064651	SLC12A2	0.590571
Chol	ENSG00000124225	PMEPA1	0.743087
Chol	ENSG00000120057	SFRP5	0.707828
Chol	ENSG00000182240	BACE2	0.513129
Chol	ENSG00000184292	TACSTD2	0.656654
Chol	ENSG00000137731	FXYD2	0.573141
Chol	ENSG00000179862	CITED4	0.38352
Chol	ENSG00000088992	TESC	0.578761
Chol	ENSG00000146038	DCDC2	0.664329
Chol	ENSG00000124875	CXCL6	0.604782
Chol	ENSG00000140835	CHST4	0.648188
Chol	ENSG00000165238	WNK2	0.737959
Chol	ENSG00000100170	SLC5A1	0.677008
Chol	ENSG00000134873	CLDN10	0.573921
Chol	ENSG00000114019	AMOTL2	0.270932
Chol	ENSG00000125398	SOX9	0.55266
Chol	ENSG00000124920	MYRF	0.539476
Chol	ENSG00000104537	ANXA13	0.537634
Chol	ENSG00000119888	EPCAM	0.69045
Chol	ENSG00000165105	RASEF	0.425272
Chol	ENSG00000127328	RAB3IP	0.470079
Chol	ENSG00000105855	ITGB8	0.694874
Chol	ENSG00000039068	CDH1	0.432951
Chol	ENSG00000167642	SPINT2	0.699057
Endo	ENSG00000131016	AKAP12	0.385487
Endo	ENSG00000169908	TM4SF1	0.123801
Endo	ENSG00000165949	IFI27	0.0780958
Endo	ENSG00000163687	DNASE1L3	0.495571
Endo	ENSG00000152583	SPARCL1	0.399038
Endo	ENSG00000142089	IFITM3	-0.0117994
Endo	ENSG00000142748	FCN3	0.405795
Endo	ENSG00000111341	MGP	0.664663
Endo	ENSG00000159167	STC1	0.366931
Endo	ENSG00000127920	GNG11	0.732629
Endo	ENSG00000169744	LDB2	0.880437
Endo	ENSG00000163453	IGFBP7	0.855315
Endo	ENSG00000114315	HES1	0.249732
Endo	ENSG00000164056	SPRY1	0.779316
Endo	ENSG00000113140	SPARC	0.791251
Endo	ENSG00000196628	TCF4	0.879501
Endo	ENSG00000134531	EMP1	0.820416
Endo	ENSG00000102755	FLT1	0.729102
Endo	ENSG00000100234	TIMP3	0.558829
Endo	ENSG00000065054	SLC9A3R2	0.129673
Endo	ENSG00000127329	PTPRB	0.826152
Endo	ENSG00000147526	TACC1	0.459996
Endo	ENSG00000067113	PLPP1	0.397088
Endo	ENSG00000010278	CD9	0.381713
Endo	ENSG00000171105	INSR	0.184249
Endo	ENSG00000130300	PLVAP	0.407976
Endo	ENSG00000131477	RAMP2	0.595824
Endo	ENSG00000085063	CD59	0.393871
Endo	ENSG00000116016	EPAS1	0.643107
Endo	ENSG00000110799	VWF	0.432927
Endo	ENSG00000162444	RBP7	0.104069
Endo	ENSG00000168497	SDPR	0.558311
Endo	ENSG00000261371	PECAM1	0.790919
Endo	ENSG00000110841	PPFIBP1	0.517596
Endo	ENSG00000184557	SOCS3	0.441738
Endo	ENSG00000142798	HSPG2	0.698272
Endo	ENSG00000081189	MEF2C	0.863436
Endo	ENSG00000117318	ID3	0.669322
Hep	ENSG00000163631	ALB	0.822061
Hep	ENSG00000158874	APOA2	0.698966
Hep	ENSG00000110245	APOC3	0.886804
Hep	ENSG00000197249	SERPINA1	0.745985
Hep	ENSG00000106258	CYP3A5	0.546016
Hep	ENSG00000118137	APOA1	0.810076
Hep	ENSG00000197408	CYP2B6	0.674394
Hep	ENSG00000130208	APOC1	0.758573
Hep	ENSG00000257017	HP	0.844501
Hep	ENSG00000138207	RBP4	0.887705
Hep	ENSG00000169783	LINGO1	-0.345731
Hep	ENSG00000229314	ORM1	0.801693
Hep	ENSG00000163586	FABP1	0.717275
Hep	ENSG00000136872	ALDOB	0.822833
Hep	ENSG00000171557	FGG	0.817618
Hep	ENSG00000091583	APOH	0.812282
Hep	ENSG00000021826	CPS1	0.627872
Hep	ENSG00000171564	FGB	0.807939
Hep	ENSG00000106927	AMBP	0.864255
Hep	ENSG00000047457	CP	0.628897
Hep	ENSG00000138115	CYP2C8	0.636728
Hep	ENSG00000118271	TTR	0.808722
Hep	ENSG00000125730	C3	0.782563
Hep	ENSG00000175899	A2M	0.40332
Myel	ENSG00000204287	HLA-DRA	0.8631
Myel	ENSG00000019582	CD74	0.768592
Myel	ENSG00000087086	FTL	0.078931
Myel	ENSG00000223865	HLA-DPB1	0.876454
Myel	ENSG00000231389	HLA-DPA1	0.831085
Myel	ENSG00000196126	HLA-DRB1	0.811872
Myel	ENSG00000173369	C1QB	0.920222
Myel	ENSG00000167996	FTH1	0.224471
Myel	ENSG00000011600	TYROBP	0.920561
Myel	ENSG00000090382	LYZ	0.284615
Myel	ENSG00000173372	C1QA	0.892345
Myel	ENSG00000118785	SPP1	0.30097
Myel	ENSG00000101439	CST3	0.267461
Myel	ENSG00000204472	AIF1	0.892299
Myel	ENSG00000130066	SAT1	0.261816
Myel	ENSG00000179344	HLA-DQB1	0.761188
Myel	ENSG00000159189	C1QC	0.927757
Myel	ENSG00000075624	ACTB	0.469434
Myel	ENSG00000158869	FCER1G	0.869338
Myel	ENSG00000233276	GPX1	0.0971333
Myel	ENSG00000196735	HLA-DQA1	0.878041
Myel	ENSG00000100097	LGALS1	0.396721
Myel	ENSG00000197746	PSAP	0.45113
Myel	ENSG00000163220	S100A9	0.461259
Myel	ENSG00000198502	HLA-DRB5	0.680223
Myel	ENSG00000163191	S100A11	0.56578
Myel	ENSG00000164733	CTSB	0.409811
Myel	ENSG00000119655	NPC2	0.382854
Myel	ENSG00000034510	TMSB10	0.436727
Myel	ENSG00000169429	CXCL8	0.390095
Myel	ENSG00000110077	MS4A6A	0.895884
Myel	ENSG00000204482	LST1	0.861655
Myel	ENSG00000123689	G0S2	-0.0106736
Myel	ENSG00000163131	CTSS	0.678768
Myel	ENSG00000011422	PLAUR	0.753485
Myel	ENSG00000169508	GPR183	0.759155
Myel	ENSG00000160213	CSTB	0.0308824
Myel	ENSG00000166927	MS4A7	0.84232
Myel	ENSG00000204257	HLA-DMA	0.643194
Myel	ENSG00000177575	CD163	0.808462
Myel	ENSG00000117984	CTSD	0.100553
Myel	ENSG00000125538	IL1B	0.649398
Myel	ENSG00000030582	GRN	0.320621
Myel	ENSG00000183020	AP2A2	0.127952
Myel	ENSG00000143110	C1orf162	0.883835
Myel	ENSG00000112096	SOD2	0.416886
Myel	ENSG00000129226	CD68	0.540839
Myel	ENSG00000162511	LAPTM5	0.9428
Myel	ENSG00000135821	GLUL	-0.205378
Myel	ENSG00000142669	SH3BGRL3	0.501629
Myel	ENSG00000237541	HLA-DQA2	0.587528
Myel	ENSG00000168461	RAB31	0.781613
Myel	ENSG00000116741	RGS2	0.578121
Myel	ENSG00000166920	C15orf48	0.178674
Myel	ENSG00000164687	FABP5	0.404791
Myel	ENSG00000084207	GSTP1	0.635121
Myel	ENSG00000112149	CD83	0.657208
Myel	ENSG00000100600	LGMN	0.691762
Myel	ENSG00000136250	AOAH	0.901677
Myel	ENSG00000059377	TBXAS1	0.921201
Myel	ENSG00000111229	ARPC3	0.251253
Myel	ENSG00000104870	FCGRT	0.0369947
Myel	ENSG00000127951	FGL2	0.848055
Myel	ENSG00000115355	CCDC88A	0.140515
Myel	ENSG00000118515	SGK1	0.313182
Myel	ENSG00000242574	HLA-DMB	0.882614
Myel	ENSG00000130429	ARPC1B	0.44371
Myel	ENSG00000106066	CPVL	0.619508
Myel	ENSG00000131981	LGALS3	0.322605
Myel	ENSG00000118640	VAMP8	0.22804
Myel	ENSG00000170458	CD14	0.0899329
Myel	ENSG00000276085	CCL3L3	0.439209
Myel	ENSG00000026297	RNASET2	0.391889
Myel	ENSG00000100079	LGALS2	0.533495
Myel	ENSG00000137331	IER3	0.364141
Myel	ENSG00000204103	MAFB	0.242683
Myel	ENSG00000140749	IGSF6	0.875949
Myel	ENSG00000169413	RNASE6	0.907014
Myel	ENSG00000085265	FCN1	0.723713
Myel	ENSG00000260314	MRC1	0.459237
Myel	ENSG00000197405	C5AR1	0.736021
Myel	ENSG00000138449	SLC40A1	0.169442
Myel	ENSG00000107798	LIPA	0.385086
Myel	ENSG00000183023	SLC8A1	0.777498
Myel	ENSG00000038945	MSR1	0.847711
Myel	ENSG00000115956	PLEK	0.864299
Myel	ENSG00000025708	TYMP	0.380421
Myel	ENSG00000100292	HMOX1	0.57234
Myel	ENSG00000065978	YBX1	0.316229
Myel	ENSG00000148908	RGS10	0.757698
Myel	ENSG00000143226	FCGR2A	0.770434
Myel	ENSG00000136235	GPNMB	0.783088
Myel	ENSG00000104763	ASAH1	0.540831
Myel	ENSG00000113648	H2AFY	0.205364
Myel	ENSG00000154589	LY96	0.463001
Myel	ENSG00000101347	SAMHD1	0.50442
Myel	ENSG00000101160	CTSZ	0.247641
Myel	ENSG00000131171	SH3BGRL	0.580723
Myel	ENSG00000042493	CAPG	0.463577
Myel	ENSG00000180353	HCLS1	0.947054
Myel	ENSG00000157827	FMNL2	0.372187
Myel	ENSG00000163563	MNDA	0.840844
Myel	ENSG00000104093	DMXL2	0.177551
Myel	ENSG00000164111	ANXA5	0.463359
Myel	ENSG00000103811	CTSH	0.0279986
Myel	ENSG00000140678	ITGAX	0.740432
Myel	ENSG00000277443	MARCKS	0.474044
Myel	ENSG00000216490	IFI30	0.498297
Myel	ENSG00000132334	PTPRE	0.644831
Myel	ENSG00000103490	PYCARD	0.456586
Myel	ENSG00000161921	CXCL16	0.289752
Myel	ENSG00000110079	MS4A4A	0.889364
Myel	ENSG00000203747	FCGR3A	0.814759
Myel	ENSG00000155659	VSIG4	0.808229
Myel	ENSG00000130775	THEMIS2	0.927852
Myel	ENSG00000140379	BCL2A1	0.643017
Myel	ENSG00000172243	CLEC7A	0.875541
Myel	ENSG00000165168	CYBB	0.939655
Myel	ENSG00000165457	FOLR2	0.778245
Myel	ENSG00000103187	COTL1	0.919937
Myel	ENSG00000120708	TGFBI	0.0519447
Myel	ENSG00000197872	FAM49A	0.464043
Myel	ENSG00000131238	PPT1	0.517703
Myel	ENSG00000105223	PLD3	0.240778
Myel	ENSG00000114013	CD86	0.970279
Myel	ENSG00000145416	MARCH1	0.834268
Myel	ENSG00000102524	TNFSF13B	0.858658
Myel	ENSG00000197629	MPEG1	0.876257
Myel	ENSG00000137393	RNF144B	0.112533
Myel	ENSG00000112137	PHACTR1	0.500404
Myel	ENSG00000168961	LGALS9	0.73274
Myel	ENSG00000118855	MFSD1	0.300064
Myel	ENSG00000118292	C1orf54	0.70747
Myel	ENSG00000112799	LY86	0.908678
Myel	ENSG00000018280	SLC11A1	0.240372
Myel	ENSG00000176788	BASP1	0.688375
Myel	ENSG00000182578	CSF1R	0.926216
Myel	ENSG00000012779	ALOX5	0.618719
Myel	ENSG00000150782	IL18	0.851816
Myel	ENSG00000184060	ADAP2	0.853483
Myel	ENSG00000166340	TPP1	0.119489
Myel	ENSG00000131042	LILRB2	0.900601
Myel	ENSG00000140968	IRF8	0.533965
Myel	ENSG00000182287	AP1S2	0.695301
Myel	ENSG00000254087	LYN	0.581495
Myel	ENSG00000121552	CSTA	0.0120547
Myel	ENSG00000079215	SLC1A3	0.450385
Myel	ENSG00000132514	CLEC10A	0.662073
Myel	ENSG00000185215	TNFAIP2	0.346709
Myel	ENSG00000101336	HCK	0.959208
Myel	ENSG00000028277	POU2F2	0.8132
Myel	ENSG00000167601	AXL	0.804584
Myel	ENSG00000147416	ATP6V1B2	0.436719
Myel	ENSG00000093072	CECR1	0.75782
Myel	ENSG00000085514	PILRA	0.91142
Myel	ENSG00000162711	NLRP3	0.848796
Myel	ENSG00000126759	CFP	0.541379
Myel	ENSG00000204577	LILRB3	0.632884
Myel	ENSG00000171051	FPR1	0.821328
Myel	ENSG00000186818	LILRB4	0.917715
Myel	ENSG00000165025	SYK	0.880833
Myel	ENSG00000082397	EPB41L3	0.855108
Myel	ENSG00000087253	LPCAT2	0.215992
Myel	ENSG00000000938	FGR	0.796057
Prol	ENSG00000123416	TUBA1B	0.490827
Prol	ENSG00000117632	STMN1	0.895032
Prol	ENSG00000197061	HIST1H4C	0.241093
Prol	ENSG00000196230	TUBB	0.552753
Prol	ENSG00000111640	GAPDH	0.395204
Prol	ENSG00000198830	HMGN2	0.415304
Prol	ENSG00000164032	H2AFZ	0.846333
Prol	ENSG00000189403	HMGB1	0.0861824
Prol	ENSG00000164104	HMGB2	0.823378
Prol	ENSG00000196262	PPIA	0.469126
Prol	ENSG00000173207	CKS1B	0.629097
Prol	ENSG00000175063	UBE2C	0.935228
Prol	ENSG00000137804	NUSAP1	0.882999
Prol	ENSG00000131747	TOP2A	0.910206
Prol	ENSG00000170312	CDK1	0.948585
Prol	ENSG00000100526	CDKN3	0.916567
Prol	ENSG00000089685	BIRC5	0.951542
Prol	ENSG00000167900	TK1	0.81987
Prol	ENSG00000171848	RRM2	0.909655
Prol	ENSG00000111669	TPI1	0.300862
Prol	ENSG00000164611	PTTG1	0.938175
Prol	ENSG00000203760	CENPW	0.863127
Prol	ENSG00000117724	CENPF	0.870453
Prol	ENSG00000187514	PTMA	0.541927
Prol	ENSG00000122952	ZWINT	0.9341
Prol	ENSG00000132341	RAN	0.609035
Prol	ENSG00000075624	ACTB	0.133155
Prol	ENSG00000178999	AURKB	0.923924
Prol	ENSG00000164109	MAD2L1	0.882496
Stell	ENSG00000107796	ACTA2	0.831628
Stell	ENSG00000149591	TAGLN	0.873103
Stell	ENSG00000101335	MYL9	0.843399
Stell	ENSG00000122786	CALD1	0.303908
Stell	ENSG00000198467	TPM2	0.486303
Stell	ENSG00000152583	SPARCL1	0.192954
Stell	ENSG00000125868	DSTN	0.335894
Stell	ENSG00000143248	RGS5	0.650533
Stell	ENSG00000140416	TPM1	0.38516
Stell	ENSG00000182492	BGN	0.788921
Stell	ENSG00000163453	IGFBP7	0.881325
Stell	ENSG00000133392	MYH11	0.81516
Stell	ENSG00000103196	CRISPLD2	0.817078
Stell	ENSG00000185633	NDUFA4L2	0.0552397
Stell	ENSG00000109846	CRYAB	0.453948
Stell	ENSG00000185532	PRKG1	0.860872
Stell	ENSG00000167641	PPP1R14A	0.709085
Stell	ENSG00000211445	GPX3	-0.0248311
Stell	ENSG00000184489	PTP4A3	0.38574
Stell	ENSG00000164692	COL1A2	0.877828
Stell	ENSG00000131711	MAP1B	0.839606
Stell	ENSG00000162998	FRZB	0.751293
Stell	ENSG00000065534	MYLK	0.206889
Stell	ENSG00000175183	CSRP2	-0.0198737
Stell	ENSG00000159176	CSRP1	0.261257
Stell	ENSG00000113721	PDGFRB	0.706869
Stell	ENSG00000140545	MFGE8	0.697552
Stell	ENSG00000127472	PLA2G5	0.656902
Stell	ENSG00000074181	NOTCH3	0.780182
Stell	ENSG00000159713	TPPP3	0.719921
Stell	ENSG00000198523	PLN	0.700577
Stell	ENSG00000130176	CNN1	0.755782
Stell	ENSG00000131055	COX4I2	0.176415
Stell	ENSG00000163431	LMOD1	0.462683
Stell	ENSG00000156265	MAP3K7CL	0.359168
Stell	ENSG00000140682	TGFB1I1	0.88105
Stell	ENSG00000183722	LHFP	0.912137
Stell	ENSG00000162614	NEXN	0.721774
Stell	ENSG00000179772	FOXS1	0.688382
Stell	ENSG00000134871	COL4A2	0.821915
Stell	ENSG00000168542	COL3A1	0.882013
Stell	ENSG00000119630	PGF	0.677184
Stell	ENSG00000115461	IGFBP5	0.712802
Stell	ENSG00000108387	SEPT4	-0.0206433
Stell	ENSG00000154553	PDLIM3	0.63044
Stell	ENSG00000108821	COL1A1	0.837872
Stell	ENSG00000142173	COL6A2	0.868204
Stell	ENSG00000113140	SPARC	0.896208
Stell	ENSG00000011465	DCN	0.713326
Stell	ENSG00000189129	PLAC9	0.672332
Stell	ENSG00000174099	MSRB3	0.742718
Stell	ENSG00000163909	HEYL	0.867184
T	ENSG00000271503	CCL5	0.931989
T	ENSG00000121966	CXCR4	0.743903
T	ENSG00000110848	CD69	0.7905
T	ENSG00000275302	CCL4	0.799873
T	ENSG00000105374	NKG7	0.823561
T	ENSG00000166710	B2M	0.593206
T	ENSG00000111796	KLRB1	0.796931
T	ENSG00000205542	TMSB4X	0.676299
T	ENSG00000206503	HLA-A	0.534364
T	ENSG00000115523	GNLY	0.561311
T	ENSG00000156508	EEF1A1	0.0381646
T	ENSG00000008517	IL32	0.321512
T	ENSG00000204525	HLA-C	0.454659
T	ENSG00000122862	SRGN	0.782661
T	ENSG00000157514	TSC22D3	0.103933
T	ENSG00000196154	S100A4	0.759546
T	ENSG00000090104	RGS1	0.683576
T	ENSG00000135046	ANXA1	0.58586
T	ENSG00000132475	H3F3B	-0.013487
T	ENSG00000080824	HSP90AA1	0.0897008
T	ENSG00000234745	HLA-B	0.581097
T	ENSG00000169442	CD52	0.897747
T	ENSG00000095794	CREM	0.158841
T	ENSG00000168685	IL7R	0.746993
T	ENSG00000077984	CST7	0.920023
T	ENSG00000081237	PTPRC	0.789085
T	ENSG00000132002	DNAJB1	-0.00950876
T	ENSG00000173812	EIF1	-0.0154287
T	ENSG00000145649	GZMA	0.925187
T	ENSG00000109971	HSPA8	0.204293
T	ENSG00000133639	BTG1	0.225097
T	ENSG00000149806	FAU	0.0102505
T	ENSG00000187514	PTMA	0.109179
T	ENSG00000167286	CD3D	0.829752
T	ENSG00000126264	HCST	0.821974
T	ENSG00000277734	TRAC	0.928838
T	ENSG00000119801	YPEL5	0.00445027
T	ENSG00000111348	ARHGDIB	0.886858
T	ENSG00000251562	MALAT1	-0.0662481
T	ENSG00000133872	SARAF	0.136841
T	ENSG00000133112	TPT1	0.128277
T	ENSG00000100453	GZMB	0.75426
T	ENSG00000211751	TRBC1	0.814544
T	ENSG00000070756	PABPC1	0.0458275
T	ENSG00000211772	TRBC2	0.922321
T	ENSG00000204592	HLA-E	0.58343
T	ENSG00000113088	GZMK	0.889019
T	ENSG00000173762	CD7	0.562457
T	ENSG00000116824	CD2	0.93258
Main cell-type	Main cell-type of the marker genes selected by Bisque for decomposition (cell-type proportion estimation)
Ensembl ID	Ensembl ID of the marker genes selected by Bisque for decomposition
Symbol	Gene symbol of the marker gene used for decomposition
R	Pearson correlation coefficient between marker gene expression and estimated cell-type proportion. This gives the contribution and importance of the gene in proportion estimation.

## Sheet: LCI
Table S3: Bisque marker genes used for decomposition (for explanations of the columns, please see the table footnote).
Main cell-type	Ensembl ID	Symbol	R
B	ENSG00000211592	IGKC	-0.524494
B	ENSG00000211896	IGHG1	-0.674222
B	ENSG00000132465	JCHAIN	-0.519994
B	ENSG00000180879	SSR4	0.381837
B	ENSG00000170476	MZB1	-0.598982
B	ENSG00000051108	HERPUD1	-0.0470942
B	ENSG00000135916	ITM2C	0.0571534
B	ENSG00000048462	TNFRSF17	-0.460103
B	ENSG00000211895	IGHA1	-0.672185
B	ENSG00000134285	FKBP11	0.583005
B	ENSG00000105369	CD79A	-0.590045
B	ENSG00000123131	PRDX4	0.360262
B	ENSG00000211640	IGLV6-57	-0.577291
B	ENSG00000100219	XBP1	0.455617
B	ENSG00000166598	HSP90B1	0.454191
B	ENSG00000211899	IGHM	-0.576767
B	ENSG00000110777	POU2AF1	-0.306925
B	ENSG00000173486	FKBP2	0.0395043
B	ENSG00000118363	SPCS2	0.692149
B	ENSG00000128228	SDF2L1	0.731435
B	ENSG00000154099	DNAAF1	-0.125746
B	ENSG00000129128	SPCS3	0.310054
B	ENSG00000114850	SSR3	0.647969
B	ENSG00000102096	PIM2	-0.34017
B	ENSG00000176533	GNG7	-0.460232
B	ENSG00000074842	MYDGF	0.692228
B	ENSG00000145050	MANF	0.614491
B	ENSG00000139193	CD27	-0.389529
B	ENSG00000182158	CREB3L2	0.619735
B	ENSG00000128590	DNAJB9	0.567773
Chol	ENSG00000122870	BICC1	0.632313
Chol	ENSG00000196975	ANXA4	0.627774
Chol	ENSG00000169903	TM4SF4	0.155656
Chol	ENSG00000111057	KRT18	0.53403
Chol	ENSG00000170421	KRT8	0.601915
Chol	ENSG00000135480	KRT7	0.703899
Chol	ENSG00000164825	DEFB1	0.4124
Chol	ENSG00000171345	KRT19	0.625621
Chol	ENSG00000184956	MUC6	0.288763
Chol	ENSG00000163435	ELF3	0.511758
Chol	ENSG00000189143	CLDN4	0.407707
Chol	ENSG00000169862	CTNND2	0.244683
Chol	ENSG00000163347	CLDN1	0.120298
Chol	ENSG00000066468	FGFR2	0.451085
Chol	ENSG00000006327	TNFRSF12A	0.343754
Chol	ENSG00000064651	SLC12A2	0.618432
Chol	ENSG00000124225	PMEPA1	0.625942
Chol	ENSG00000120057	SFRP5	0.327436
Chol	ENSG00000182240	BACE2	0.504021
Chol	ENSG00000184292	TACSTD2	0.611608
Chol	ENSG00000137731	FXYD2	0.460623
Chol	ENSG00000088992	TESC	0.566766
Chol	ENSG00000124875	CXCL6	0.592753
Endo	ENSG00000131016	AKAP12	0.352346
Endo	ENSG00000169908	TM4SF1	0.301314
Endo	ENSG00000165949	IFI27	0.335452
Endo	ENSG00000163687	DNASE1L3	0.183232
Endo	ENSG00000152583	SPARCL1	0.613976
Endo	ENSG00000142089	IFITM3	0.300065
Endo	ENSG00000142748	FCN3	0.0644429
Endo	ENSG00000111341	MGP	0.747751
Endo	ENSG00000159167	STC1	0.213744
Endo	ENSG00000127920	GNG11	0.808085
Endo	ENSG00000169744	LDB2	0.679226
Endo	ENSG00000163453	IGFBP7	0.812611
Endo	ENSG00000114315	HES1	0.0228893
Endo	ENSG00000164056	SPRY1	0.557215
Endo	ENSG00000113140	SPARC	0.855331
Endo	ENSG00000196628	TCF4	0.789533
Endo	ENSG00000134531	EMP1	0.677473
Endo	ENSG00000102755	FLT1	0.292121
Endo	ENSG00000100234	TIMP3	0.578956
Endo	ENSG00000065054	SLC9A3R2	-0.0330999
Endo	ENSG00000127329	PTPRB	0.465541
Endo	ENSG00000147526	TACC1	0.443321
Endo	ENSG00000067113	PLPP1	0.439123
Endo	ENSG00000010278	CD9	0.476112
Endo	ENSG00000171105	INSR	-0.14397
Endo	ENSG00000130300	PLVAP	0.419525
Endo	ENSG00000131477	RAMP2	0.513402
Endo	ENSG00000085063	CD59	0.654559
Endo	ENSG00000116016	EPAS1	0.395101
Endo	ENSG00000110799	VWF	0.611696
Endo	ENSG00000168497	SDPR	0.334353
Endo	ENSG00000261371	PECAM1	0.810169
Endo	ENSG00000110841	PPFIBP1	0.0335474
Endo	ENSG00000184557	SOCS3	0.128083
Endo	ENSG00000142798	HSPG2	0.700482
Endo	ENSG00000081189	MEF2C	0.845168
Hep	ENSG00000163631	ALB	0.680915
Hep	ENSG00000158874	APOA2	0.433982
Hep	ENSG00000110245	APOC3	0.843314
Hep	ENSG00000197249	SERPINA1	0.538929
Hep	ENSG00000106258	CYP3A5	0.843709
Hep	ENSG00000118137	APOA1	0.746916
Hep	ENSG00000197408	CYP2B6	0.741345
Hep	ENSG00000130208	APOC1	0.826185
Hep	ENSG00000257017	HP	0.724863
Hep	ENSG00000138207	RBP4	0.874731
Hep	ENSG00000229314	ORM1	0.709759
Hep	ENSG00000163586	FABP1	0.571514
Hep	ENSG00000136872	ALDOB	0.889668
Hep	ENSG00000171557	FGG	0.674881
Hep	ENSG00000091583	APOH	0.771637
Hep	ENSG00000021826	CPS1	0.759994
Hep	ENSG00000171564	FGB	0.79022
Hep	ENSG00000106927	AMBP	0.779757
Hep	ENSG00000047457	CP	0.640987
Hep	ENSG00000138115	CYP2C8	0.809587
Hep	ENSG00000118271	TTR	0.815584
Hep	ENSG00000175899	A2M	0.54347
Hep	ENSG00000124253	PCK1	0.815085
Hep	ENSG00000000971	CFH	0.502612
Hep	ENSG00000138109	CYP2C9	0.846395
Hep	ENSG00000160868	CYP3A4	0.814217
Hep	ENSG00000198650	TAT	0.831035
Hep	ENSG00000091513	TF	0.664608
Hep	ENSG00000145192	AHSG	0.657132
Hep	ENSG00000171560	FGA	0.789984
Hep	ENSG00000241058	NSUN6	0.589227
Hep	ENSG00000109072	VTN	0.72464
Hep	ENSG00000130649	CYP2E1	0.601823
Hep	ENSG00000171723	GPHN	0.647277
Hep	ENSG00000172482	AGXT	0.85473
Hep	ENSG00000084674	APOB	0.63874
Hep	ENSG00000141505	ASGR1	0.800813
Hep	ENSG00000073734	ABCB11	0.639286
Hep	ENSG00000181722	ZBTB20	0.600363
Hep	ENSG00000160282	FTCD	0.831551
Hep	ENSG00000106366	SERPINE1	0.0794659
Hep	ENSG00000162267	ITIH3	0.661086
Hep	ENSG00000125148	MT2A	0.65149
Hep	ENSG00000135094	SDS	0.758712
Hep	ENSG00000146678	IGFBP1	0.593971
Hep	ENSG00000196616	ADH1B	0.85192
Hep	ENSG00000104760	FGL1	0.575333
Hep	ENSG00000106538	RARRES2	0.626171
Hep	ENSG00000145321	GC	0.703854
Hep	ENSG00000144908	ALDH1L1	0.675766
Hep	ENSG00000243955	GSTA1	0.733707
Hep	ENSG00000198734	F5	0.516545
Hep	ENSG00000158104	HPD	0.803473
Hep	ENSG00000151224	MAT1A	0.900913
Hep	ENSG00000154556	SORBS2	0.705344
Hep	ENSG00000151914	DST	0.113061
Hep	ENSG00000113889	KNG1	0.793755
Hep	ENSG00000160862	AZGP1	0.873965
Hep	ENSG00000115504	EHBP1	0.428836
Hep	ENSG00000245532	NEAT1	0.498608
Hep	ENSG00000109819	PPARGC1A	0.654364
Hep	ENSG00000123200	ZC3H13	0.611207
Hep	ENSG00000152270	PDE3B	0.521904
Hep	ENSG00000182463	TSHZ2	0.216999
Hep	ENSG00000003989	SLC7A2	0.321716
Hep	ENSG00000116678	LEPR	0.736296
Hep	ENSG00000130203	APOE	0.548649
Hep	ENSG00000127948	POR	0.751287
Hep	ENSG00000122194	PLG	0.839175
Hep	ENSG00000110169	HPX	0.900535
Hep	ENSG00000166741	NNMT	0.505493
Hep	ENSG00000039537	C6	0.834807
Hep	ENSG00000136881	BAAT	0.793072
Hep	ENSG00000096060	FKBP5	0.210838
Hep	ENSG00000069667	RORA	0.592096
Hep	ENSG00000166347	CYB5A	0.840855
Hep	ENSG00000009950	MLXIPL	0.68117
Hep	ENSG00000151726	ACSL1	0.820037
Hep	ENSG00000118985	ELL2	0.289073
Hep	ENSG00000113924	HGD	0.861093
Hep	ENSG00000169715	MT1E	0.628837
Hep	ENSG00000109906	ZBTB16	0.640692
Hep	ENSG00000171759	PAH	0.779255
Hep	ENSG00000169738	DCXR	0.861896
Hep	ENSG00000120885	CLU	0.771086
Hep	ENSG00000084110	HAL	0.56784
Hep	ENSG00000140284	SLC27A2	0.84872
Hep	ENSG00000089220	PEBP1	0.813733
Hep	ENSG00000172456	FGGY	0.374984
Hep	ENSG00000079557	AFM	0.830508
Hep	ENSG00000131187	F12	0.802649
Hep	ENSG00000105398	SULT2A1	0.850018
Hep	ENSG00000102910	LONP2	0.671959
Hep	ENSG00000128641	MYO1B	0.654373
Hep	ENSG00000115414	FN1	0.462495
Hep	ENSG00000140479	PCSK6	0.771132
Hep	ENSG00000117601	SERPINC1	0.848431
Hep	ENSG00000156011	PSD3	0.746443
Hep	ENSG00000123838	C4BPA	0.643705
Hep	ENSG00000151790	TDO2	0.744661
Myel	ENSG00000204287	HLA-DRA	0.90292
Myel	ENSG00000019582	CD74	0.914947
Myel	ENSG00000087086	FTL	0.120213
Myel	ENSG00000223865	HLA-DPB1	0.881319
Myel	ENSG00000231389	HLA-DPA1	0.887181
Myel	ENSG00000196126	HLA-DRB1	0.939097
Myel	ENSG00000173369	C1QB	0.904197
Myel	ENSG00000167996	FTH1	-0.0230851
Myel	ENSG00000011600	TYROBP	0.929273
Myel	ENSG00000173372	C1QA	0.901467
Myel	ENSG00000118785	SPP1	0.271264
Myel	ENSG00000101439	CST3	0.395001
Myel	ENSG00000204472	AIF1	0.848407
Myel	ENSG00000130066	SAT1	0.291582
Myel	ENSG00000179344	HLA-DQB1	0.834278
Myel	ENSG00000075624	ACTB	0.334908
Myel	ENSG00000158869	FCER1G	0.761008
Myel	ENSG00000233276	GPX1	0.229887
Myel	ENSG00000196735	HLA-DQA1	0.580722
Myel	ENSG00000100097	LGALS1	0.387272
Prol	ENSG00000123416	TUBA1B	0.899224
Prol	ENSG00000117632	STMN1	0.874846
Prol	ENSG00000197061	HIST1H4C	0.555964
Prol	ENSG00000196230	TUBB	0.796324
Prol	ENSG00000111640	GAPDH	0.614166
Prol	ENSG00000198830	HMGN2	0.670148
Prol	ENSG00000164032	H2AFZ	0.891074
Prol	ENSG00000189403	HMGB1	0.217854
Prol	ENSG00000164104	HMGB2	0.859263
Prol	ENSG00000196262	PPIA	0.829688
Prol	ENSG00000173207	CKS1B	0.817708
Prol	ENSG00000137804	NUSAP1	0.924883
Prol	ENSG00000131747	TOP2A	0.953663
Prol	ENSG00000170312	CDK1	0.92509
Prol	ENSG00000100526	CDKN3	0.911773
Prol	ENSG00000089685	BIRC5	0.875544
Prol	ENSG00000167900	TK1	0.716528
Prol	ENSG00000171848	RRM2	0.945857
Prol	ENSG00000111669	TPI1	0.412706
Prol	ENSG00000164611	PTTG1	0.950874
Prol	ENSG00000117724	CENPF	0.883239
Prol	ENSG00000187514	PTMA	0.544193
Prol	ENSG00000122952	ZWINT	0.936919
Prol	ENSG00000132341	RAN	0.758243
Stell	ENSG00000107796	ACTA2	0.813766
Stell	ENSG00000149591	TAGLN	0.87306
Stell	ENSG00000101335	MYL9	0.870416
Stell	ENSG00000122786	CALD1	0.48718
Stell	ENSG00000198467	TPM2	0.655434
Stell	ENSG00000148671	ADIRF	0.322899
Stell	ENSG00000152583	SPARCL1	0.340665
Stell	ENSG00000125868	DSTN	0.351826
Stell	ENSG00000143248	RGS5	0.359226
Stell	ENSG00000140416	TPM1	0.478873
Stell	ENSG00000182492	BGN	0.64062
Stell	ENSG00000163453	IGFBP7	0.844931
Stell	ENSG00000133392	MYH11	0.748699
Stell	ENSG00000103196	CRISPLD2	0.762208
Stell	ENSG00000185633	NDUFA4L2	0.0585711
Stell	ENSG00000109846	CRYAB	0.526259
Stell	ENSG00000185532	PRKG1	0.104384
Stell	ENSG00000211445	GPX3	0.0396757
Stell	ENSG00000184489	PTP4A3	0.151924
Stell	ENSG00000164692	COL1A2	0.762458
Stell	ENSG00000131711	MAP1B	0.702861
Stell	ENSG00000162998	FRZB	0.562397
Stell	ENSG00000065534	MYLK	0.418894
Stell	ENSG00000175183	CSRP2	-0.0491654
Stell	ENSG00000159176	CSRP1	0.385914
Stell	ENSG00000113721	PDGFRB	0.638325
Stell	ENSG00000140545	MFGE8	0.540878
Stell	ENSG00000127472	PLA2G5	0.39918
Stell	ENSG00000074181	NOTCH3	0.449136
Stell	ENSG00000159713	TPPP3	0.410816
Stell	ENSG00000198523	PLN	0.572809
Stell	ENSG00000130176	CNN1	0.561725
Stell	ENSG00000163431	LMOD1	0.488066
Stell	ENSG00000156265	MAP3K7CL	0.341014
Stell	ENSG00000140682	TGFB1I1	0.831786
Stell	ENSG00000183722	LHFP	0.821445
Stell	ENSG00000134871	COL4A2	0.677261
Stell	ENSG00000168542	COL3A1	0.834586
Stell	ENSG00000119630	PGF	0.35272
Stell	ENSG00000115461	IGFBP5	0.653177
Stell	ENSG00000108387	SEPT4	0.139522
Stell	ENSG00000154553	PDLIM3	0.622683
Stell	ENSG00000108821	COL1A1	0.783335
Stell	ENSG00000142173	COL6A2	0.812567
Stell	ENSG00000113140	SPARC	0.794517
T	ENSG00000271503	CCL5	0.828798
T	ENSG00000121966	CXCR4	0.794257
T	ENSG00000110848	CD69	0.751184
T	ENSG00000275302	CCL4	0.776496
T	ENSG00000105374	NKG7	0.726577
T	ENSG00000166710	B2M	0.58238
T	ENSG00000111796	KLRB1	0.61388
T	ENSG00000206503	HLA-A	0.514601
T	ENSG00000115523	GNLY	0.287542
T	ENSG00000156508	EEF1A1	0.064707
T	ENSG00000008517	IL32	0.362938
T	ENSG00000204525	HLA-C	0.829897
T	ENSG00000122862	SRGN	0.884677
T	ENSG00000157514	TSC22D3	0.323445
T	ENSG00000196154	S100A4	0.651268
T	ENSG00000090104	RGS1	0.741397
T	ENSG00000135046	ANXA1	0.628147
T	ENSG00000132475	H3F3B	0.0213633
T	ENSG00000080824	HSP90AA1	-0.0388443
T	ENSG00000234745	HLA-B	0.566392
T	ENSG00000169442	CD52	0.81045
T	ENSG00000095794	CREM	0.320533
T	ENSG00000168685	IL7R	0.674377
T	ENSG00000077984	CST7	0.783108
T	ENSG00000081237	PTPRC	0.91191
Main cell-type	Main cell-type of the marker genes selected by Bisque for decomposition (cell-type proportion estimation)
Ensembl ID	Ensembl ID of the marker genes selected by Bisque for decomposition
Symbol	Gene symbol of the marker gene used for decomposition
R	Pearson correlation coefficient between marker gene expression and estimated cell-type proportion. This gives the contribution and importance of the gene in proportion estimation.
