# Supplementary material for: Human liver single nucleus and single cell RNA sequencing identify a hepatocellular carcinoma-associated cell-type affecting survival
Source: Genome Med. 2022 May 17;14:50. doi: 10.1186/s13073-022-01055-5 (PMC9115949; doi:10.1186/s13073-022-01055-5)
Supplement: Supplementary file 5 — Additional file 5: Table S4. Differential proportion analysis between HCC tumor and adjacent non-tumor tissue in the TCGA and LCI liver bulk tissue cohorts. [file 13073_2022_1055_MOESM5_ESM.xlsx]

## Sheet: Tumor proportions
Table S4. Proportions of the Prol cell-type differ most between the HCC tumor and adjacent non-tumor tissue in the TCGA and LCI bulk tissue cohorts (for descriptions of the columns, please see the table footnote).
Cohort	Main cell-type	W statistic	W p-value	T statistic	T estimate	T p-value	W adjusted p	T adjusted p
TCGA	Prol	1224	7.10543e-15	14.5335	1.41469	3.33615e-19	5.68434e-14	2.66892e-18
TCGA	Stell	786	0.0853129	1.92087	0.343641	0.0606982	0.0975005	0.0693694
TCGA	Endo	546	0.514812	-0.68724	-0.115205	0.495239	0.514812	0.495239
TCGA	T	264	0.000354645	-3.08779	-0.521781	0.00334684	0.000472859	0.00446245
TCGA	Myel	240	0.000120996	-4.01742	-0.684108	0.000206316	0.000193594	0.000330105
TCGA	Chol	199	1.51641e-05	-4.92419	-0.748451	1.04316e-05	3.03281e-05	2.08631e-05
TCGA	B	162	1.70859e-06	-5.82583	-0.910092	4.62111e-07	4.55625e-06	1.2323e-06
TCGA	Hep	16	6.00409e-13	-6.93278	-1.10478	9.32251e-09	2.40163e-12	3.729e-08
LCI	Prol	21930	6.01124e-36	33.0003	1.65395	1.29427e-84	4.809e-35	1.03542e-83
LCI	Endo	12708	0.0474733	1.81311	0.1773	0.0712557	0.0542552	0.0814351
LCI	Chol	9442	0.0804879	-1.11027	-0.10714	0.268166	0.0804879	0.268166
LCI	Stell	8151	0.00126992	-2.59232	-0.260327	0.0102093	0.00169322	0.0136124
LCI	Myel	6766	1.54823e-06	-5.14497	-0.448887	6.17236e-07	2.47716e-06	9.87578e-07
LCI	T	4912	4.42471e-12	-7.44155	-0.632207	2.58295e-12	8.84942e-12	5.16589e-12
LCI	Hep	328	5.09834e-34	-19.2653	-1.34478	3.85439e-48	2.03934e-33	1.02784e-47
Cohort	TCGA (n=49) or LCI (n=209) cohort
Main cell-type	Main cell-type classification
W statistic	Paired Wilcoxon test statistic between tumor and adjacent non-tumor proportion estimates
W p-value	Paired Wilcoxon test p-value between tumor and adjacent non-tumor proportion estimates
T statistic	Paired T-test statistic between tumor and adjacent non-tumor proportion estimates
T estimate	Paired T-test estimate between tumor and adjacent non-tumor proportion estimates
T p-value	Paired T-test p-value between tumor and adjacent non-tumor proportion estimates
W adjusted p	FDR-adjusted p-value for paired Wilcoxon test
T adjusted p	FDR-adjusted p-value for paired T-test
