# Supplementary material for: Human liver single nucleus and single cell RNA sequencing identify a hepatocellular carcinoma-associated cell-type affecting survival
Source: Genome Med. 2022 May 17;14:50. doi: 10.1186/s13073-022-01055-5 (PMC9115949; doi:10.1186/s13073-022-01055-5)
Supplement: Supplementary file 6 — Additional file 6: Table S5. Associations of main cell-type proportions with survival outcomes in TCGA. [file 13073_2022_1055_MOESM6_ESM.xlsx]

## Sheet: TCGA
Table S5: Associations of main cell-type proportions with survival outcomes in TCGA (for descriptions of the columns, please see the table footnote).
Event	Model	Main cell-type	N	HR	95% CI	P-value	Adjusted p-value
OS	Quartile	B	156	0.644	0.358-1.16	NS	NS
OS	Quartile	Chol	156	1.07	0.575-1.98	NS	NS
OS	Quartile	Endo	156	0.506	0.28-0.916	0.0245	NS
OS	Quartile	Hep	156	0.395	0.227-0.69	0.0011	0.00442
OS	Quartile	Myel	156	0.974	0.561-1.69	NS	NS
OS	Quartile	Prol	156	3.25	1.84-5.72	4.62e-05	0.000369
OS	Quartile	Stell	156	0.596	0.339-1.05	NS	NS
OS	Quartile	T	156	0.571	0.329-0.991	0.0464	NS
OS	Median	B	310	0.728	0.494-1.07	NS	NS
OS	Median	Chol	310	0.997	0.672-1.48	NS	NS
OS	Median	Endo	310	0.549	0.371-0.814	0.00281	0.0112
OS	Median	Hep	310	0.495	0.331-0.742	0.000647	0.00518
OS	Median	Myel	310	0.902	0.613-1.33	NS	NS
OS	Median	Prol	310	1.76	1.19-2.61	0.00477	0.0127
OS	Median	Stell	310	0.697	0.474-1.03	NS	NS
OS	Median	T	310	0.77	0.524-1.13	NS	NS
OS	Median (adj stage)	B	310	0.777	0.526-1.15	NS	NS
OS	Median (adj stage)	Chol	310	1.06	0.71-1.57	NS	NS
OS	Median (adj stage)	Endo	310	0.596	0.402-0.884	0.0101	0.0404
OS	Median (adj stage)	Hep	310	0.546	0.364-0.819	0.00348	0.0279
OS	Median (adj stage)	Myel	310	0.996	0.675-1.47	NS	NS
OS	Median (adj stage)	Prol	310	1.52	1.02-2.26	0.042	NS
OS	Median (adj stage)	Stell	310	0.695	0.472-1.02	NS	NS
OS	Median (adj stage)	T	310	0.837	0.568-1.23	NS	NS
PFI	Quartile	B	156	0.669	0.423-1.06	NS	NS
PFI	Quartile	Chol	156	0.938	0.574-1.53	NS	NS
PFI	Quartile	Endo	156	0.547	0.339-0.884	0.0138	0.0277
PFI	Quartile	Hep	156	0.399	0.243-0.657	0.000298	0.00119
PFI	Quartile	Myel	156	0.742	0.472-1.17	NS	NS
PFI	Quartile	Prol	156	2.85	1.76-4.63	2.14e-05	0.000171
PFI	Quartile	Stell	156	0.621	0.392-0.983	0.0421	NS
PFI	Quartile	T	156	0.554	0.349-0.881	0.0125	0.0277
PFI	Median	B	310	0.654	0.474-0.903	0.00979	0.0196
PFI	Median	Chol	310	0.841	0.606-1.17	NS	NS
PFI	Median	Endo	310	0.679	0.492-0.936	0.0181	0.029
PFI	Median	Hep	310	0.591	0.424-0.822	0.00177	0.00707
PFI	Median	Myel	310	0.779	0.566-1.07	NS	NS
PFI	Median	Prol	310	1.89	1.37-2.63	0.000125	0.000997
PFI	Median	Stell	310	0.758	0.551-1.04	NS	NS
PFI	Median	T	310	0.628	0.456-0.865	0.00435	0.0116
PFI	Median (adj stage)	B	310	0.658	0.477-0.907	0.0107	0.0214
PFI	Median (adj stage)	Chol	310	0.866	0.624-1.2	NS	NS
PFI	Median (adj stage)	Endo	310	0.725	0.525-1	NS	NS
PFI	Median (adj stage)	Hep	310	0.645	0.461-0.902	0.0104	0.0214
PFI	Median (adj stage)	Myel	310	0.812	0.59-1.12	NS	NS
PFI	Median (adj stage)	Prol	310	1.73	1.24-2.41	0.00114	0.00911
PFI	Median (adj stage)	Stell	310	0.769	0.559-1.06	NS	NS
PFI	Median (adj stage)	T	310	0.645	0.468-0.89	0.00751	0.0214
Event	Survival outcome
Model	Cox proportional hazards regression model
Main cell-type	Main cell-type for which proportions are tested for
N	Total number of individuals used in the survival outcome analysis
HR	Hazard ratio from Cox proportional hazards regression model
95% CI	95% confidence interval from Cox proportional hazards regression model
P-value	P-value from Cox proportional hazards regression model
Adjusted p-value	FDR-adjusted p-value from Cox proportional hazards regression model
NS	P-value or adjusted p-value is non-significant (P=>0.05)
