# Supplementary material for: Human liver single nucleus and single cell RNA sequencing identify a hepatocellular carcinoma-associated cell-type affecting survival
Source: Genome Med. 2022 May 17;14:50. doi: 10.1186/s13073-022-01055-5 (PMC9115949; doi:10.1186/s13073-022-01055-5)
Supplement: Supplementary file 7 — Additional file 7: Table S6. Associations between main cell-type proportions and somatic mutations in TCGA. [file 13073_2022_1055_MOESM7_ESM.xlsx]

## Sheet: TCGA
Table S6: Associations between main cell-type proportions and somatic mutations in TCGA (for descriptions of the columns, please see the table footnote).
Main cell-type	Gene	Mean mut	Mean WT	W statistic	W p-value	T statistic	T p-value	W adjusted p	T adjusted p
Chol	CTNNB1	-2.39682	0.482316	6368	3.71223e-13	-8.82019	8.7161e-17	2.04915e-10	4.81129e-14
Prol	TP53	2.74281	-0.169866	19497	2.74592e-11	7.39647	3.45974e-12	7.57874e-09	9.54888e-10
Hep	TP53	-1.70699	0.0518455	8552	3.2555e-08	-4.09191	6.41886e-05	5.0034e-06	0.00590535
Endo	TP53	-1.83176	0.515229	8569	3.62565e-08	-5.75295	3.22592e-08	5.0034e-06	5.9357e-06
Prol	RB1	3.76089	0.538936	5132	8.55576e-05	5.77172	5.18283e-06	0.00944556	0.00071523
Stell	CTNNB1	-1.6916	0.700758	9321	0.000107882	-4.51422	1.02645e-05	0.00992511	0.0011332
Prol	CTNNB1	-0.342348	1.12119	9612	0.000403574	-3.44557	0.000710136	0.0318247	0.0391995
Stell	TP53	-1.36745	0.664405	10382	0.000484267	-3.63594	0.000343696	0.0334144	0.02108
Chol	BAP1	4.18732	-0.560734	4682	0.000780742	3.24499	0.00435537	0.0478855	0.120208
Stell	AXIN1	-2.98678	0.272257	2616	0.00205805	-3.44814	0.00175833	0.113604	0.0669625
Stell	BAP1	3.44058	-0.146897	4507	0.00307914	3.25002	0.00392253	0.14651	0.11396
Prol	TSC2	3.84844	0.610603	3107	0.003185	3.60316	0.00356466	0.14651	0.109316
T	RB1	-3.00436	-0.0649418	2067	0.0036764	-3.52848	0.00181963	0.156105	0.0669625
Hep	ALB	0.791156	-0.655342	8314	0.00686027	3.85245	0.000225161	0.270491	0.0155361
Stell	FAM22F	6.31904	-0.0451005	1489	0.00791808	3.63582	0.0202831	0.286803	0.339282
Myel	CTNNB1	-2.65909	0.0269461	10394	0.00831312	-3.05155	0.00256668	0.286803	0.0833416
Endo	AXIN1	-2.04185	-0.0627669	2887	0.0111768	-2.80421	0.00899939	0.362917	0.191064
B	CTNNB1	-0.868252	-0.0828352	10534	0.0132049	-1.84966	0.0661018	0.404949	0.58786
B	AR	-2.31032	-0.2102	1630	0.016906	-3.75216	0.00145785	0.470233	0.0619026
Hep	TSC2	-3.2178	-0.390117	1231	0.0170374	-1.7616	0.105107	0.470233	0.633784
Hep	RBM10	1.79625	-0.537462	2078	0.0182094	3.14322	0.0135865	0.478646	0.249992
Chol	IDH1	4.45063	-0.417117	2062	0.0211165	2.06082	0.0777423	0.502267	0.58786
Myel	AXIN1	-4.34959	-0.436361	3006	0.0215629	-2.88078	0.00721183	0.502267	0.165872
T	CTNNB1	-1.02307	0.0706125	10695	0.0218377	-2.11752	0.0355507	0.502267	0.427975
Endo	TSC2	-2.42406	-0.124047	1274	0.0236021	-2.55597	0.0249941	0.521135	0.379469
T	TRIOBP	-2.9361	-0.135477	1291	0.0267482	-2.34353	0.0372152	0.547843	0.427975
Chol	CNGA3	-2.56378	-0.243029	1022	0.0267967	-3.02187	0.0123543	0.547843	0.235158
Prol	C19orf55	3.89844	0.674281	1368	0.0333794	3.3381	0.0254354	0.620022	0.379469
T	RXRB	-3.12	-0.16336	782	0.0335266	-2.01243	0.0819143	0.620022	0.591788
B	ALB	-1.47604	-0.141427	5287	0.034599	-2.90376	0.00507922	0.620022	0.133511
B	CNGA3	-2.486	-0.235398	1061	0.0363265	-4.24237	0.00116869	0.620022	0.0537598
Stell	NUCB2	7.95001	-0.000507565	654	0.0402676	3.34921	0.179582	0.620022	0.723569
Hep	BAP1	-3.24553	-0.329997	2324	0.042835	-2.15965	0.0440088	0.620022	0.441688
T	CNGA3	-2.35377	-0.168401	1083	0.0428799	-1.59661	0.14275	0.620022	0.656768
Prol	ALB	-0.346742	0.861595	5345	0.0433108	-2.23693	0.0292529	0.620022	0.386027
Prol	NBEA	2.09599	0.602284	5663	0.0438723	2.27819	0.0293173	0.620022	0.386027
Endo	FOXI1	-3.27942	-0.148742	548	0.0441452	-2.243	0.0728664	0.620022	0.58786
Chol	CDC27	-1.927	-0.232073	1916	0.0442822	-2.45788	0.0243398	0.620022	0.379469
T	TP53	-0.786736	0.0152482	11711	0.0444945	-1.47891	0.140867	0.620022	0.656768
Myel	MLL4	-3.93834	-0.508651	2609	0.0452922	-1.75819	0.09247	0.620022	0.614981
Hep	PLA2G3	-2.07591	-0.457973	553	0.0462875	-1.69191	0.146702	0.620022	0.659871
Hep	PIK3CA	0.789218	-0.533325	2960	0.0476157	1.60599	0.131422	0.620022	0.638908
Chol	RB1	1.41059	-0.410032	4256	0.0482988	1.79707	0.0870218	0.620022	0.600451
Myel	TRIOBP	-5.39695	-0.547387	1381	0.050103	-2.3424	0.0371055	0.622719	0.427975
Hep	IL6ST	1.30421	-0.547405	2757	0.0507731	3.24015	0.00585709	0.622719	0.142736
Myel	RB1	-4.09622	-0.509458	2500	0.0524954	-2.22644	0.036381	0.622719	0.427975
Chol	ALB	-1.44185	-0.156861	5399	0.0530214	-2.83966	0.00594732	0.622719	0.142736
Hep	IDH1	-5.09441	-0.37951	845	0.0564649	-1.81034	0.112735	0.645611	0.633784
Prol	JAK1	-0.981286	0.788855	1681	0.0573096	-1.67287	0.116614	0.645611	0.633784
T	DNAJC28	-3.9683	-0.187251	320	0.0603453	-3.2231	0.0429708	0.646037	0.441688
B	PTEN	-2.1042	-0.241031	1270	0.0605116	-2.5987	0.0238522	0.646037	0.379469
Hep	JAK1	0.901461	-0.541763	3111	0.0608586	1.73728	0.103403	0.646037	0.633784
Prol	NFE2L2	-1.08532	0.787641	1568	0.0676296	-2.44225	0.0286908	0.694585	0.386027
Myel	AHCTF1	-4.55823	-0.57656	1428	0.0679486	-1.28646	0.223688	0.694585	0.786469
B	TSC2	-1.48076	-0.257316	1442	0.0741784	-1.04735	0.316269	0.735779	0.847478
Myel	IDH1	4.03994	-0.819288	1909	0.0757718	1.69143	0.132621	0.735779	0.638908
Stell	IDH1	3.0026	-0.0237851	1906	0.0775017	1.75576	0.120436	0.735779	0.633784
T	AR	-2.11095	-0.147101	1877	0.0788548	-1.67738	0.113793	0.735779	0.633784
Hep	KCTD20	-1.73175	-0.467458	478	0.0797431	-1.52157	0.195305	0.735779	0.727623
Hep	TRIOBP	-1.47931	-0.450587	1460	0.082866	-1.19028	0.256535	0.735779	0.809186
Prol	ZNF512B	3.12724	0.664245	1897	0.0828852	1.64405	0.142718	0.735779	0.656768
Endo	FZR1	1.98143	-0.245014	1694	0.0831119	2.34492	0.0539266	0.735779	0.504534
Endo	ZNF512B	-2.49197	-0.148852	898	0.0847457	-1.75307	0.121225	0.735779	0.633784
B	TP53	-0.545797	-0.189722	11973	0.0858601	-0.831351	0.406854	0.735779	0.881601
T	MLL4	-1.79611	-0.13171	2746	0.0885063	-1.67499	0.107678	0.735779	0.633784
Chol	GPR110	-2.51746	-0.263848	765	0.0892026	-2.51868	0.0416027	0.735779	0.441628
B	H6PD	2.80386	-0.342507	1267	0.0916577	1.60251	0.18302	0.735779	0.726812
Prol	ATXN1	-1.1881	0.77441	1193	0.0923761	-1.75513	0.111073	0.735779	0.633784
Hep	PDZD4	1.73194	-0.510289	1051	0.0932498	3.46838	0.0300709	0.735779	0.386027
T	BAZ2A	-2.44778	-0.159095	1337	0.0933053	-2.96668	0.0114663	0.735779	0.226049
Myel	PTEN	-4.18863	-0.599817	1346	0.0986355	-1.62372	0.133106	0.738877	0.638908
Chol	FOXI1	-2.6091	-0.268702	640	0.0998308	-2.37338	0.0595994	0.738877	0.548315
T	AXIN1	-1.62384	-0.124629	3336	0.102089	-1.84642	0.0749884	0.738877	0.58786
B	AXIN1	-1.36453	-0.218162	3338	0.102934	-1.81886	0.0791421	0.738877	0.590357
T	SPHK1	-3.52494	-0.192274	372	0.104183	-3.57895	0.0298002	0.738877	0.386027
Myel	AR	-3.18263	-0.601966	1932	0.105926	-0.869736	0.398499	0.738877	0.881601
Chol	KRT10	2.09051	-0.363017	1863	0.106013	1.51437	0.172444	0.738877	0.711998
B	BAP1	0.775505	-0.35881	3917	0.107006	1.33214	0.197814	0.738877	0.727623
Stell	ALB	-1.28574	0.221336	5603	0.10739	-2.00742	0.0494903	0.738877	0.47843
B	KCTD20	-2.58784	-0.26592	511	0.107799	-2.33454	0.0752238	0.738877	0.58786
Stell	FOXI1	-3.08269	0.0974813	656	0.113686	-2.2453	0.0708235	0.738877	0.58786
Stell	RPS6KA3	-1.94567	0.125246	1804	0.115032	-2.14429	0.0482869	0.738877	0.47597
Hep	RB1	-1.03247	-0.452685	2664	0.115645	-0.853529	0.402266	0.738877	0.881601
Hep	KCNN3	-2.13385	-0.42782	1518	0.116588	-1.1597	0.269919	0.738877	0.832377
Prol	IL6ST	-1.05435	0.781135	1519	0.117252	-1.77109	0.102248	0.738877	0.633784
T	CREB3L3	3.11729	-0.277157	1239	0.117695	1.48717	0.209666	0.738877	0.756443
Endo	CTNNB1	-0.655944	-0.0293533	11336	0.119576	-1.59829	0.111421	0.738877	0.633784
Chol	TRIOBP	-0.88021	-0.288134	1524	0.120618	-0.357394	0.727372	0.738877	0.927305
Prol	CCNA2	3.66117	0.686104	1025	0.120705	1.71539	0.182474	0.738877	0.726812
Endo	EEF1A1	1.25084	-0.238915	2039	0.122164	1.92854	0.0852927	0.738877	0.595969
T	KCTD20	-3.39439	-0.184661	526	0.122903	-1.7101	0.160105	0.738877	0.695891
Hep	CDKN2A	0.818989	-0.526627	2423	0.123146	1.39339	0.191335	0.738877	0.727623
Prol	PIK3CA	-0.826693	0.777867	1678	0.126932	-1.74409	0.104371	0.753354	0.633784
Stell	TSC2	-2.04221	0.116598	1535	0.128288	-1.46928	0.167882	0.753354	0.711998
Hep	HNRNPL	-0.989433	-0.47508	816	0.130794	-1.04216	0.326295	0.756484	0.849597
Stell	CCNA2	3.69453	0.00266774	1016	0.131562	1.45992	0.238425	0.756484	0.807039
Prol	AXIN1	1.80154	0.637954	4897	0.133571	1.83063	0.0771808	0.760115	0.58786
B	MLL4	-1.37677	-0.231045	2847	0.138023	-1.63317	0.115795	0.772763	0.633784
B	IL6ST	-1.98165	-0.239894	1549	0.138593	-3.64842	0.00223292	0.772763	0.0770357
Prol	FZR1	-1.18506	0.757528	826	0.140484	-2.09549	0.0768845	0.775474	0.58786
Endo	H6PD	-2.2017	-0.172945	547	0.146764	-1.78856	0.143965	0.799963	0.656768
B	PIK3CA	-1.69501	-0.245663	1710	0.150235	-1.78967	0.0960136	0.799963	0.630946
Endo	BAP1	0.929889	-0.264949	3841	0.150386	1.36354	0.187855	0.799963	0.727623
Endo	LFNG	1.4977	-0.23534	1614	0.150718	2.51795	0.0393745	0.799963	0.43134
B	KRTAP5-7	2.15143	-0.333239	1208	0.152936	1.15572	0.311225	0.804008	0.847028
T	FZR1	-1.9429	-0.19535	842	0.157125	-1.17185	0.283491	0.818235	0.847028
Stell	H6PD	-2.86065	0.0852928	557	0.159304	-1.87019	0.130563	0.82183	0.638908
T	H6PD	2.81862	-0.272914	1201	0.161907	1.1869	0.299921	0.827523	0.847028
Stell	KCTD20	-2.36357	0.0782321	562	0.16587	-0.782587	0.476989	0.840004	0.881601
T	ARID2	0.952093	-0.31099	4502	0.167679	1.18856	0.246001	0.840429	0.807039
T	PTEN	-1.51314	-0.18881	1441	0.170819	-0.952844	0.361826	0.840429	0.879859
Hep	DYRK1A	1.15487	-0.5132	1394	0.174328	4.56508	0.00111095	0.840429	0.0537598
Endo	FAM22F	1.77337	-0.229409	1191	0.175403	1.98727	0.112553	0.840429	0.633784
B	TNPO1	-2.01473	-0.254053	1152	0.176139	-2.79502	0.0194887	0.840429	0.33618
Stell	C1orf125	1.68118	-0.012911	2545	0.176965	1.39204	0.188707	0.840429	0.727623
Myel	H6PD	3.30887	-0.767489	1189	0.1782	1.55741	0.190463	0.840429	0.727623
Chol	SPHK1	-2.58801	-0.282201	430	0.179495	-1.54465	0.216987	0.840429	0.772753
Prol	KCNN3	-0.639275	0.766697	1598	0.179718	-1.67828	0.118391	0.840429	0.633784
Stell	FZR1	2.27864	-0.000659004	1587	0.181179	1.86168	0.10716	0.840429	0.633784
Myel	CNGA3	-3.12202	-0.640898	1306	0.18293	-0.803476	0.441597	0.841477	0.881601
Chol	NFE2L2	-1.55675	-0.260847	1753	0.186509	-1.65113	0.121311	0.841916	0.633784
Hep	GPR110	-0.773343	-0.479402	869	0.18853	-0.673603	0.516817	0.841916	0.881601
Chol	ZNF512B	-2.02559	-0.268665	1016	0.188533	-3.29976	0.00854526	0.841916	0.188679
B	TRIOBP	-1.07165	-0.271546	1608	0.189126	-0.626019	0.543531	0.841916	0.881601
Myel	CCNA2	5.40883	-0.779737	974	0.192461	1.27715	0.290127	0.845819	0.847028
B	CDC27	1.31484	-0.374136	3252	0.194437	1.44506	0.167976	0.845819	0.711998
T	AHCTF1	-1.93515	-0.170292	1616	0.19691	-1.16114	0.268974	0.845819	0.832377
Stell	CELA1	3.76081	0.0230936	543	0.197637	4.2895	0.110215	0.845819	0.633784
Hep	NFE2L2	0.694339	-0.52974	2707	0.197703	1.98481	0.0659041	0.845819	0.58786
B	CCNA2	2.45766	-0.329671	970	0.199196	1.16028	0.328965	0.845819	0.85253
Myel	RXRB	-3.85471	-0.638321	1030	0.205362	-1.05876	0.323476	0.860042	0.849597
Stell	ALMS1	-0.966733	0.126732	3802	0.205662	-1.07002	0.293026	0.860042	0.847028
T	JAK1	0.457543	-0.257663	2877	0.209012	0.976992	0.342665	0.861919	0.854506
Chol	CREB3L3	-2.25719	-0.280349	593	0.211187	-1.92296	0.121552	0.861919	0.633784
Myel	C19orf55	2.65399	-0.758187	1166	0.212785	1.48946	0.20559	0.861919	0.746616
Chol	NUCB2	5.74503	-0.342138	536	0.214896	0.929502	0.523028	0.861919	0.881601
Myel	ALB	-2.44779	-0.478745	5848	0.222442	-1.853	0.068535	0.861919	0.58786
Hep	C1orf125	0.593557	-0.522686	2497	0.224909	1.27695	0.225396	0.861919	0.78746
Endo	TAF1B	-2.97432	-0.169937	457	0.225987	-1.15527	0.330676	0.861919	0.852746
Chol	C19orf55	2.21325	-0.34385	1157	0.22756	0.974108	0.384584	0.861919	0.881601
T	C19orf55	2.06736	-0.262243	1157	0.22756	1.17186	0.304543	0.861919	0.847028
Myel	TSC2	2.75064	-0.830781	2492	0.230391	1.20438	0.252663	0.861919	0.807039
Prol	KRTAP5-7	2.56857	0.693172	1155	0.23094	1.52998	0.197209	0.861919	0.727623
Chol	MLL4	-1.65383	-0.223924	2979	0.231895	-2.55318	0.0166923	0.861919	0.297231
Stell	JAK1	1.27396	-0.006168	2853	0.232917	1.53584	0.143538	0.861919	0.656768
B	CDKN2A	-1.54088	-0.25894	1501	0.233451	-1.3928	0.191392	0.861919	0.727623
Endo	GJB1	-2.54655	-0.181484	319	0.234746	-1.39098	0.295761	0.861919	0.847028
Prol	HLA-DPB1	2.94287	0.700595	743	0.234746	1.88043	0.194007	0.861919	0.727623
Stell	PLA2G3	-2.23964	0.0830703	755	0.235275	-1.16111	0.29619	0.861919	0.847028
Hep	TCHH	0.428635	-0.533686	3557	0.236108	1.41762	0.171448	0.861919	0.711998
B	BAZ2A	-1.61253	-0.256663	1506	0.239324	-1.80045	0.0982137	0.861919	0.633784
Prol	DENND4B	1.86418	0.679621	2479	0.245089	1.39998	0.186185	0.861919	0.727623
B	APOB	-1.03055	-0.20606	5627	0.246684	-1.62516	0.10986	0.861919	0.633784
Hep	ATXN1	0.836584	-0.523256	2108	0.246971	1.9187	0.0824626	0.861919	0.591788
T	PIK3CA	-1.51272	-0.181126	1814	0.248511	-1.06189	0.307686	0.861919	0.847028
Myel	CDKN2A	-3.42562	-0.624075	1515	0.250156	-1.2156	0.250095	0.861919	0.807039
Stell	VPS4B	-2.68398	0.0749455	470	0.251208	-1.55688	0.213174	0.861919	0.764104
Endo	BRD7	0.848751	-0.231621	2103	0.253371	0.707221	0.496765	0.861919	0.881601
Chol	VPS4B	-2.23378	-0.286215	474	0.259349	-1.87379	0.150975	0.861919	0.672083
T	HNRNPL	1.23791	-0.258966	1530	0.260039	1.02387	0.343366	0.861919	0.854506
Stell	RXRB	-1.80991	0.0865304	1071	0.26086	-1.40644	0.199042	0.861919	0.727623
Chol	PTEN	-1.43679	-0.272151	1524	0.261327	-1.1198	0.287098	0.861919	0.847028
Chol	FZR1	-2.06704	-0.272856	922	0.263183	-1.75491	0.126071	0.861919	0.638908
Chol	CDKN2A	-1.77456	-0.261413	1527	0.265126	-2.0076	0.068532	0.861919	0.58786
Endo	SPHK1	-1.79458	-0.183305	478	0.267671	-1.50646	0.223175	0.861919	0.786469
T	IL6ST	-1.81175	-0.174584	1681	0.268964	-1.88153	0.0825502	0.861919	0.591788
Endo	NUCB2	2.1079	-0.214368	516	0.270116	1.92006	0.295698	0.861919	0.847028
B	CREB3L3	1.67455	-0.326465	1131	0.274305	0.926604	0.405844	0.861919	0.881601
Myel	ARID2	0.455713	-0.790698	4362	0.276923	0.695334	0.493251	0.861919	0.881601
Stell	CEP164	1.53055	0.00119394	2085	0.277366	1.03573	0.325566	0.861919	0.849597
Stell	PIK3CA	-1.73054	0.111095	1839	0.277687	-1.07962	0.300481	0.861919	0.847028
Hep	KRT10	0.408572	-0.505652	1709	0.278905	0.875303	0.408518	0.861919	0.881601
T	FAM22F	1.32186	-0.251653	1128	0.280093	1.09429	0.332138	0.861919	0.852746
B	DENND4B	-1.0135	-0.273568	1690	0.280212	-0.664622	0.519209	0.861919	0.881601
Myel	SPHK1	-4.84309	-0.663568	485	0.282672	-4.19338	0.0101861	0.861919	0.20825
Endo	IL6ST	1.07247	-0.245666	2448	0.282754	1.37211	0.195136	0.861919	0.727623
Endo	ALB	-0.859535	-0.113602	5940	0.282992	-1.36847	0.176608	0.861919	0.722132
Chol	DNAJC28	2.0235	-0.334456	926	0.284861	1.01058	0.38568	0.861919	0.881601
Chol	PLA2G3	-1.43563	-0.288761	787	0.289502	-0.744566	0.488963	0.861919	0.881601
Chol	IL6ST	-1.59273	-0.263351	1699	0.291776	-2.21585	0.0437358	0.861919	0.441688
Chol	APOB	-0.694696	-0.259246	5692	0.292451	-0.675591	0.5025	0.861919	0.881601
Hep	CNGA3	-2.51689	-0.426614	1397	0.294197	-1.0696	0.312143	0.861919	0.847028
Myel	RPS6KA3	-2.64395	-0.631477	2005	0.296058	-0.930575	0.367661	0.861919	0.881601
T	ALB	-1.07446	-0.116969	5962	0.298989	-1.53802	0.129339	0.861919	0.638908
Chol	KCTD20	-2.10464	-0.282516	643	0.302023	-1.71758	0.155998	0.861919	0.683419
T	CCNA2	2.44601	-0.259934	918	0.302782	0.969907	0.402687	0.861919	0.881601
T	CEP164	-1.92049	-0.180887	1403	0.302865	-2.43424	0.0322477	0.861919	0.404562
Stell	CDC27	-1.08312	0.0969203	2313	0.304236	-0.97461	0.343652	0.861919	0.854506
T	CDKN2A	-1.7851	-0.180163	1558	0.30661	-1.87983	0.0849231	0.861919	0.595969
Endo	KCNN3	-1.10534	-0.169916	1711	0.307686	-1.43985	0.17284	0.861919	0.711998
Endo	IDH1	0.962265	-0.228032	1690	0.309177	1.23812	0.252409	0.861919	0.807039
Myel	ARID1A	0.443155	-0.831824	6073	0.309669	1.00786	0.31904	0.861919	0.849597
Endo	ALMS1	-0.885149	-0.145412	3931	0.309927	-1.0225	0.314567	0.861919	0.847028
Hep	CELA1	-1.28145	-0.480679	207	0.310835	-0.905126	0.520108	0.861919	0.881601
T	APOB	-1.20508	-0.106529	5718	0.312262	-1.81073	0.0753748	0.861919	0.58786
Stell	ZNF512B	-1.76935	0.0856006	1105	0.314149	-0.988566	0.354475	0.861919	0.869645
Prol	ARID1A	1.33289	0.654863	6067	0.314688	1.15521	0.254393	0.861919	0.807039
Hep	C19orf55	-1.55276	-0.470001	650	0.316558	-0.731417	0.503774	0.861919	0.881601
Chol	EEF1A1	-1.69078	-0.272276	1260	0.31759	-2.22836	0.0502698	0.861919	0.47843
T	DYRK1A	1.50429	-0.259255	1304	0.317614	0.891002	0.412613	0.861919	0.881601
B	RB1	-1.21053	-0.24431	2924	0.320467	-1.38909	0.178499	0.861919	0.723569
Chol	NBEA	-0.708644	-0.273942	4085	0.320773	-0.561314	0.578591	0.861919	0.888157
Endo	JAK1	0.379357	-0.225061	2776	0.322447	0.696364	0.497223	0.861919	0.881601
Endo	AHCTF1	-1.21637	-0.166054	1722	0.322766	-1.14504	0.274326	0.861919	0.838293
Hep	EEF1A1	0.504661	-0.510765	1868	0.323968	1.21932	0.253848	0.861919	0.807039
T	GPR110	-1.73527	-0.199502	958	0.32426	-0.893579	0.40468	0.861919	0.881601
Endo	HNRNPL	-1.3484	-0.178418	958	0.32426	-0.705763	0.506094	0.861919	0.881601
Myel	BAP1	0.492849	-0.778035	3641	0.326472	0.832226	0.414389	0.861919	0.881601
Stell	KRT10	1.70961	0.0058536	1679	0.327661	0.889813	0.401959	0.861919	0.881601
Chol	HNRNPL	0.535097	-0.324899	1490	0.327904	0.710831	0.502478	0.861919	0.881601
Myel	CREB3L3	2.32701	-0.753542	1102	0.333722	0.782763	0.476506	0.862109	0.881601
Stell	TCHH	-1.02988	0.101055	2639	0.334817	-0.884561	0.387617	0.862109	0.881601
B	C19orf55	0.480808	-0.309509	1101	0.335909	0.66426	0.541143	0.862109	0.881601
T	KCNN3	-0.765144	-0.210988	1733	0.33832	-0.366624	0.720509	0.862109	0.927305
Myel	KRTAP5-7	1.62254	-0.743535	1099	0.340311	0.777451	0.478633	0.862109	0.881601
Prol	FOXI1	2.10738	0.695712	1292	0.341351	1.13408	0.305794	0.862109	0.847028
Prol	HNRNPL	2.2405	0.689016	1482	0.342746	0.827348	0.439044	0.862109	0.881601
Stell	GPR110	-2.09331	0.0867799	969	0.344631	-1.27401	0.247509	0.862109	0.807039
Hep	CREB3L3	0.95178	-0.505577	1097	0.344749	2.71082	0.0398521	0.862109	0.43134
Prol	ALMS1	1.29164	0.672621	4942	0.345368	0.834408	0.410576	0.862109	0.881601
T	KRT10	0.970609	-0.257128	1668	0.346847	0.864594	0.414326	0.862109	0.881601
Myel	KCTD20	-5.23381	-0.646144	664	0.346982	-1.25841	0.274875	0.862109	0.838293
Chol	PDZD4	-2.09451	-0.287793	513	0.348289	-1.27901	0.28765	0.862109	0.847028
Myel	BAZ2A	-2.93768	-0.639588	1590	0.353721	-1.54959	0.147037	0.862109	0.659871
Prol	GJB1	3.19501	0.698458	696	0.355397	0.866742	0.476734	0.862109	0.881601
Myel	DYRK1A	1.68747	-0.751386	1285	0.355709	0.618729	0.562557	0.862109	0.888157
B	FAM22F	1.20279	-0.319764	1092	0.356006	0.728906	0.505832	0.862109	0.881601
Chol	ATXN1	-1.63209	-0.269879	1439	0.358398	-1.96676	0.0755417	0.862109	0.58786
Hep	SPHK1	-1.67411	-0.471693	518	0.360953	-0.612812	0.582559	0.862109	0.888157
Myel	NFE2L2	0.778545	-0.766665	2569	0.362658	0.868885	0.399917	0.862109	0.881601
Chol	PIK3CA	-0.921452	-0.284855	1903	0.362658	-0.582417	0.570359	0.862109	0.888157
Chol	AR	-1.3356	-0.262968	2211	0.366204	-1.59948	0.128128	0.862109	0.638908
Endo	CDKN2A	-1.26788	-0.167452	1601	0.37092	-1.17109	0.26641	0.862109	0.830838
Myel	JAK1	0.471624	-0.758643	2738	0.37398	0.824563	0.42197	0.862109	0.881601
Hep	TNPO1	-1.8461	-0.449969	1294	0.374436	-0.78137	0.456584	0.862109	0.881601
T	GJB1	-2.38857	-0.211319	373	0.37624	-2.22463	0.141148	0.862109	0.656768
Stell	LFNG	1.99643	0.00498521	1462	0.381695	1.01994	0.345651	0.862109	0.854506
Chol	NRD1	0.648698	-0.344192	2554	0.384713	0.811106	0.43228	0.862109	0.881601
Hep	ZNF512B	-0.765756	-0.478734	1145	0.385417	-0.34031	0.742589	0.862109	0.927321
Myel	PIK3CA	-2.98092	-0.624593	1922	0.39073	-1.12049	0.282562	0.862109	0.847028
Chol	AXIN1	-0.0308452	-0.328909	4577	0.391392	0.434302	0.667281	0.862109	0.925475
Myel	FAM22F	1.05344	-0.735452	1075	0.395985	1.26894	0.261303	0.862109	0.81954
Hep	RPS6KA3	-0.427985	-0.487499	2080	0.397123	0.0913344	0.928376	0.862109	0.994907
Myel	RBM10	-2.69006	-0.665018	1152	0.398835	-0.782734	0.45802	0.862109	0.881601
Chol	JAK1	-1.49939	-0.259409	2082	0.400075	-2.23722	0.038628	0.862109	0.43134
B	SPHK1	-2.01801	-0.278955	533	0.400646	-1.85268	0.153652	0.862109	0.678527
Myel	NBEA	-2.0388	-0.597342	4166	0.401828	-0.999767	0.324629	0.862109	0.849597
Stell	NBEA	-0.654609	0.103492	4167	0.4029	-0.899036	0.374882	0.862109	0.881601
B	HNRNPL	0.425343	-0.312916	1451	0.404231	0.576972	0.58406	0.862109	0.888157
Chol	BRD7	1.06921	-0.347726	2003	0.40575	0.940624	0.370631	0.862109	0.881601
Chol	CCNA2	0.0887853	-0.312533	877	0.40613	0.753073	0.492698	0.862109	0.881601
Stell	AHCTF1	-1.15939	0.0858913	1778	0.406853	-1.2458	0.234963	0.862109	0.807039
Hep	PARP1	-1.02446	-0.475947	846	0.410034	-0.456606	0.666155	0.862109	0.925475
Chol	FAM22F	1.82409	-0.338322	1069	0.410719	0.773422	0.482038	0.862109	0.881601
Hep	H6PD	-0.454353	-0.485603	691	0.410719	0.0754566	0.942095	0.862109	0.994907
T	PARP1	-1.72776	-0.204006	847	0.412304	-0.929193	0.393712	0.862109	0.881601
Hep	TAF1B	0.854677	-0.500348	874	0.41444	1.22993	0.301554	0.862109	0.847028
Endo	NBEA	-0.616085	-0.166063	4181	0.418085	-0.812678	0.421697	0.862109	0.881601
Prol	EEF1A1	-0.186093	0.742857	1318	0.418124	-0.994757	0.346501	0.862109	0.854506
Myel	KCNN3	-2.29727	-0.655202	1786	0.41985	-0.682853	0.507904	0.862109	0.881601
T	ZNF512B	0.626946	-0.24925	1627	0.424487	0.588826	0.573545	0.862109	0.888157
Hep	NRD1	-1.41325	-0.450093	1944	0.424834	-0.818846	0.427994	0.862109	0.881601
T	KRTAP5-7	0.863276	-0.245139	1063	0.425774	0.56669	0.600353	0.862109	0.890825
B	PLA2G3	-1.03481	-0.285852	853	0.426086	-0.442883	0.675915	0.862109	0.927305
Stell	HLA-DPB1	-2.30038	0.0639011	389	0.426639	-0.826666	0.493998	0.862109	0.881601
Chol	KRTAP5-7	0.835577	-0.324281	1062	0.428314	0.679749	0.533014	0.862109	0.881601
Myel	ZNF512B	0.790792	-0.744808	1624	0.430541	0.632668	0.545784	0.862109	0.881601
Chol	H6PD	-1.72708	-0.287879	699	0.430863	-1.62971	0.171342	0.862109	0.711998
B	KRT2	0.330462	-0.322207	2521	0.43604	0.60096	0.558382	0.862109	0.88571
T	ARID1A	0.289559	-0.284265	5937	0.436383	0.762717	0.44991	0.862109	0.881601
B	TAF1B	-1.10063	-0.28935	546	0.437083	-0.33798	0.757394	0.862109	0.939211
B	IDH1	0.785909	-0.323296	1620	0.438691	0.763303	0.469412	0.862109	0.881601
Myel	EEF1A1	1.74811	-0.773979	1801	0.442992	0.795513	0.448428	0.862109	0.881601
T	PLA2G3	-1.6126	-0.205975	861	0.444872	-0.882798	0.416028	0.862109	0.881601
Stell	GJB1	-2.04818	0.0617637	395	0.446509	-1.0079	0.416565	0.862109	0.881601
Myel	HNRNPL	0.752939	-0.739664	1430	0.449401	0.698933	0.508655	0.862109	0.881601
Endo	TRIOBP	0.441169	-0.223707	2335	0.451679	0.864845	0.403237	0.862109	0.881601
B	TCHH	-1.0454	-0.258778	2730	0.452547	-1.1808	0.251336	0.862109	0.807039
Stell	EEF1A1	0.84143	0.0234108	1796	0.452777	1.05795	0.313767	0.862109	0.847028
T	TNPO1	-1.50702	-0.196579	1336	0.452777	-1.13124	0.288007	0.862109	0.847028
T	NBEA	-0.637323	-0.194917	4215	0.456337	-0.475263	0.637906	0.862109	0.908094
B	HLA-DPB1	-1.9552	-0.2844	398	0.456638	-1.06179	0.396881	0.862109	0.881601
T	BRD7	0.431707	-0.248674	1973	0.46042	0.395892	0.701055	0.862109	0.927305
B	FZR1	-1.31444	-0.27812	1025	0.460563	-0.835092	0.434234	0.862109	0.881601
Myel	FZR1	-2.4931	-0.674743	1025	0.460563	-0.619258	0.557538	0.862109	0.88571
B	NBEA	-0.76104	-0.25907	4220	0.462124	-0.778572	0.441816	0.862109	0.881601
Stell	BRD7	1.05735	0.014831	1972	0.46231	0.566956	0.584011	0.862109	0.888157
Stell	BAZ2A	0.90731	0.0165879	2151	0.462646	0.744245	0.472108	0.862109	0.881601
Stell	TAF1B	-2.31421	0.0707554	555	0.463389	-0.745108	0.50956	0.862109	0.881601
Prol	COG2	2.734	0.702365	662	0.463462	0.713525	0.548945	0.862109	0.881601
Prol	TCEAL6	2.734	0.702365	662	0.463462	0.713525	0.548945	0.862109	0.881601
T	NFE2L2	0.644798	-0.26266	2503	0.465624	0.70524	0.493199	0.862109	0.881601
T	VPS4B	-2.1127	-0.208277	556	0.466366	-1.27826	0.286911	0.862109	0.847028
Endo	RPS6KA3	-0.895638	-0.173021	2125	0.466687	-0.773669	0.45176	0.862109	0.881601
Chol	LFNG	-0.241156	-0.309374	1028	0.467334	0.0316605	0.975753	0.862109	0.994907
Endo	CREB3L3	-1.02765	-0.189621	714	0.470137	-0.934124	0.39847	0.862109	0.881601
Prol	FILIP1	1.59171	0.683835	2673	0.473182	0.878593	0.394439	0.862109	0.881601
Hep	NBEA	-0.490776	-0.484688	4230	0.473819	-0.00974544	0.992282	0.862109	0.994907
Endo	RXRB	-1.11293	-0.180463	1189	0.474298	-0.868405	0.412106	0.862109	0.881601
B	DNAJC28	-2.01324	-0.279009	559	0.475358	-6.01821	0.000180551	0.862109	0.0142377
Endo	PARP1	-1.25824	-0.183292	875	0.478859	-0.814142	0.451036	0.862109	0.881601
Stell	NRD1	1.16897	0.00152079	2495	0.479122	0.842272	0.41485	0.862109	0.881601
Endo	CELA1	1.30069	-0.209821	458	0.48126	1.69191	0.322216	0.862109	0.849597
Hep	DNAJC28	-2.53757	-0.461909	561	0.481406	-0.820251	0.471547	0.862109	0.881601
Prol	TAF1B	2.32152	0.701284	851	0.481406	0.786579	0.487998	0.862109	0.881601
T	RBM10	-1.28124	-0.205509	1193	0.482902	-0.689545	0.511666	0.862109	0.881601
B	RXRB	-1.08948	-0.280307	1193	0.482902	-0.674959	0.520325	0.862109	0.881601
Endo	NRD1	0.229026	-0.217623	2492	0.484238	0.483876	0.636405	0.862109	0.908094
Myel	HLA-DPB1	-3.89604	-0.6834	406	0.484271	-0.759472	0.525418	0.862109	0.881601
B	EEF1A1	-1.2737	-0.273218	1352	0.484895	-1.09023	0.304763	0.862109	0.847028
Endo	RB1	-0.645123	-0.175022	3057	0.485867	-0.698348	0.491976	0.862109	0.881601
B	BRD7	0.857781	-0.33176	1959	0.487279	0.823684	0.430705	0.862109	0.881601
B	CELA1	-2.31503	-0.287079	254	0.489858	-5.88686	0.0267411	0.862762	0.386027
Prol	PARP1	1.99794	0.697583	1226	0.491332	0.793189	0.462655	0.862762	0.881601
Myel	PARP1	-2.50885	-0.679654	881	0.493848	-0.517198	0.626431	0.862762	0.908094
Chol	C1orf125	-0.990905	-0.284284	1832	0.499173	-0.777225	0.451863	0.862762	0.881601
Endo	PTEN	-0.955748	-0.177375	1675	0.499585	-0.794293	0.444019	0.862762	0.881601
B	GPR110	-1.0679	-0.283051	1042	0.499651	-0.554901	0.598335	0.862762	0.890825
Myel	GPR110	-3.05086	-0.663588	1042	0.499651	-1.03114	0.339531	0.862762	0.854506
Prol	KCTD20	-0.260168	0.733353	725	0.500152	-1.31341	0.250699	0.862762	0.807039
Myel	IL6ST	-2.62818	-0.643692	1834	0.502794	-1.23357	0.239361	0.862973	0.807039
B	GJB1	-2.03095	-0.283758	412	0.505577	-2.4035	0.121705	0.862973	0.633784
T	TCHH	-1.00784	-0.188293	2767	0.506399	-0.965092	0.345867	0.862973	0.854506
Endo	DYRK1A	-1.34114	-0.181875	886	0.506528	-0.79546	0.461187	0.862973	0.881601
Chol	CELA1	0.19302	-0.310859	451	0.511708	0.6948	0.59925	0.867399	0.890825
Prol	NUCB2	2.11886	0.711554	450	0.516138	0.635428	0.638298	0.867399	0.908094
Myel	CEP164	-2.52769	-0.658026	1526	0.51697	-1.2105	0.252157	0.867399	0.807039
Stell	CNGA3	-0.902015	0.0712967	1526	0.51697	-0.638391	0.538126	0.867399	0.881601
T	ALMS1	0.630799	-0.300013	4789	0.517727	0.933707	0.358048	0.867399	0.874525
Myel	DNAJC28	-3.77199	-0.675705	573	0.518554	-0.758281	0.502262	0.867399	0.881601
Stell	SPHK1	-1.45213	0.0609869	575	0.524886	-1.41277	0.241662	0.870539	0.807039
Hep	VPS4B	-0.359324	-0.486592	575	0.524886	0.233636	0.826924	0.870539	0.970158
B	FILIP1	-1.06617	-0.267104	2160	0.525162	-1.0469	0.311919	0.870539	0.847028
Myel	APOB	-1.55748	-0.603509	5953	0.529739	-0.719945	0.474877	0.875497	0.881601
Myel	DENND4B	-2.34113	-0.653676	1850	0.532251	-0.977348	0.346756	0.877023	0.854506
Myel	PDZD4	-2.09327	-0.694727	579	0.537668	-0.275267	0.800737	0.881337	0.960884
Stell	ATXN1	-0.876859	0.0705718	1537	0.539325	-0.553753	0.592566	0.881337	0.890825
Hep	AHCTF1	-0.674349	-0.478585	1854	0.53975	-0.236023	0.817285	0.881337	0.970158
Chol	DENND4B	-0.901219	-0.287404	1855	0.541633	-0.650496	0.527547	0.881337	0.881601
Stell	RB1	0.625031	0.00955255	3643	0.54339	0.594989	0.557887	0.881337	0.88571
Stell	DENND4B	-0.846448	0.0750064	1859	0.549197	-0.712517	0.489681	0.881337	0.881601
T	RPS6KA3	-0.881796	-0.202996	2174	0.54956	-0.562681	0.582473	0.881337	0.888157
Stell	PDZD4	-1.35589	0.0598963	583	0.550605	-0.584673	0.598878	0.881337	0.890825
Endo	TCHH	-0.799522	-0.169598	2797	0.552416	-0.715817	0.482859	0.881337	0.881601
Endo	MLL4	-0.764284	-0.166176	3256	0.554017	-0.646489	0.524657	0.881337	0.881601
Endo	CCNA2	0.358463	-0.207702	827	0.55713	0.208522	0.848049	0.881337	0.971908
Stell	AR	-0.786917	0.0804783	2336	0.559163	-0.79999	0.4354	0.881337	0.881601
T	CELA1	-2.17287	-0.218667	270	0.56151	-1.85055	0.295879	0.881337	0.847028
Hep	AXIN1	0.179576	-0.535221	4439	0.56207	1.40577	0.168898	0.881337	0.711998
B	ARID2	-0.818066	-0.262657	3563	0.562142	-0.834556	0.411477	0.881337	0.881601
Endo	KRTAP5-7	-1.08208	-0.188848	747	0.563102	-0.724175	0.507156	0.881337	0.881601
Prol	VPS4B	-0.188661	0.729728	588	0.566989	-0.623284	0.575837	0.881337	0.888157
Endo	GPR110	-1.01844	-0.185017	1072	0.572704	-0.696229	0.510999	0.881337	0.881601
Prol	PTEN	1.29055	0.701281	2093	0.573862	0.452621	0.660053	0.881337	0.922403
Endo	C1orf125	0.324603	-0.219653	2268	0.574134	0.703972	0.494234	0.881337	0.881601
Prol	CELA1	1.98897	0.712285	437	0.575489	0.575579	0.666314	0.881337	0.925475
Prol	RBM10	0.132925	0.732882	1234	0.575764	-0.414258	0.690643	0.881337	0.927305
Hep	FAM22F	-1.06479	-0.476932	752	0.577924	-0.369649	0.729859	0.881337	0.927305
Chol	KCNN3	-0.24942	-0.310075	1874	0.578017	0.0406733	0.96826	0.881337	0.994907
T	CDC27	0.474501	-0.262653	2952	0.579597	0.619797	0.543939	0.881337	0.881601
Myel	ALMS1	0.470466	-0.807013	4741	0.579748	0.707052	0.485081	0.881337	0.881601
Stell	APOB	-0.23793	0.0796121	5999	0.579843	-0.389415	0.698594	0.881337	0.927305
Endo	C19orf55	-1.15935	-0.187751	753	0.58091	-0.583603	0.589997	0.881337	0.890825
Hep	BRD7	-0.547999	-0.483355	1557	0.581172	-0.0778031	0.939506	0.881337	0.994907
Prol	AR	1.04963	0.704955	2778	0.587001	0.317187	0.755481	0.887739	0.939211
Prol	APOB	0.524016	0.744097	6013	0.595522	-0.377486	0.707376	0.896358	0.927305
Endo	KCTD20	-0.750519	-0.193558	758	0.595948	-0.355992	0.739295	0.896358	0.927321
Chol	TP53	-0.319053	-0.303194	13990	0.598009	-0.0387122	0.969153	0.897013	0.994907
Hep	HLA-DPB1	0.625035	-0.494574	624	0.603293	0.738429	0.534991	0.902487	0.881601
T	IDH1	0.391658	-0.243856	1545	0.606876	0.394731	0.704284	0.905393	0.927305
Endo	PDZD4	-0.991556	-0.192404	602	0.614064	-0.591594	0.594138	0.913648	0.890825
Myel	TP53	-0.70158	-0.714272	13068	0.618263	0.0122659	0.990228	0.916126	0.994907
T	HLA-DPB1	-1.93601	-0.215154	442	0.619049	-0.930782	0.447404	0.916126	0.881601
Stell	DYRK1A	-1.05818	0.0628743	932	0.630704	-0.520752	0.62409	0.929735	0.908094
T	FOXI1	0.562408	-0.243154	1173	0.633542	0.404532	0.702081	0.929735	0.927305
Endo	COG2	-1.69282	-0.188719	446	0.634982	-0.517028	0.656228	0.929735	0.921725
Endo	TCEAL6	-1.69282	-0.188719	446	0.634982	-0.517028	0.656228	0.929735	0.921725
T	DENND4B	-0.696313	-0.213382	1904	0.637698	-0.360596	0.724797	0.930267	0.927305
Prol	KRT10	0.1249	0.733066	1260	0.638716	-0.493619	0.63594	0.930267	0.908094
Stell	HNRNPL	-0.276545	0.0504447	1101	0.64781	-0.150103	0.885454	0.935936	0.986178
Myel	PLA2G3	-2.0646	-0.687248	938	0.647815	-0.422316	0.689734	0.935936	0.927305
Endo	ARID2	0.133788	-0.224437	4060	0.648089	0.48194	0.633938	0.935936	0.908094
Prol	TRIOBP	0.267513	0.735157	1910	0.649939	-0.489071	0.633597	0.935936	0.908094
Hep	GJB1	-0.555091	-0.484573	450	0.651086	-0.050772	0.963965	0.935936	0.994907
Myel	TCHH	-1.69623	-0.658052	2862	0.658635	-0.615497	0.545276	0.943247	0.881601
Hep	AR	-0.283912	-0.493992	2395	0.664818	0.345724	0.733662	0.943247	0.927305
Prol	FAM22F	1.28819	0.711359	979	0.667296	0.654784	0.545047	0.943247	0.881601
Chol	BAZ2A	0.430347	-0.331511	2047	0.67021	0.537518	0.602212	0.943247	0.890825
Hep	CTNNB1	-0.10996	-0.627135	12324	0.673629	1.52861	0.127402	0.943247	0.638908
Prol	BAZ2A	1.30597	0.700791	2045	0.674541	0.632492	0.540083	0.943247	0.881601
Hep	COG2	0.563162	-0.49405	606	0.675548	0.709563	0.549403	0.943247	0.881601
Hep	TCEAL6	0.563162	-0.49405	606	0.675548	0.709563	0.549403	0.943247	0.881601
T	FILIP1	-0.503426	-0.218439	2243	0.677322	-0.226511	0.824072	0.943247	0.970158
B	DYRK1A	0.137283	-0.305888	1157	0.679669	0.297049	0.778007	0.943247	0.945947
Hep	LFNG	-1.02224	-0.474424	1113	0.680031	-0.378526	0.717623	0.943247	0.927305
Prol	BRD7	1.07562	0.709173	1867	0.682756	0.351417	0.732799	0.943247	0.927305
Hep	CEP164	-0.370863	-0.48846	1867	0.682756	0.0942423	0.926884	0.943247	0.994907
Prol	GPR110	0.24801	0.728866	1115	0.68546	-0.511774	0.625559	0.943247	0.908094
Endo	PLA2G3	-1.09772	-0.186036	951	0.685525	-0.57745	0.587928	0.943247	0.890825
Myel	KRT2	-0.045675	-0.735518	2382	0.690375	0.333218	0.744209	0.943247	0.927321
Stell	PTEN	-0.97848	0.0765408	1769	0.69197	-0.687596	0.506372	0.943247	0.881601
Stell	TNPO1	0.484961	0.0326298	1687	0.693428	0.338299	0.743135	0.943247	0.927321
Myel	KRT10	0.413158	-0.736152	1510	0.694122	0.406076	0.696249	0.943247	0.927305
Chol	AHCTF1	-0.548275	-0.29968	1932	0.695614	-0.201463	0.843825	0.943247	0.971908
Stell	CREB3L3	-1.15376	0.0610473	790	0.696104	-0.616972	0.569437	0.943247	0.888157
Endo	APOB	-0.40031	-0.176254	6100	0.696981	-0.404468	0.6875	0.943247	0.927305
T	C1orf125	0.678518	-0.261203	2206	0.699825	0.631221	0.540133	0.943247	0.881601
B	PARP1	-0.826516	-0.289413	956	0.700246	-0.373445	0.723622	0.943247	0.927305
B	JAK1	-0.905644	-0.273656	2255	0.70067	-0.850134	0.408671	0.943247	0.881601
Endo	CEP164	0.0637587	-0.208999	1859	0.701096	0.212558	0.836192	0.943247	0.970158
Chol	CEP164	-0.687687	-0.297095	1612	0.703401	-0.31023	0.763102	0.943247	0.939211
Stell	IL6ST	0.450219	0.0299049	2204	0.704045	0.347794	0.733896	0.943247	0.927305
Endo	VPS4B	-0.46043	-0.198423	628	0.705727	-0.616402	0.565419	0.943247	0.888157
Prol	NRD1	0.501183	0.727686	2099	0.708623	-0.23247	0.819775	0.94483	0.970158
Endo	NFE2L2	0.289574	-0.219911	2370	0.714743	0.533589	0.602556	0.949539	0.890825
Hep	FZR1	0.445659	-0.503782	1323	0.718371	1.69084	0.130495	0.949539	0.638908
T	ATXN1	-1.04367	-0.206155	1619	0.719612	-0.854178	0.412579	0.949539	0.881601
Prol	PDZD4	0.0559675	0.726956	632	0.720259	-0.371942	0.734116	0.949539	0.927305
B	ARID1A	-0.613798	-0.265244	5286	0.720887	-0.611771	0.543929	0.949539	0.881601
Endo	KRT10	0.50067	-0.217451	1499	0.722475	0.461287	0.658156	0.949539	0.922086
Endo	CNGA3	-0.521773	-0.192125	1621	0.724268	-0.365828	0.722159	0.949634	0.927305
Chol	TCHH	-0.408526	-0.3027	3201	0.726045	-0.126565	0.9006	0.949708	0.992277
Hep	MLL4	-0.32078	-0.49544	3688	0.72811	0.210588	0.835106	0.950158	0.970158
Hep	RXRB	-0.288897	-0.489665	1299	0.738105	0.185784	0.857554	0.95916	0.978037
Prol	CDKN2A	0.329699	0.731828	1790	0.738484	-0.386113	0.706934	0.95916	0.927305
Hep	PTEN	-0.691992	-0.47859	2015	0.740724	-0.171628	0.866991	0.959812	0.978689
Prol	TCHH	0.866806	0.711613	3190	0.745476	0.171207	0.865892	0.962112	0.978689
Prol	LFNG	1.08442	0.712138	1313	0.746204	0.306619	0.768972	0.962112	0.94118
Chol	TAF1B	-1.43182	-0.295302	640	0.749625	-0.760306	0.500576	0.962112	0.881601
Endo	ARID1A	-0.0444933	-0.217871	5673	0.751174	0.330266	0.742685	0.962112	0.927321
Stell	RBM10	0.538463	0.0326995	1488	0.751214	0.340522	0.742798	0.962112	0.927321
Endo	BAZ2A	-0.00335979	-0.207653	2009	0.754213	0.222693	0.827853	0.962876	0.970158
T	NRD1	-0.0975396	-0.234607	2350	0.756	0.140381	0.890408	0.962876	0.986178
Chol	ALMS1	-0.763294	-0.270788	4295	0.757044	-0.8792	0.385274	0.962876	0.881601
T	PDZD4	0.270855	-0.235286	769	0.760734	0.224362	0.836586	0.963984	0.970158
Myel	CDC27	0.119863	-0.749354	2851	0.761408	0.383459	0.70636	0.963984	0.927305
T	LFNG	-0.838347	-0.217441	1144	0.765889	-0.378135	0.717809	0.96668	0.927305
Prol	IDH1	0.353071	0.727836	1310	0.76704	-0.522131	0.615379	0.96668	0.905838
Myel	ATXN1	-1.57286	-0.685542	1643	0.776116	-0.462584	0.653521	0.975523	0.921725
Chol	RBM10	-0.63871	-0.300456	1478	0.777645	-0.576195	0.578603	0.975523	0.888157
Prol	DNAJC28	1.85437	0.706577	764	0.779358	0.423436	0.700228	0.975523	0.927305
Chol	TSC2	-0.292478	-0.308577	2167	0.783635	0.0186246	0.985439	0.978658	0.994907
Stell	KRTAP5-7	0.161672	0.0423621	942	0.788398	0.0515769	0.961274	0.981116	0.994907
Endo	PIK3CA	-0.451098	-0.191921	2139	0.791629	-0.213874	0.834052	0.981116	0.970158
Endo	CDC27	-0.0211707	-0.209813	2834	0.79371	0.224872	0.824782	0.981116	0.970158
Prol	RPS6KA3	0.650892	0.722236	2302	0.794679	-0.0656693	0.948576	0.981116	0.994907
T	EEF1A1	-0.0649576	-0.233874	1645	0.797327	0.135307	0.895469	0.981116	0.988598
Endo	DENND4B	-0.462367	-0.19228	1980	0.798981	-0.29544	0.772659	0.981116	0.942842
Chol	ARID2	-0.254552	-0.311719	3719	0.799652	0.0618351	0.951201	0.981116	0.994907
Prol	BAP1	0.464192	0.733786	3100	0.800693	-0.365773	0.718189	0.981116	0.927305
Myel	TAF1B	0.695553	-0.726329	758	0.801874	0.331427	0.761705	0.981116	0.939211
B	KCNN3	-0.938818	-0.276166	1982	0.80338	-0.982639	0.343675	0.981116	0.854506
B	ALMS1	0.241718	-0.342635	4582	0.806179	0.683711	0.499623	0.981116	0.881601
Endo	HLA-DPB1	-0.745867	-0.196744	487	0.806932	-0.346692	0.761013	0.981116	0.939211
Chol	ARID1A	-0.88044	-0.247783	5354	0.811513	-1.22335	0.227216	0.984055	0.788825
Endo	AR	-0.50174	-0.188184	2476	0.821029	-0.374283	0.713189	0.984055	0.927305
Prol	DYRK1A	1.03093	0.714113	1110	0.821662	0.394296	0.70778	0.984055	0.927305
Hep	FOXI1	-0.131522	-0.491211	996	0.821662	0.3926	0.709418	0.984055	0.927305
Prol	TNPO1	0.395021	0.727828	1498	0.825231	-0.306439	0.766594	0.984055	0.940355
Hep	ARID2	-0.418882	-0.48973	3946	0.827205	0.10227	0.919322	0.984055	0.994907
B	RPS6KA3	-0.107987	-0.306214	2484	0.827454	0.19212	0.85042	0.984055	0.971908
Hep	FILIP1	-0.185571	-0.497394	2320	0.831574	0.506034	0.619663	0.984055	0.908094
Hep	ARID1A	-0.264111	-0.508435	5371	0.834625	0.474304	0.637497	0.984055	0.908094
Myel	C1orf125	-0.194202	-0.728352	2143	0.836561	0.204988	0.841117	0.984055	0.971331
Stell	KCNN3	-0.383357	0.0588989	1997	0.836561	-0.307283	0.763959	0.984055	0.939211
Endo	RBM10	-0.625886	-0.191627	1336	0.836664	-0.356391	0.731519	0.984055	0.927305
Myel	FOXI1	-0.55247	-0.713097	1105	0.837213	0.0585782	0.955446	0.984055	0.994907
Prol	MLL4	0.808692	0.713859	3434	0.838518	0.113325	0.910777	0.984055	0.994907
Chol	HLA-DPB1	-0.677339	-0.304907	567	0.841918	-0.309931	0.78451	0.984055	0.951757
Stell	NFE2L2	-0.394504	0.0606057	2163	0.842663	-0.373346	0.714755	0.984055	0.927305
Stell	ARID1A	0.0973021	0.0384259	5605	0.842817	0.0779925	0.938178	0.984055	0.994907
Myel	TNPO1	-1.1775	-0.698317	1505	0.843106	-0.167519	0.870929	0.984055	0.979185
B	AHCTF1	-0.399818	-0.294914	2001	0.845462	-0.0855301	0.933305	0.984055	0.994907
Chol	FILIP1	-0.398557	-0.304341	2475	0.846028	-0.115137	0.909888	0.984055	0.994907
Stell	ARID2	-0.150907	0.0574571	3748	0.846786	-0.173089	0.864001	0.984055	0.978689
T	NUCB2	-1.22035	-0.224034	327	0.85013	-0.768883	0.575589	0.985865	0.888157
Endo	KRT2	-0.0797433	-0.205954	2301	0.859833	0.140702	0.890218	0.986275	0.986178
Myel	NRD1	-0.813034	-0.706519	2171	0.859833	-0.0509492	0.960131	0.986275	0.994907
Myel	LFNG	-0.852635	-0.707552	1272	0.86344	-0.0604156	0.95366	0.986275	0.994907
T	TSC2	0.0278903	-0.238572	2130	0.865558	0.206203	0.840142	0.986275	0.971331
Prol	CNGA3	0.94666	0.71289	1682	0.870384	0.140222	0.89149	0.986275	0.986178
Prol	SPHK1	1.18974	0.714108	738	0.878022	0.265612	0.807364	0.986275	0.966735
Endo	TNPO1	-0.245013	-0.20023	1612	0.881672	-0.0432678	0.966474	0.986275	0.994907
Stell	MLL4	-0.394247	0.0714256	3460	0.883037	-0.383861	0.704721	0.986275	0.927305
Chol	COG2	-1.27575	-0.299835	505	0.886084	-0.466296	0.686134	0.986275	0.927305
Chol	TCEAL6	-1.27575	-0.299835	505	0.886084	-0.466296	0.686134	0.986275	0.927305
Myel	CELA1	-0.465654	-0.711776	376	0.887984	0.0496165	0.968345	0.986275	0.994907
Endo	DNAJC28	-0.540393	-0.197517	677	0.889561	-0.228288	0.833637	0.986275	0.970158
Hep	BAZ2A	-0.171859	-0.495126	1856	0.890243	0.358502	0.726744	0.986275	0.927305
Myel	NUCB2	-1.01847	-0.708662	375	0.893415	-0.466005	0.672129	0.986275	0.927305
Myel	GJB1	-1.82496	-0.700952	507	0.894965	-0.327136	0.773745	0.986275	0.942842
Stell	KRT2	-0.283752	0.0564203	2284	0.896531	-0.225735	0.82496	0.986275	0.970158
Stell	C19orf55	0.872435	0.032266	910	0.897563	0.284193	0.790142	0.986275	0.956487
Chol	KRT2	-0.533216	-0.299526	2283	0.898698	-0.263895	0.795886	0.986275	0.960884
B	KRT10	-0.417004	-0.295722	1433	0.899361	-0.116746	0.910129	0.986275	0.994907
Prol	C1orf125	0.783063	0.717225	2114	0.901492	0.0948244	0.925892	0.986275	0.994907
Prol	AHCTF1	0.56445	0.724829	2027	0.903746	-0.141182	0.890128	0.986275	0.986178
Stell	COG2	0.312194	0.0417606	553	0.903859	0.105096	0.925701	0.986275	0.994907
Chol	GJB1	-1.10776	-0.301259	509	0.903859	-2.2164	0.0896471	0.986275	0.60941
Stell	TCEAL6	0.312194	0.0417606	553	0.903859	0.105096	0.925701	0.986275	0.994907
Hep	NUCB2	-2.02447	-0.476493	337	0.904291	-0.325023	0.799805	0.986275	0.960884
T	KRT2	-0.0268339	-0.237279	2280	0.905201	0.172515	0.865687	0.986275	0.978689
Myel	FILIP1	-0.695192	-0.711018	2356	0.906408	0.0064995	0.994907	0.986275	0.994907
Stell	FILIP1	0.0309288	0.044568	2356	0.906408	-0.0101856	0.992015	0.986275	0.994907
B	RBM10	-0.406449	-0.295964	1430	0.907594	-0.104447	0.919562	0.986275	0.994907
Hep	ALMS1	-0.181443	-0.510016	4515	0.908124	0.569282	0.57293	0.986275	0.888157
B	PDZD4	-0.350421	-0.297851	682	0.908843	-0.0244566	0.982002	0.986275	0.994907
Prol	PLA2G3	1.07489	0.713362	1082	0.909475	0.234599	0.823535	0.986275	0.970158
Hep	KRT2	0.229254	-0.512164	2276	0.913883	1.7785	0.0905284	0.986275	0.60941
Endo	FILIP1	-0.125086	-0.204472	2360	0.914787	0.0824465	0.935444	0.986275	0.994907
Chol	DYRK1A	-0.791563	-0.299771	1080	0.915803	-0.737426	0.488481	0.986275	0.881601
Chol	PARP1	-0.171864	-0.310364	1026	0.915803	0.0692993	0.947387	0.986275	0.994907
Hep	KRTAP5-7	0.0763981	-0.493142	856	0.918315	0.509753	0.635549	0.986275	0.908094
Myel	VPS4B	-1.6969	-0.699219	685	0.920438	-0.524275	0.632859	0.986275	0.908094
Stell	PARP1	-0.211529	0.0484017	1028	0.922136	-0.164359	0.875518	0.986275	0.979347
Prol	ARID2	0.668996	0.722911	3795	0.92428	-0.0795707	0.937175	0.986275	0.994907
B	NFE2L2	-0.169758	-0.303303	2270	0.926924	0.123829	0.903376	0.986275	0.993354
Stell	CDKN2A	-0.526263	0.0621639	1872	0.927879	-0.425934	0.678484	0.986275	0.927305
T	BAP1	-0.298955	-0.225717	3251	0.928095	-0.0789067	0.93786	0.986275	0.994907
B	NRD1	-0.747454	-0.281471	2203	0.9291	-0.616962	0.547361	0.986275	0.881601
Hep	APOB	-0.183896	-0.523181	6392	0.933269	0.697969	0.487972	0.986788	0.881601
Stell	DNAJC28	-0.11225	0.045804	689	0.935925	-0.0623742	0.954104	0.986788	0.994907
B	COG2	0.198392	-0.30265	545	0.939543	0.175902	0.876445	0.986788	0.979347
B	TCEAL6	0.198392	-0.30265	545	0.939543	0.175902	0.876445	0.986788	0.979347
B	VPS4B	-0.256158	-0.298919	691	0.943678	0.0186857	0.98625	0.986788	0.994907
B	FOXI1	0.25526	-0.307905	1070	0.947516	0.268719	0.798716	0.986788	0.960884
B	NUCB2	-1.01012	-0.29443	365	0.947955	-0.822297	0.551463	0.986788	0.882341
B	ATXN1	-0.637598	-0.288666	1755	0.951673	-0.404606	0.694325	0.986788	0.927305
Endo	ATXN1	-0.225416	-0.200665	1715	0.951673	-0.0206169	0.983978	0.986788	0.994907
Myel	COG2	0.583018	-0.721358	542	0.95296	0.215624	0.849089	0.986788	0.971908
Myel	TCEAL6	0.583018	-0.721358	542	0.95296	0.215624	0.849089	0.986788	0.971908
Hep	CDC27	0.0873748	-0.51203	2752	0.953551	1.19878	0.243848	0.986788	0.807039
B	ZNF512B	0.526126	-0.317341	1413	0.954409	0.472969	0.65032	0.986788	0.921725
Prol	H6PD	0.639988	0.720566	867	0.956496	-0.0559979	0.957934	0.986788	0.994907
Prol	CEP164	0.739589	0.718857	1717	0.956624	0.0173262	0.986534	0.986788	0.994907
Myel	BRD7	-1.83944	-0.67786	1718	0.9591	-0.397684	0.699724	0.986788	0.927305
Prol	CREB3L3	0.759059	0.718875	868	0.959973	0.0264701	0.98011	0.986788	0.994907
T	TAF1B	-0.284077	-0.228998	716	0.963082	-0.0273007	0.979889	0.988143	0.994907
B	CEP164	-0.700588	-0.286851	1721	0.966532	-0.463728	0.652885	0.989843	0.921725
Chol	TNPO1	0.095691	-0.318477	1554	0.969989	0.24464	0.812728	0.99108	0.970158
Prol	CDC27	0.729399	0.71897	2743	0.97133	0.0121571	0.990444	0.99108	0.994907
Hep	CCNA2	0.109434	-0.491903	700	0.978621	0.574174	0.603566	0.996677	0.890825
B	LFNG	-0.010601	-0.304197	1231	0.983769	0.179052	0.86364	0.996955	0.978689
T	COG2	-0.205922	-0.229816	527	0.984312	0.00841078	0.994043	0.996955	0.994907
T	TCEAL6	-0.205922	-0.229816	527	0.984312	0.00841078	0.994043	0.996955	0.994907
Hep	DENND4B	-0.115205	-0.498034	2075	0.989784	0.564136	0.582178	0.998347	0.888157
Stell	TRIOBP	0.131958	0.0409749	2075	0.989784	0.0653664	0.948966	0.998347	0.994907
Chol	RXRB	-0.16252	-0.311372	1393	0.993089	0.104667	0.919464	0.998347	0.994907
Prol	KRT2	0.694434	0.720383	2239	0.994539	-0.0357548	0.971981	0.998347	0.994907
Chol	RPS6KA3	-0.504323	-0.300024	2404	0.99473	-0.218398	0.830203	0.998347	0.970158
B	C1orf125	-0.454166	-0.293023	2071	0.998865	-0.165954	0.870978	1	0.979185
Prol	RXRB	0.734362	0.719096	1396	1	0.0134394	0.98963	1	0.994907
Main cell-type	Cell-type tested for proportion differences between patients with mutation (mut) and wildtype (WT)
Gene	The gene for which mutation (mut) and wildtype (WT) are tested for
Mean mut	Mean of cell-type proportions in individuals who harbor a somatic mutation (mut) in the gene
Mean WT	Mean of cell-type proportions in individuals who have no somatic mutation (WT) in the gene
W statistic	Wilcoxon test statistic for mutation (mut) and wildtype (WT) proportion differences
W p-value	Wilcoxon p-value for for mutation (mut) and wildtype (WT) proportion differences
T statistic	T-test statistic for mutation (mut) and wildtype (WT) proportion differences
T p-value	T-test p-value for mutation (mut) and wildtype (WT) proportion differences
W adjusted p	FDR-adjusted Wilcoxon p-value
T adjusted p	FDR-adjusted T-test p-value
